# Supplementary material for: Uncovering Novel lncRNAs Linked to Melanoma Growth and Migration with CRISPR Inhibition Screening
Source: Cancer Res Commun. 2025 Jul 9;5(7):1102–18. doi: 10.1158/2767-9764.CRC-24-0416 (PMC12238846; doi:10.1158/2767-9764.CRC-24-0416)
Supplement: Table S1 — lncRNA regulatory programs [file crc-24-0416_table_s1_suppst1.xlsx]

## Sheet: DEG_MvsSTC
name	Symbol	Transcript type	logFC MvsSTCs	pvalue MvsSTCs	FDR MvsSTCs	Mono exonic	Description
ENSG00000000003	TSPAN6	protein_coding	0.696627	0.103619	0.319402	no	tetraspanin 6 [Source:HGNC Symbol;Acc:HGNC:11858]
ENSG00000000005	TNMD	protein_coding	3.24889	0.999849	1	no	tenomodulin [Source:HGNC Symbol;Acc:HGNC:17757]
ENSG00000000419	DPM1	processed_transcript	1.21317	0.000680397	0.00773917	no	dolichyl-phosphate mannosyltransferase polypeptide 1, catalytic subunit [Source:HGNC Symbol;Acc:HGNC:3005]
ENSG00000000457	SCYL3	protein_coding	-0.249951	0.344283	0.787406	no	SCY1 like pseudokinase 3 [Source:HGNC Symbol;Acc:HGNC:19285]
ENSG00000000460	C1orf112	protein_coding	-0.489052	0.0818199	0.271212	no	chromosome 1 open reading frame 112 [Source:HGNC Symbol;Acc:HGNC:25565]
ENSG00000000938	FGR	protein_coding	-0.444088	0.580189	1	no	FGR proto-oncogene, Src family tyrosine kinase [Source:HGNC Symbol;Acc:HGNC:3697]
ENSG00000000971	CFH	retained_intron	2.09265	0.0294612	0.127505	no	complement factor H [Source:HGNC Symbol;Acc:HGNC:4883]
ENSG00000001036	FUCA2	protein_coding	0.154953	0.614894	1	no	fucosidase, alpha-L- 2, plasma [Source:HGNC Symbol;Acc:HGNC:4008]
ENSG00000001084	GCLC	protein_coding	0.203789	0.477764	1	no	glutamate-cysteine ligase catalytic subunit [Source:HGNC Symbol;Acc:HGNC:4311]
ENSG00000001167	NFYA	protein_coding	0.905386	0.00460951	0.0323425	no	nuclear transcription factor Y subunit alpha [Source:HGNC Symbol;Acc:HGNC:7804]
ENSG00000001460	STPG1	processed_transcript	-0.342745	0.2768	0.664501	no	sperm tail PG-rich repeat containing 1 [Source:HGNC Symbol;Acc:HGNC:28070]
ENSG00000001461	NIPAL3	protein_coding	1.16109	0.00244084	0.0201143	no	NIPA like domain containing 3 [Source:HGNC Symbol;Acc:HGNC:25233]
ENSG00000001497	LAS1L	protein_coding	0.435497	0.129953	0.379327	no	LAS1-like, ribosome biogenesis factor [Source:HGNC Symbol;Acc:HGNC:25726]
ENSG00000001561	ENPP4	protein_coding	5.67575	0.00071664	0.00804111	no	ectonucleotide pyrophosphatase/phosphodiesterase 4 (putative) [Source:HGNC Symbol;Acc:HGNC:3359]
ENSG00000001617	SEMA3F	protein_coding	0.913647	0.144184	0.411299	no	semaphorin 3F [Source:HGNC Symbol;Acc:HGNC:10728]
ENSG00000001626	CFTR	protein_coding	3.23392	0.0179799	0.0885407	no	cystic fibrosis transmembrane conductance regulator [Source:HGNC Symbol;Acc:HGNC:1884]
ENSG00000001629	ANKIB1	nonsense_mediated_decay	1.37689	5.41067e-05	0.00118613	no	ankyrin repeat and IBR domain containing 1 [Source:HGNC Symbol;Acc:HGNC:22215]
ENSG00000001630	CYP51A1	protein_coding	-0.385669	0.164643	0.452493	no	cytochrome P450 family 51 subfamily A member 1 [Source:HGNC Symbol;Acc:HGNC:2649]
ENSG00000001631	KRIT1	protein_coding	1.21216	0.00015054	0.00252433	no	KRIT1, ankyrin repeat containing [Source:HGNC Symbol;Acc:HGNC:1573]
ENSG00000002016	RAD52	protein_coding	-0.62163	0.00691232	0.0437738	no	RAD52 homolog, DNA repair protein [Source:HGNC Symbol;Acc:HGNC:9824]
ENSG00000002079	MYH16	pseudogene	0.838055	0.345878	0.790294	no	NA
ENSG00000002330	BAD	protein_coding	-0.611075	0.153779	0.431611	no	BCL2 associated agonist of cell death [Source:HGNC Symbol;Acc:HGNC:936]
ENSG00000002549	LAP3	protein_coding	-0.503984	0.0425306	0.167486	no	leucine aminopeptidase 3 [Source:HGNC Symbol;Acc:HGNC:18449]
ENSG00000002586	CD99	protein_coding	-2.93411	0.0043366	0.0309035	no	CD99 molecule [Source:HGNC Symbol;Acc:HGNC:7082]
ENSG00000002587	HS3ST1	protein_coding	6.56082	1.43682e-05	0.00045765	no	heparan sulfate-glucosamine 3-sulfotransferase 1 [Source:HGNC Symbol;Acc:HGNC:5194]
ENSG00000002726	AOC1	protein_coding	6.07423	0.999574	1	no	amine oxidase, copper containing 1 [Source:HGNC Symbol;Acc:HGNC:80]
ENSG00000002745	WNT16	protein_coding	2.8803	0.999829	1	no	Wnt family member 16 [Source:HGNC Symbol;Acc:HGNC:16267]
ENSG00000002746	HECW1	protein_coding	2.10446	0.0205643	0.0978078	no	HECT, C2 and WW domain containing E3 ubiquitin protein ligase 1 [Source:HGNC Symbol;Acc:HGNC:22195]
ENSG00000002822	MAD1L1	protein_coding	-0.803939	0.0111763	0.0624328	no	MAD1 mitotic arrest deficient like 1 [Source:HGNC Symbol;Acc:HGNC:6762]
ENSG00000002834	LASP1	protein_coding	-0.0416141	0.895275	1	no	LIM and SH3 protein 1 [Source:HGNC Symbol;Acc:HGNC:6513]
ENSG00000002919	SNX11	protein_coding	0.0222372	0.948222	1	no	sorting nexin 11 [Source:HGNC Symbol;Acc:HGNC:14975]
ENSG00000002933	TMEM176A	protein_coding	5.68699	0.999748	1	no	transmembrane protein 176A [Source:HGNC Symbol;Acc:HGNC:24930]
ENSG00000003056	M6PR	protein_coding	-0.567415	0.0254317	0.114051	no	mannose-6-phosphate receptor, cation dependent [Source:HGNC Symbol;Acc:HGNC:6752]
ENSG00000003096	KLHL13	protein_coding	-1.53649	0.00989244	0.0570134	no	kelch like family member 13 [Source:HGNC Symbol;Acc:HGNC:22931]
ENSG00000003137	CYP26B1	protein_coding	4.08364	0.00497933	0.0342714	no	cytochrome P450 family 26 subfamily B member 1 [Source:HGNC Symbol;Acc:HGNC:20581]
ENSG00000003147	ICA1	protein_coding	-0.16281	0.819588	1	no	islet cell autoantigen 1 [Source:HGNC Symbol;Acc:HGNC:5343]
ENSG00000003249	DBNDD1	protein_coding	-1.0749	0.000509518	0.00621987	no	dysbindin (dystrobrevin binding protein 1) domain containing 1 [Source:HGNC Symbol;Acc:HGNC:28455]
ENSG00000003393	ALS2	protein_coding	-0.185233	0.47456	1	no	ALS2, alsin Rho guanine nucleotide exchange factor [Source:HGNC Symbol;Acc:HGNC:443]
ENSG00000003400	CASP10	protein_coding	3.30335	0.00338124	0.0257038	no	caspase 10 [Source:HGNC Symbol;Acc:HGNC:1500]
ENSG00000003402	CFLAR	retained_intron	0.437008	0.129961	0.379327	no	CASP8 and FADD like apoptosis regulator [Source:HGNC Symbol;Acc:HGNC:1876]
ENSG00000003436	TFPI	protein_coding	2.16832	0.0117572	0.0648418	no	tissue factor pathway inhibitor [Source:HGNC Symbol;Acc:HGNC:11760]
ENSG00000003509	NDUFAF7	retained_intron	-0.488417	0.0812363	0.269964	no	NADH:ubiquinone oxidoreductase complex assembly factor 7 [Source:HGNC Symbol;Acc:HGNC:28816]
ENSG00000003756	RBM5	protein_coding	-0.330609	0.131212	0.381948	no	RNA binding motif protein 5 [Source:HGNC Symbol;Acc:HGNC:9902]
ENSG00000003987	MTMR7	protein_coding	2.5704	0.0345638	0.143609	no	myotubularin related protein 7 [Source:HGNC Symbol;Acc:HGNC:7454]
ENSG00000003989	SLC7A2	protein_coding	-1.42131	0.0892914	0.289066	no	solute carrier family 7 member 2 [Source:HGNC Symbol;Acc:HGNC:11060]
ENSG00000004059	ARF5	retained_intron	0.226497	0.437282	0.947002	no	ADP ribosylation factor 5 [Source:HGNC Symbol;Acc:HGNC:658]
ENSG00000004139	SARM1	protein_coding	-0.463031	0.321175	0.746294	no	sterile alpha and TIR motif containing 1 [Source:HGNC Symbol;Acc:HGNC:17074]
ENSG00000004142	POLDIP2	protein_coding	0.242362	0.297108	0.702643	no	polymerase (DNA) delta interacting protein 2 [Source:HGNC Symbol;Acc:HGNC:23781]
ENSG00000004399	PLXND1	nonsense_mediated_decay	1.41588	0.0908795	0.292661	no	plexin D1 [Source:HGNC Symbol;Acc:HGNC:9107]
ENSG00000004455	AK2	protein_coding	0.31365	0.259358	0.631325	no	adenylate kinase 2 [Source:HGNC Symbol;Acc:HGNC:362]
ENSG00000004468	CD38	protein_coding	1.86956	0.0736647	0.251646	no	CD38 molecule [Source:HGNC Symbol;Acc:HGNC:1667]
ENSG00000004478	FKBP4	protein_coding	0.429815	0.101873	0.315388	no	FK506 binding protein 4 [Source:HGNC Symbol;Acc:HGNC:3720]
ENSG00000004487	KDM1A	protein_coding	0.459552	0.0851511	0.279254	no	lysine demethylase 1A [Source:HGNC Symbol;Acc:HGNC:29079]
ENSG00000004534	RBM6	protein_coding	-0.207716	0.464771	0.991489	no	RNA binding motif protein 6 [Source:HGNC Symbol;Acc:HGNC:9903]
ENSG00000004660	CAMKK1	protein_coding	-0.671074	0.194073	0.505584	no	calcium/calmodulin dependent protein kinase kinase 1 [Source:HGNC Symbol;Acc:HGNC:1469]
ENSG00000004700	RECQL	protein_coding	1.19569	7.71266e-05	0.0015381	no	RecQ like helicase [Source:HGNC Symbol;Acc:HGNC:9948]
ENSG00000004766	VPS50	retained_intron	1.19402	9.49551e-05	0.00179664	no	VPS50, EARP/GARPII complex subunit [Source:HGNC Symbol;Acc:HGNC:25956]
ENSG00000004776	HSPB6	protein_coding	3.2853	0.0670832	0.235193	no	heat shock protein family B (small) member 6 [Source:HGNC Symbol;Acc:HGNC:26511]
ENSG00000004777	ARHGAP33	protein_coding	0.127651	0.793724	1	no	Rho GTPase activating protein 33 [Source:HGNC Symbol;Acc:HGNC:23085]
ENSG00000004779	NDUFAB1	protein_coding	-0.367085	0.33003	0.761792	no	NADH:ubiquinone oxidoreductase subunit AB1 [Source:HGNC Symbol;Acc:HGNC:7694]
ENSG00000004799	PDK4	protein_coding	-1.41562	0.149912	0.423537	no	pyruvate dehydrogenase kinase 4 [Source:HGNC Symbol;Acc:HGNC:8812]
ENSG00000004809	SLC22A16	protein_coding	0.254024	0.833643	1	no	solute carrier family 22 member 16 [Source:HGNC Symbol;Acc:HGNC:20302]
ENSG00000004838	ZMYND10	protein_coding	0.307316	0.564428	1	no	zinc finger MYND-type containing 10 [Source:HGNC Symbol;Acc:HGNC:19412]
ENSG00000004846	ABCB5	protein_coding	-2.4621	0.00794143	0.0484842	no	ATP binding cassette subfamily B member 5 [Source:HGNC Symbol;Acc:HGNC:46]
ENSG00000004848	ARX	protein_coding	0.731567	0.534692	1	no	aristaless related homeobox [Source:HGNC Symbol;Acc:HGNC:18060]
ENSG00000004864	SLC25A13	protein_coding	0.0843046	0.77927	1	no	solute carrier family 25 member 13 [Source:HGNC Symbol;Acc:HGNC:10983]
ENSG00000004866	ST7	processed_transcript	0.348225	0.252281	0.617553	no	suppression of tumorigenicity 7 [Source:HGNC Symbol;Acc:HGNC:11351]
ENSG00000004897	CDC27	protein_coding	1.46164	5.14697e-07	4.39871e-05	no	cell division cycle 27 [Source:HGNC Symbol;Acc:HGNC:1728]
ENSG00000004939	SLC4A1	protein_coding	-2.24558	0.0507166	0.190847	no	solute carrier family 4 member 1 (Diego blood group) [Source:HGNC Symbol;Acc:HGNC:11027]
ENSG00000004948	CALCR	nonsense_mediated_decay	2.44298	0.112843	0.341185	no	calcitonin receptor [Source:HGNC Symbol;Acc:HGNC:1440]
ENSG00000004961	HCCS	protein_coding	1.13797	0.00102584	0.0104778	no	holocytochrome c synthase [Source:HGNC Symbol;Acc:HGNC:4837]
ENSG00000004975	DVL2	retained_intron	-0.524858	0.0720504	0.248061	no	dishevelled segment polarity protein 2 [Source:HGNC Symbol;Acc:HGNC:3086]
ENSG00000005001	PRSS22	nonsense_mediated_decay	4.13602	0.0424885	0.167368	no	protease, serine 22 [Source:HGNC Symbol;Acc:HGNC:14368]
ENSG00000005007	UPF1	protein_coding	-0.421125	0.214962	0.547173	no	UPF1, RNA helicase and ATPase [Source:HGNC Symbol;Acc:HGNC:9962]
ENSG00000005020	SKAP2	retained_intron	0.856462	0.0118393	0.0652014	no	src kinase associated phosphoprotein 2 [Source:HGNC Symbol;Acc:HGNC:15687]
ENSG00000005022	SLC25A5	protein_coding	0.623653	0.0664733	0.233574	no	solute carrier family 25 member 5 [Source:HGNC Symbol;Acc:HGNC:10991]
ENSG00000005059	CCDC109B	retained_intron	-0.252497	0.639327	1	no	coiled-coil domain containing 109B [Source:HGNC Symbol;Acc:HGNC:26076]
ENSG00000005073	HOXA11	protein_coding	-1.42227	0.0421242	0.166247	no	homeobox A11 [Source:HGNC Symbol;Acc:HGNC:5101]
ENSG00000005075	POLR2J	protein_coding	0.128193	0.646797	1	no	polymerase (RNA) II subunit J [Source:HGNC Symbol;Acc:HGNC:9197]
ENSG00000005100	DHX33	nonsense_mediated_decay	0.706166	0.0413794	0.163993	no	DEAH-box helicase 33 [Source:HGNC Symbol;Acc:HGNC:16718]
ENSG00000005102	MEOX1	protein_coding	1.5431	0.998924	1	no	mesenchyme homeobox 1 [Source:HGNC Symbol;Acc:HGNC:7013]
ENSG00000005108	THSD7A	retained_intron	-1.08667	0.0531481	0.1976	no	thrombospondin type 1 domain containing 7A [Source:HGNC Symbol;Acc:HGNC:22207]
ENSG00000005156	LIG3	retained_intron	0.517057	0.0822793	0.272322	no	DNA ligase 3 [Source:HGNC Symbol;Acc:HGNC:6600]
ENSG00000005175	RPAP3	retained_intron	2.13584	1.28494e-07	1.75075e-05	no	RNA polymerase II associated protein 3 [Source:HGNC Symbol;Acc:HGNC:26151]
ENSG00000005187	ACSM3	protein_coding	0.602083	0.365017	0.823997	no	acyl-CoA synthetase medium-chain family member 3 [Source:HGNC Symbol;Acc:HGNC:10522]
ENSG00000005189	AC004381,6	protein_coding	0.579874	0.13238	0.384623	no	Putative RNA exonuclease NEF-sp [Source:UniProtKB/Swiss-Prot;Acc:Q96IC2]
ENSG00000005194	CIAPIN1	protein_coding	-0.417324	0.222683	0.561974	no	cytokine induced apoptosis inhibitor 1 [Source:HGNC Symbol;Acc:HGNC:28050]
ENSG00000005206	SPPL2B	retained_intron	0.724216	0.0232674	0.106853	no	signal peptide peptidase like 2B [Source:HGNC Symbol;Acc:HGNC:30627]
ENSG00000005238	FAM214B	protein_coding	-0.525822	0.163257	0.449608	no	family with sequence similarity 214 member B [Source:HGNC Symbol;Acc:HGNC:25666]
ENSG00000005243	COPZ2	protein_coding	0.0197599	0.982269	1	no	coatomer protein complex subunit zeta 2 [Source:HGNC Symbol;Acc:HGNC:19356]
ENSG00000005249	PRKAR2B	protein_coding	1.43691	6.89029e-05	0.0014162	no	protein kinase cAMP-dependent type II regulatory subunit beta [Source:HGNC Symbol;Acc:HGNC:9392]
ENSG00000005302	MSL3	protein_coding	0.074141	0.787769	1	no	male-specific lethal 3 homolog (Drosophila) [Source:HGNC Symbol;Acc:HGNC:7370]
ENSG00000005339	CREBBP	protein_coding	0.979124	0.0187046	0.0911783	no	CREB binding protein [Source:HGNC Symbol;Acc:HGNC:2348]
ENSG00000005379	TSPOAP1	protein_coding	2.11498	0.10214	0.316025	no	TSPO associated protein 1 [Source:HGNC Symbol;Acc:HGNC:16831]
ENSG00000005381	MPO	protein_coding	-1.60352	0.107417	0.328621	no	myeloperoxidase [Source:HGNC Symbol;Acc:HGNC:7218]
ENSG00000005421	PON1	protein_coding	-3.13151	0.000115578	0.00207967	no	paraoxonase 1 [Source:HGNC Symbol;Acc:HGNC:9204]
ENSG00000005436	GCFC2	protein_coding	1.15302	8.0631e-05	0.00158972	no	GC-rich sequence DNA-binding factor 2 [Source:HGNC Symbol;Acc:HGNC:1317]
ENSG00000005448	WDR54	retained_intron	-0.431309	0.397201	0.879363	no	WD repeat domain 54 [Source:HGNC Symbol;Acc:HGNC:25770]
ENSG00000005469	CROT	protein_coding	0.581135	0.0895439	0.28964	no	carnitine O-octanoyltransferase [Source:HGNC Symbol;Acc:HGNC:2366]
ENSG00000005471	ABCB4	protein_coding	0.616829	0.408237	0.89881	no	ATP binding cassette subfamily B member 4 [Source:HGNC Symbol;Acc:HGNC:45]
ENSG00000005483	KMT2E	protein_coding	1.66375	4.45613e-05	0.00103166	no	lysine methyltransferase 2E [Source:HGNC Symbol;Acc:HGNC:18541]
ENSG00000005486	RHBDD2	protein_coding	-0.449294	0.224826	0.56624	no	rhomboid domain containing 2 [Source:HGNC Symbol;Acc:HGNC:23082]
ENSG00000005513	SOX8	protein_coding	3.60117	0.00470502	0.0328491	no	SRY-box 8 [Source:HGNC Symbol;Acc:HGNC:11203]
ENSG00000005700	IBTK	retained_intron	1.1597	0.00353652	0.0266107	no	inhibitor of Bruton tyrosine kinase [Source:HGNC Symbol;Acc:HGNC:17853]
ENSG00000005801	ZNF195	protein_coding	0.95466	0.00537339	0.0362729	no	zinc finger protein 195 [Source:HGNC Symbol;Acc:HGNC:12986]
ENSG00000005810	MYCBP2	protein_coding	0.641841	0.0495931	0.187813	no	MYC binding protein 2, E3 ubiquitin protein ligase [Source:HGNC Symbol;Acc:HGNC:23386]
ENSG00000005812	FBXL3	protein_coding	0.488975	0.180019	0.477971	no	F-box and leucine rich repeat protein 3 [Source:HGNC Symbol;Acc:HGNC:13599]
ENSG00000005844	ITGAL	protein_coding	-3.06075	0.00704695	0.0444012	no	integrin subunit alpha L [Source:HGNC Symbol;Acc:HGNC:6148]
ENSG00000005882	PDK2	protein_coding	-0.612976	0.0513191	0.192512	no	pyruvate dehydrogenase kinase 2 [Source:HGNC Symbol;Acc:HGNC:8810]
ENSG00000005884	ITGA3	retained_intron	1.83205	0.00715902	0.0449396	no	integrin subunit alpha 3 [Source:HGNC Symbol;Acc:HGNC:6139]
ENSG00000005889	ZFX	protein_coding	1.29183	0.000122302	0.00216822	no	zinc finger protein, X-linked [Source:HGNC Symbol;Acc:HGNC:12869]
ENSG00000005893	LAMP2	protein_coding	1.15876	0.00123945	0.0121043	no	lysosomal associated membrane protein 2 [Source:HGNC Symbol;Acc:HGNC:6501]
ENSG00000005955	NA	NA	0.627778	0.0142506	0.0746877	no	NA
ENSG00000005961	ITGA2B	protein_coding	0.726859	0.272003	0.655454	no	integrin subunit alpha 2b [Source:HGNC Symbol;Acc:HGNC:6138]
ENSG00000005981	ASB4	protein_coding	3.65536	0.00830594	0.0501464	no	ankyrin repeat and SOCS box containing 4 [Source:HGNC Symbol;Acc:HGNC:16009]
ENSG00000006007	GDE1	nonsense_mediated_decay	-0.569022	0.053012	0.197232	no	glycerophosphodiester phosphodiesterase 1 [Source:HGNC Symbol;Acc:HGNC:29644]
ENSG00000006015	C19orf60	protein_coding	-0.896208	0.0127554	0.0688701	no	chromosome 19 open reading frame 60 [Source:HGNC Symbol;Acc:HGNC:26098]
ENSG00000006016	CRLF1	protein_coding	-1.24178	0.126763	0.372483	no	cytokine receptor like factor 1 [Source:HGNC Symbol;Acc:HGNC:2364]
ENSG00000006025	OSBPL7	protein_coding	-0.880611	0.0418451	0.165444	no	oxysterol binding protein like 7 [Source:HGNC Symbol;Acc:HGNC:16387]
ENSG00000006042	TMEM98	protein_coding	-0.68358	0.0942682	0.300128	no	transmembrane protein 98 [Source:HGNC Symbol;Acc:HGNC:24529]
ENSG00000006047	YBX2	protein_coding	1.93606	0.0275027	0.120958	no	Y-box binding protein 2 [Source:HGNC Symbol;Acc:HGNC:17948]
ENSG00000006059	KRT33A	protein_coding	3.0505	0.99982	1	no	keratin 33A [Source:HGNC Symbol;Acc:HGNC:6450]
ENSG00000006062	MAP3K14	protein_coding	-0.358675	0.40832	0.898931	no	mitogen-activated protein kinase kinase kinase 14 [Source:HGNC Symbol;Acc:HGNC:6853]
ENSG00000006071	ABCC8	protein_coding	2.5027	0.999994	1	no	ATP binding cassette subfamily C member 8 [Source:HGNC Symbol;Acc:HGNC:59]
ENSG00000006074	NA	NA	-0.379961	0.796069	1	no	NA
ENSG00000006075	NA	NA	-3.6496	0.00117404	0.0116106	no	NA
ENSG00000006114	NA	NA	0.818637	0.00409511	0.0296586	no	NA
ENSG00000006116	CACNG3	protein_coding	-1.75781	0.0792369	0.265061	no	calcium voltage-gated channel auxiliary subunit gamma 3 [Source:HGNC Symbol;Acc:HGNC:1407]
ENSG00000006118	TMEM132A	retained_intron	1.33833	0.00584387	0.0386381	no	transmembrane protein 132A [Source:HGNC Symbol;Acc:HGNC:31092]
ENSG00000006125	AP2B1	protein_coding	1.19764	4.33788e-06	0.000189931	no	adaptor related protein complex 2 beta 1 subunit [Source:HGNC Symbol;Acc:HGNC:563]
ENSG00000006128	TAC1	protein_coding	3.0972	0.999855	1	no	tachykinin precursor 1 [Source:HGNC Symbol;Acc:HGNC:11517]
ENSG00000006194	ZNF263	protein_coding	-1.13544	0.000316259	0.00439881	no	zinc finger protein 263 [Source:HGNC Symbol;Acc:HGNC:13056]
ENSG00000006210	CX3CL1	protein_coding	2.94904	0.00147634	0.0138322	no	C-X3-C motif chemokine ligand 1 [Source:HGNC Symbol;Acc:HGNC:10647]
ENSG00000006282	SPATA20	retained_intron	-0.692193	0.0179652	0.0884914	no	spermatogenesis associated 20 [Source:HGNC Symbol;Acc:HGNC:26125]
ENSG00000006283	CACNA1G	protein_coding	3.47122	0.00105423	0.0106916	no	calcium voltage-gated channel subunit alpha1 G [Source:HGNC Symbol;Acc:HGNC:1394]
ENSG00000006327	TNFRSF12A	protein_coding	-0.368854	0.40577	0.89428	no	tumor necrosis factor receptor superfamily member 12A [Source:HGNC Symbol;Acc:HGNC:18152]
ENSG00000006377	DLX6	protein_coding	10.7595	3.58307e-07	3.49695e-05	no	distal-less homeobox 6 [Source:HGNC Symbol;Acc:HGNC:2919]
ENSG00000006432	MAP3K9	protein_coding	-0.151056	0.772306	1	no	mitogen-activated protein kinase kinase kinase 9 [Source:HGNC Symbol;Acc:HGNC:6861]
ENSG00000006451	RALA	protein_coding	1.294	0.000138421	0.00237858	no	RALA Ras like proto-oncogene A [Source:HGNC Symbol;Acc:HGNC:9839]
ENSG00000006453	BAIAP2L1	processed_transcript	0.85203	0.109419	0.333294	no	BAI1 associated protein 2 like 1 [Source:HGNC Symbol;Acc:HGNC:21649]
ENSG00000006459	KDM7A	nonsense_mediated_decay	1.4872	0.00065213	0.00749653	no	lysine demethylase 7A [Source:HGNC Symbol;Acc:HGNC:22224]
ENSG00000006468	ETV1	processed_transcript	1.58574	0.000214112	0.00328437	no	ETS variant 1 [Source:HGNC Symbol;Acc:HGNC:3490]
ENSG00000006530	AGK	protein_coding	1.126	0.000270539	0.00389442	no	acylglycerol kinase [Source:HGNC Symbol;Acc:HGNC:21869]
ENSG00000006534	ALDH3B1	protein_coding	0.261576	0.547055	1	no	aldehyde dehydrogenase 3 family member B1 [Source:HGNC Symbol;Acc:HGNC:410]
ENSG00000006555	NA	NA	3.08663	0.1312	0.381924	no	NA
ENSG00000006576	PHTF2	processed_transcript	0.851894	0.00191489	0.0167852	no	putative homeodomain transcription factor 2 [Source:HGNC Symbol;Acc:HGNC:13411]
ENSG00000006606	CCL26	protein_coding	1.73816	0.873916	1	no	C-C motif chemokine ligand 26 [Source:HGNC Symbol;Acc:HGNC:10625]
ENSG00000006607	FARP2	retained_intron	-0.605966	0.0202213	0.0965634	no	FERM, ARH/RhoGEF and pleckstrin domain protein 2 [Source:HGNC Symbol;Acc:HGNC:16460]
ENSG00000006611	USH1C	protein_coding	2.39947	0.999994	1	no	USH1 protein network component harmonin [Source:HGNC Symbol;Acc:HGNC:12597]
ENSG00000006625	GGCT	protein_coding	-0.303145	0.337411	0.774979	no	gamma-glutamylcyclotransferase [Source:HGNC Symbol;Acc:HGNC:21705]
ENSG00000006634	DBF4	nonsense_mediated_decay	1.7141	9.14467e-07	6.49197e-05	no	DBF4 zinc finger [Source:HGNC Symbol;Acc:HGNC:17364]
ENSG00000006638	TBXA2R	protein_coding	1.11046	0.168038	0.458625	no	thromboxane A2 receptor [Source:HGNC Symbol;Acc:HGNC:11608]
ENSG00000006652	IFRD1	retained_intron	-0.0712313	0.79069	1	no	interferon related developmental regulator 1 [Source:HGNC Symbol;Acc:HGNC:5456]
ENSG00000006659	LGALS14	protein_coding	0	0.999843	1	no	galectin 14 [Source:HGNC Symbol;Acc:HGNC:30054]
ENSG00000006695	COX10	protein_coding	0.135222	0.607238	1	no	COX10 heme A:farnesyltransferase cytochrome c oxidase assembly factor [Source:HGNC Symbol;Acc:HGNC:2260]
ENSG00000006704	GTF2IRD1	protein_coding	-0.0630592	0.885454	1	no	GTF2I repeat domain containing 1 [Source:HGNC Symbol;Acc:HGNC:4661]
ENSG00000006712	PAF1	protein_coding	-0.474602	0.0525378	0.19593	no	PAF1 homolog, Paf1/RNA polymerase II complex component [Source:HGNC Symbol;Acc:HGNC:25459]
ENSG00000006715	VPS41	nonsense_mediated_decay	0.459951	0.130631	0.380787	no	VPS41, HOPS complex subunit [Source:HGNC Symbol;Acc:HGNC:12713]
ENSG00000006740	ARHGAP44	nonsense_mediated_decay	1.79914	0.0422664	0.166678	no	Rho GTPase activating protein 44 [Source:HGNC Symbol;Acc:HGNC:29096]
ENSG00000006744	ELAC2	protein_coding	-0.500521	0.037687	0.153049	no	elaC ribonuclease Z 2 [Source:HGNC Symbol;Acc:HGNC:14198]
ENSG00000006747	SCIN	protein_coding	-1.76264	0.0791397	0.264801	no	scinderin [Source:HGNC Symbol;Acc:HGNC:21695]
ENSG00000006756	ARSD	processed_transcript	0.579864	0.133133	0.386311	no	arylsulfatase D [Source:HGNC Symbol;Acc:HGNC:717]
ENSG00000006757	PNPLA4	protein_coding	0.500116	0.243786	0.601595	no	patatin like phospholipase domain containing 4 [Source:HGNC Symbol;Acc:HGNC:24887]
ENSG00000006788	MYH13	protein_coding	-1.99455	0.0862169	0.282012	no	myosin, heavy chain 13, skeletal muscle [Source:HGNC Symbol;Acc:HGNC:7571]
ENSG00000006831	ADIPOR2	protein_coding	0.0999074	0.621263	1	no	adiponectin receptor 2 [Source:HGNC Symbol;Acc:HGNC:24041]
ENSG00000006837	CDKL3	protein_coding	0.217192	0.474923	1	no	cyclin dependent kinase like 3 [Source:HGNC Symbol;Acc:HGNC:15483]
ENSG00000007001	UPP2	protein_coding	-0.869294	0.133164	0.38639	no	uridine phosphorylase 2 [Source:HGNC Symbol;Acc:HGNC:23061]
ENSG00000007038	PRSS21	protein_coding	1.46261	0.339754	0.77943	no	protease, serine 21 [Source:HGNC Symbol;Acc:HGNC:9485]
ENSG00000007047	MARK4	protein_coding	-1.02617	0.000583542	0.00688042	no	microtubule affinity regulating kinase 4 [Source:HGNC Symbol;Acc:HGNC:13538]
ENSG00000007062	PROM1	protein_coding	4.04096	0.000592802	0.00696179	no	prominin 1 [Source:HGNC Symbol;Acc:HGNC:9454]
ENSG00000007080	CCDC124	protein_coding	0.0752421	0.773533	1	no	coiled-coil domain containing 124 [Source:HGNC Symbol;Acc:HGNC:25171]
ENSG00000007129	CEACAM21	protein_coding	0.306676	0.914485	1	no	carcinoembryonic antigen related cell adhesion molecule 21 [Source:HGNC Symbol;Acc:HGNC:28834]
ENSG00000007168	PAFAH1B1	processed_transcript	0.432464	0.0538425	0.199596	no	platelet activating factor acetylhydrolase 1b regulatory subunit 1 [Source:HGNC Symbol;Acc:HGNC:8574]
ENSG00000007171	NOS2	protein_coding	3.06427	0.0206872	0.0982322	no	nitric oxide synthase 2 [Source:HGNC Symbol;Acc:HGNC:7873]
ENSG00000007174	DNAH9	protein_coding	7.33131	7.59173e-05	0.00151983	no	dynein axonemal heavy chain 9 [Source:HGNC Symbol;Acc:HGNC:2953]
ENSG00000007202	KIAA0100	protein_coding	-0.576964	0.0435444	0.170418	no	KIAA0100 [Source:HGNC Symbol;Acc:HGNC:28960]
ENSG00000007216	SLC13A2	protein_coding	-4.37906	0.00227952	0.0190957	no	solute carrier family 13 member 2 [Source:HGNC Symbol;Acc:HGNC:10917]
ENSG00000007237	GAS7	protein_coding	2.01589	3.82709e-06	0.000174558	no	growth arrest specific 7 [Source:HGNC Symbol;Acc:HGNC:4169]
ENSG00000007255	TRAPPC6A	protein_coding	0.0213824	0.96001	1	no	trafficking protein particle complex 6A [Source:HGNC Symbol;Acc:HGNC:23069]
ENSG00000007264	MATK	protein_coding	0.00178248	0.819315	1	no	megakaryocyte-associated tyrosine kinase [Source:HGNC Symbol;Acc:HGNC:6906]
ENSG00000007306	CEACAM7	protein_coding	0.854299	0.999684	1	no	carcinoembryonic antigen related cell adhesion molecule 7 [Source:HGNC Symbol;Acc:HGNC:1819]
ENSG00000007312	CD79B	protein_coding	-5.40721	0.000103997	0.00192531	no	CD79b molecule [Source:HGNC Symbol;Acc:HGNC:1699]
ENSG00000007314	SCN4A	protein_coding	3.09304	0.0905329	0.291877	no	sodium voltage-gated channel alpha subunit 4 [Source:HGNC Symbol;Acc:HGNC:10591]
ENSG00000007341	ST7L	processed_transcript	-0.21426	0.492342	1	no	suppression of tumorigenicity 7 like [Source:HGNC Symbol;Acc:HGNC:18441]
ENSG00000007350	TKTL1	processed_transcript	5.19956	0.000630229	0.00729622	no	transketolase like 1 [Source:HGNC Symbol;Acc:HGNC:11835]
ENSG00000007372	PAX6	protein_coding	5.08898	0.999997	1	no	paired box 6 [Source:HGNC Symbol;Acc:HGNC:8620]
ENSG00000007376	RPUSD1	protein_coding	-0.907257	0.00920515	0.0540752	no	RNA pseudouridylate synthase domain containing 1 [Source:HGNC Symbol;Acc:HGNC:14173]
ENSG00000007384	RHBDF1	protein_coding	-0.175341	0.531565	1	no	rhomboid 5 homolog 1 [Source:HGNC Symbol;Acc:HGNC:20561]
ENSG00000007392	LUC7L	retained_intron	-1.30937	0.000131133	0.00228277	no	LUC7 like [Source:HGNC Symbol;Acc:HGNC:6723]
ENSG00000007402	CACNA2D2	protein_coding	2.82375	0.0154926	0.0794287	no	calcium voltage-gated channel auxiliary subunit alpha2delta 2 [Source:HGNC Symbol;Acc:HGNC:1400]
ENSG00000007516	BAIAP3	protein_coding	3.43028	0.000157312	0.00261174	no	BAI1 associated protein 3 [Source:HGNC Symbol;Acc:HGNC:948]
ENSG00000007520	TSR3	protein_coding	-0.507047	0.0522085	0.195072	no	TSR3, acp transferase ribosome maturation factor [Source:HGNC Symbol;Acc:HGNC:14175]
ENSG00000007541	PIGQ	protein_coding	-1.49022	1.37469e-05	0.000444941	no	phosphatidylinositol glycan anchor biosynthesis class Q [Source:HGNC Symbol;Acc:HGNC:14135]
ENSG00000007545	NA	NA	-0.201863	0.560001	1	no	NA
ENSG00000007866	TEAD3	protein_coding	-0.644508	0.20886	0.535006	no	TEA domain transcription factor 3 [Source:HGNC Symbol;Acc:HGNC:11716]
ENSG00000007908	SELE	protein_coding	0.127847	0.920223	1	no	selectin E [Source:HGNC Symbol;Acc:HGNC:10718]
ENSG00000007923	DNAJC11	processed_transcript	-0.349548	0.324522	0.751946	no	DnaJ heat shock protein family (Hsp40) member C11 [Source:HGNC Symbol;Acc:HGNC:25570]
ENSG00000007933	FMO3	processed_transcript	3.82331	0.00637104	0.0412253	no	flavin containing monooxygenase 3 [Source:HGNC Symbol;Acc:HGNC:3771]
ENSG00000007944	MYLIP	protein_coding	1.13561	0.0103026	0.058865	no	myosin regulatory light chain interacting protein [Source:HGNC Symbol;Acc:HGNC:21155]
ENSG00000007952	NOX1	protein_coding	-1.03744	0.138681	0.398978	no	NADPH oxidase 1 [Source:HGNC Symbol;Acc:HGNC:7889]
ENSG00000007968	E2F2	protein_coding	-0.695392	0.12118	0.3604	no	E2F transcription factor 2 [Source:HGNC Symbol;Acc:HGNC:3114]
ENSG00000008018	PSMB1	protein_coding	-0.0263495	0.946671	1	no	proteasome subunit beta 1 [Source:HGNC Symbol;Acc:HGNC:9537]
ENSG00000008056	SYN1	protein_coding	2.5845	0.00658545	0.0422584	no	synapsin I [Source:HGNC Symbol;Acc:HGNC:11494]
ENSG00000008083	JARID2	protein_coding	0.148047	0.636163	1	no	jumonji and AT-rich interaction domain containing 2 [Source:HGNC Symbol;Acc:HGNC:6196]
ENSG00000008086	CDKL5	protein_coding	0.147114	0.628734	1	no	cyclin dependent kinase like 5 [Source:HGNC Symbol;Acc:HGNC:11411]
ENSG00000008118	CAMK1G	protein_coding	0.600295	0.551874	1	no	calcium/calmodulin dependent protein kinase IG [Source:HGNC Symbol;Acc:HGNC:14585]
ENSG00000008128	CDK11A	protein_coding	1.84014	1.70841e-05	0.000517517	no	cyclin dependent kinase 11A [Source:HGNC Symbol;Acc:HGNC:1730]
ENSG00000008130	NADK	protein_coding	-0.538812	0.0161186	0.081748	no	NAD kinase [Source:HGNC Symbol;Acc:HGNC:29831]
ENSG00000008196	TFAP2B	protein_coding	1.81853	0.999533	1	no	transcription factor AP-2 beta [Source:HGNC Symbol;Acc:HGNC:11743]
ENSG00000008197	TFAP2D	protein_coding	-3.63366	0.0170792	0.0852447	no	transcription factor AP-2 delta [Source:HGNC Symbol;Acc:HGNC:15581]
ENSG00000008226	DLEC1	retained_intron	-2.09182	0.000285261	0.00405443	no	deleted in lung and esophageal cancer 1 [Source:HGNC Symbol;Acc:HGNC:2899]
ENSG00000008256	CYTH3	protein_coding	-0.18572	0.504523	1	no	cytohesin 3 [Source:HGNC Symbol;Acc:HGNC:9504]
ENSG00000008277	ADAM22	protein_coding	1.65915	0.0575205	0.209644	no	ADAM metallopeptidase domain 22 [Source:HGNC Symbol;Acc:HGNC:201]
ENSG00000008282	SYPL1	retained_intron	1.60293	5.68767e-07	4.70111e-05	no	synaptophysin like 1 [Source:HGNC Symbol;Acc:HGNC:11507]
ENSG00000008283	CYB561	protein_coding	0.392704	0.39744	0.879751	no	cytochrome b561 [Source:HGNC Symbol;Acc:HGNC:2571]
ENSG00000008294	SPAG9	retained_intron	1.37228	6.85197e-05	0.00141109	no	sperm associated antigen 9 [Source:HGNC Symbol;Acc:HGNC:14524]
ENSG00000008300	CELSR3	protein_coding	0.900552	0.160126	0.443615	no	cadherin EGF LAG seven-pass G-type receptor 3 [Source:HGNC Symbol;Acc:HGNC:3230]
ENSG00000008311	AASS	nonsense_mediated_decay	-0.395317	0.361669	0.81802	no	aminoadipate-semialdehyde synthase [Source:HGNC Symbol;Acc:HGNC:17366]
ENSG00000008323	PLEKHG6	protein_coding	-2.17442	0.0484604	0.184538	no	pleckstrin homology and RhoGEF domain containing G6 [Source:HGNC Symbol;Acc:HGNC:25562]
ENSG00000008324	SS18L2	protein_coding	-0.278017	0.390988	0.868828	no	SS18 like 2 [Source:HGNC Symbol;Acc:HGNC:15593]
ENSG00000008382	MPND	protein_coding	-0.583911	0.0333215	0.139685	no	MPN domain containing [Source:HGNC Symbol;Acc:HGNC:25934]
ENSG00000008394	MGST1	protein_coding	-0.68468	0.487553	1	no	microsomal glutathione S-transferase 1 [Source:HGNC Symbol;Acc:HGNC:7061]
ENSG00000008405	CRY1	protein_coding	0.508266	0.0964985	0.302828	no	cryptochrome circadian clock 1 [Source:HGNC Symbol;Acc:HGNC:2384]
ENSG00000008438	PGLYRP1	protein_coding	0	0.999827	1	no	peptidoglycan recognition protein 1 [Source:HGNC Symbol;Acc:HGNC:8904]
ENSG00000008441	NFIX	protein_coding	2.19223	3.80934e-06	0.000173996	no	nuclear factor I X [Source:HGNC Symbol;Acc:HGNC:7788]
ENSG00000008513	ST3GAL1	protein_coding	0.156926	0.611065	1	no	ST3 beta-galactoside alpha-2,3-sialyltransferase 1 [Source:HGNC Symbol;Acc:HGNC:10862]
ENSG00000008516	MMP25	protein_coding	0.683817	0.964561	1	no	matrix metallopeptidase 25 [Source:HGNC Symbol;Acc:HGNC:14246]
ENSG00000008517	IL32	protein_coding	7.05316	0.00091877	0.00966114	no	interleukin 32 [Source:HGNC Symbol;Acc:HGNC:16830]
ENSG00000008710	PKD1	retained_intron	-0.42609	0.316845	0.738481	no	polycystin 1, transient receptor potential channel interacting [Source:HGNC Symbol;Acc:HGNC:9008]
ENSG00000008735	MAPK8IP2	retained_intron	3.67181	0.00840775	0.0506054	no	mitogen-activated protein kinase 8 interacting protein 2 [Source:HGNC Symbol;Acc:HGNC:6883]
ENSG00000008838	MED24	protein_coding	-0.590121	0.0438844	0.171435	no	mediator complex subunit 24 [Source:HGNC Symbol;Acc:HGNC:22963]
ENSG00000008853	RHOBTB2	protein_coding	-0.963292	0.0234352	0.107431	no	Rho related BTB domain containing 2 [Source:HGNC Symbol;Acc:HGNC:18756]
ENSG00000008869	HEATR5B	retained_intron	-0.362192	0.152432	0.428807	no	HEAT repeat containing 5B [Source:HGNC Symbol;Acc:HGNC:29273]
ENSG00000008952	SEC62	retained_intron	3.02008	2.86857e-10	2.62799e-07	no	SEC62 homolog, preprotein translocation factor [Source:HGNC Symbol;Acc:HGNC:11846]
ENSG00000008988	RPS20	protein_coding	1.43867	0.00125464	0.0122204	no	ribosomal protein S20 [Source:HGNC Symbol;Acc:HGNC:10405]
ENSG00000009307	CSDE1	protein_coding	1.23469	2.31972e-05	0.000646792	no	cold shock domain containing E1 [Source:HGNC Symbol;Acc:HGNC:29905]
ENSG00000009335	UBE3C	protein_coding	0.739508	0.0113765	0.0632941	no	ubiquitin protein ligase E3C [Source:HGNC Symbol;Acc:HGNC:16803]
ENSG00000009413	REV3L	protein_coding	1.31241	0.000538741	0.00647068	no	REV3 like, DNA directed polymerase zeta catalytic subunit [Source:HGNC Symbol;Acc:HGNC:9968]
ENSG00000009694	TENM1	protein_coding	6.18125	2.27631e-08	5.27633e-06	no	teneurin transmembrane protein 1 [Source:HGNC Symbol;Acc:HGNC:8117]
ENSG00000009709	PAX7	protein_coding	1.33585	0.998049	1	no	paired box 7 [Source:HGNC Symbol;Acc:HGNC:8621]
ENSG00000009724	MASP2	protein_coding	0.968997	0.39245	0.871331	no	mannan binding lectin serine peptidase 2 [Source:HGNC Symbol;Acc:HGNC:6902]
ENSG00000009765	IYD	protein_coding	3.21518	0.0780902	0.262275	no	iodotyrosine deiodinase [Source:HGNC Symbol;Acc:HGNC:21071]
ENSG00000009780	FAM76A	protein_coding	-1.00407	0.0033306	0.0254212	no	family with sequence similarity 76 member A [Source:HGNC Symbol;Acc:HGNC:28530]
ENSG00000009790	TRAF3IP3	protein_coding	1.60812	0.0366021	0.149857	no	TRAF3 interacting protein 3 [Source:HGNC Symbol;Acc:HGNC:30766]
ENSG00000009830	POMT2	nonsense_mediated_decay	0.0326256	0.911335	1	no	protein O-mannosyltransferase 2 [Source:HGNC Symbol;Acc:HGNC:19743]
ENSG00000009844	VTA1	protein_coding	0.62883	0.0446766	0.173754	no	vesicle trafficking 1 [Source:HGNC Symbol;Acc:HGNC:20954]
ENSG00000009950	MLXIPL	protein_coding	2.0195	0.99981	1	no	MLX interacting protein like [Source:HGNC Symbol;Acc:HGNC:12744]
ENSG00000009954	BAZ1B	protein_coding	1.12946	0.015239	0.0784032	no	bromodomain adjacent to zinc finger domain 1B [Source:HGNC Symbol;Acc:HGNC:961]
ENSG00000010017	RANBP9	protein_coding	0.925664	0.000244748	0.0036126	no	RAN binding protein 9 [Source:HGNC Symbol;Acc:HGNC:13727]
ENSG00000010030	ETV7	protein_coding	0.094804	0.890004	1	no	ETS variant 7 [Source:HGNC Symbol;Acc:HGNC:18160]
ENSG00000010072	SPRTN	protein_coding	0.517678	0.0244373	0.110806	no	SprT-like N-terminal domain [Source:HGNC Symbol;Acc:HGNC:25356]
ENSG00000010165	METTL13	protein_coding	0.630422	0.0456415	0.176527	no	methyltransferase like 13 [Source:HGNC Symbol;Acc:HGNC:24248]
ENSG00000010219	DYRK4	protein_coding	0.031668	0.892281	1	no	dual specificity tyrosine phosphorylation regulated kinase 4 [Source:HGNC Symbol;Acc:HGNC:3095]
ENSG00000010244	ZNF207	protein_coding	0.342406	0.0916113	0.294278	no	zinc finger protein 207 [Source:HGNC Symbol;Acc:HGNC:12998]
ENSG00000010256	UQCRC1	protein_coding	-0.392425	0.065411	0.230845	no	ubiquinol-cytochrome c reductase core protein I [Source:HGNC Symbol;Acc:HGNC:12585]
ENSG00000010270	STARD3NL	protein_coding	0.220639	0.521034	1	no	STARD3 N-terminal like [Source:HGNC Symbol;Acc:HGNC:19169]
ENSG00000010278	CD9	protein_coding	2.01217	0.00108349	0.0109239	no	CD9 molecule [Source:HGNC Symbol;Acc:HGNC:1709]
ENSG00000010282	HHATL	protein_coding	8.51617	0.0168903	0.0846444	no	hedgehog acyltransferase-like [Source:HGNC Symbol;Acc:HGNC:13242]
ENSG00000010292	NCAPD2	protein_coding	-0.577205	0.0585408	0.212277	no	non-SMC condensin I complex subunit D2 [Source:HGNC Symbol;Acc:HGNC:24305]
ENSG00000010295	IFFO1	retained_intron	-1.6349	5.81038e-05	0.00125054	no	intermediate filament family orphan 1 [Source:HGNC Symbol;Acc:HGNC:24970]
ENSG00000010310	GIPR	nonsense_mediated_decay	-4.54992	6.22253e-06	0.000249325	no	gastric inhibitory polypeptide receptor [Source:HGNC Symbol;Acc:HGNC:4271]
ENSG00000010318	PHF7	protein_coding	0.242995	0.556867	1	no	PHD finger protein 7 [Source:HGNC Symbol;Acc:HGNC:18458]
ENSG00000010319	SEMA3G	protein_coding	3.32351	0.00883043	0.0524698	no	semaphorin 3G [Source:HGNC Symbol;Acc:HGNC:30400]
ENSG00000010322	NISCH	protein_coding	-0.309033	0.311725	0.729446	no	nischarin [Source:HGNC Symbol;Acc:HGNC:18006]
ENSG00000010327	STAB1	retained_intron	1.74394	0.0767463	0.259182	no	stabilin 1 [Source:HGNC Symbol;Acc:HGNC:18628]
ENSG00000010361	FUZ	retained_intron	-0.0810159	0.819286	1	no	fuzzy planar cell polarity protein [Source:HGNC Symbol;Acc:HGNC:26219]
ENSG00000010379	SLC6A13	protein_coding	1.58313	0.182782	0.483329	no	solute carrier family 6 member 13 [Source:HGNC Symbol;Acc:HGNC:11046]
ENSG00000010404	IDS	protein_coding	1.77224	5.25106e-05	0.00116195	no	iduronate 2-sulfatase [Source:HGNC Symbol;Acc:HGNC:5389]
ENSG00000010438	PRSS3	protein_coding	-2.59578	0.0598651	0.216028	no	protease, serine 3 [Source:HGNC Symbol;Acc:HGNC:9486]
ENSG00000010539	ZNF200	protein_coding	0.433135	0.145869	0.415049	no	zinc finger protein 200 [Source:HGNC Symbol;Acc:HGNC:12993]
ENSG00000010610	CD4	processed_transcript	0.695508	0.589836	1	no	CD4 molecule [Source:HGNC Symbol;Acc:HGNC:1678]
ENSG00000010626	LRRC23	protein_coding	-0.0653359	0.821145	1	no	leucine rich repeat containing 23 [Source:HGNC Symbol;Acc:HGNC:19138]
ENSG00000010671	BTK	protein_coding	-0.485512	0.532056	1	no	Bruton tyrosine kinase [Source:HGNC Symbol;Acc:HGNC:1133]
ENSG00000010704	HFE	protein_coding	-0.554105	0.613549	1	no	hemochromatosis [Source:HGNC Symbol;Acc:HGNC:4886]
ENSG00000010803	SCMH1	protein_coding	-0.302675	0.210017	0.537284	no	sex comb on midleg homolog 1 (Drosophila) [Source:HGNC Symbol;Acc:HGNC:19003]
ENSG00000010810	FYN	protein_coding	-0.093106	0.736268	1	no	FYN proto-oncogene, Src family tyrosine kinase [Source:HGNC Symbol;Acc:HGNC:4037]
ENSG00000010818	HIVEP2	protein_coding	-0.819575	0.0059982	0.0393743	no	human immunodeficiency virus type I enhancer binding protein 2 [Source:HGNC Symbol;Acc:HGNC:4921]
ENSG00000010932	FMO1	protein_coding	2.60509	0.999576	1	no	flavin containing monooxygenase 1 [Source:HGNC Symbol;Acc:HGNC:3769]
ENSG00000011007	TCEB3	protein_coding	-0.489043	0.0609434	0.218983	no	transcription elongation factor B subunit 3 [Source:HGNC Symbol;Acc:HGNC:11620]
ENSG00000011009	LYPLA2	protein_coding	-0.61691	0.0769882	0.259689	no	lysophospholipase II [Source:HGNC Symbol;Acc:HGNC:6738]
ENSG00000011021	CLCN6	processed_transcript	-1.35797	9.72761e-05	0.00182904	no	chloride voltage-gated channel 6 [Source:HGNC Symbol;Acc:HGNC:2024]
ENSG00000011028	MRC2	retained_intron	0.279843	0.657381	1	no	mannose receptor C type 2 [Source:HGNC Symbol;Acc:HGNC:16875]
ENSG00000011052	NA	NA	0.254821	0.386434	0.861096	no	NA
ENSG00000011083	SLC6A7	protein_coding	1.92807	0.999631	1	no	solute carrier family 6 member 7 [Source:HGNC Symbol;Acc:HGNC:11054]
ENSG00000011105	TSPAN9	protein_coding	0.195051	0.576507	1	no	tetraspanin 9 [Source:HGNC Symbol;Acc:HGNC:21640]
ENSG00000011114	BTBD7	protein_coding	0.395886	0.102678	0.317273	no	BTB domain containing 7 [Source:HGNC Symbol;Acc:HGNC:18269]
ENSG00000011132	APBA3	retained_intron	-0.568073	0.0360129	0.148042	no	amyloid beta precursor protein binding family A member 3 [Source:HGNC Symbol;Acc:HGNC:580]
ENSG00000011143	MKS1	protein_coding	0.355488	0.176193	0.474781	no	Meckel syndrome, type 1 [Source:HGNC Symbol;Acc:HGNC:7121]
ENSG00000011198	ABHD5	protein_coding	1.1388	0.000481246	0.00594872	no	abhydrolase domain containing 5 [Source:HGNC Symbol;Acc:HGNC:21396]
ENSG00000011201	ANOS1	protein_coding	-0.753008	0.358074	0.81176	no	anosmin 1 [Source:HGNC Symbol;Acc:HGNC:6211]
ENSG00000011243	AKAP8L	protein_coding	-0.495993	0.0677771	0.237047	no	A-kinase anchoring protein 8 like [Source:HGNC Symbol;Acc:HGNC:29857]
ENSG00000011258	MBTD1	protein_coding	0.483011	0.0448774	0.174309	no	mbt domain containing 1 [Source:HGNC Symbol;Acc:HGNC:19866]
ENSG00000011260	UTP18	retained_intron	0.43711	0.0771482	0.260028	no	UTP18, small subunit processome component [Source:HGNC Symbol;Acc:HGNC:24274]
ENSG00000011275	RNF216	nonsense_mediated_decay	0.623422	0.0243765	0.110631	no	ring finger protein 216 [Source:HGNC Symbol;Acc:HGNC:21698]
ENSG00000011295	TTC19	protein_coding	0.399419	0.153742	0.431547	no	tetratricopeptide repeat domain 19 [Source:HGNC Symbol;Acc:HGNC:26006]
ENSG00000011304	PTBP1	protein_coding	-0.0222064	0.932178	1	no	polypyrimidine tract binding protein 1 [Source:HGNC Symbol;Acc:HGNC:9583]
ENSG00000011332	DPF1	protein_coding	-0.64439	0.123196	0.364974	no	double PHD fingers 1 [Source:HGNC Symbol;Acc:HGNC:20225]
ENSG00000011347	SYT7	protein_coding	2.34406	0.019089	0.092511	no	synaptotagmin 7 [Source:HGNC Symbol;Acc:HGNC:11514]
ENSG00000011376	LARS2	protein_coding	-0.395859	0.185248	0.488292	no	leucyl-tRNA synthetase 2, mitochondrial [Source:HGNC Symbol;Acc:HGNC:17095]
ENSG00000011405	PIK3C2A	protein_coding	1.52152	4.79893e-06	0.000206545	no	phosphatidylinositol-4-phosphate 3-kinase catalytic subunit type 2 alpha [Source:HGNC Symbol;Acc:HGNC:8971]
ENSG00000011422	PLAUR	protein_coding	1.09504	0.0431881	0.169393	no	plasminogen activator, urokinase receptor [Source:HGNC Symbol;Acc:HGNC:9053]
ENSG00000011426	ANLN	protein_coding	2.35042	6.22995e-08	1.07206e-05	no	anillin actin binding protein [Source:HGNC Symbol;Acc:HGNC:14082]
ENSG00000011451	WIZ	protein_coding	0.185231	0.619611	1	no	widely interspaced zinc finger motifs [Source:HGNC Symbol;Acc:HGNC:30917]
ENSG00000011454	RABGAP1	protein_coding	0.270895	0.22222	0.561115	no	RAB GTPase activating protein 1 [Source:HGNC Symbol;Acc:HGNC:17155]
ENSG00000011465	DCN	protein_coding	10.0886	5.06957e-06	0.000215347	no	decorin [Source:HGNC Symbol;Acc:HGNC:2705]
ENSG00000011478	QPCTL	protein_coding	-1.97116	5.07133e-06	0.000215347	no	glutaminyl-peptide cyclotransferase-like [Source:HGNC Symbol;Acc:HGNC:25952]
ENSG00000011485	PPP5C	nonsense_mediated_decay	-0.277595	0.157647	0.438477	no	protein phosphatase 5 catalytic subunit [Source:HGNC Symbol;Acc:HGNC:9322]
ENSG00000011523	CEP68	protein_coding	0.0498225	0.865089	1	no	centrosomal protein 68 [Source:HGNC Symbol;Acc:HGNC:29076]
ENSG00000011566	MAP4K3	protein_coding	-0.538121	0.0360882	0.148296	no	mitogen-activated protein kinase kinase kinase kinase 3 [Source:HGNC Symbol;Acc:HGNC:6865]
ENSG00000011590	ZBTB32	protein_coding	-0.401962	0.631914	1	no	zinc finger and BTB domain containing 32 [Source:HGNC Symbol;Acc:HGNC:16763]
ENSG00000011600	TYROBP	protein_coding	-2.803e-16	0.999672	1	no	TYRO protein tyrosine kinase binding protein [Source:HGNC Symbol;Acc:HGNC:12449]
ENSG00000011638	TMEM159	nonsense_mediated_decay	-0.465125	0.307046	0.720795	no	transmembrane protein 159 [Source:HGNC Symbol;Acc:HGNC:30136]
ENSG00000011677	GABRA3	protein_coding	9.65058	2.11406e-07	2.42865e-05	no	gamma-aminobutyric acid type A receptor alpha3 subunit [Source:HGNC Symbol;Acc:HGNC:4077]
ENSG00000012048	BRCA1	protein_coding	0.976593	0.0193644	0.0935111	no	BRCA1, DNA repair associated [Source:HGNC Symbol;Acc:HGNC:1100]
ENSG00000012061	ERCC1	protein_coding	0.0426368	0.896623	1	no	ERCC excision repair 1, endonuclease non-catalytic subunit [Source:HGNC Symbol;Acc:HGNC:3433]
ENSG00000012124	CD22	protein_coding	1.93016	0.00175006	0.0157141	no	CD22 molecule [Source:HGNC Symbol;Acc:HGNC:1643]
ENSG00000012171	SEMA3B	protein_coding	7.36363	5.8136e-07	4.77569e-05	no	semaphorin 3B [Source:HGNC Symbol;Acc:HGNC:10724]
ENSG00000012174	MBTPS2	protein_coding	2.79057	2.53315e-07	2.77218e-05	no	membrane bound transcription factor peptidase, site 2 [Source:HGNC Symbol;Acc:HGNC:15455]
ENSG00000012211	PRICKLE3	protein_coding	-0.149896	0.676082	1	no	prickle planar cell polarity protein 3 [Source:HGNC Symbol;Acc:HGNC:6645]
ENSG00000012223	LTF	protein_coding	7.65802	0.00203681	0.0175863	no	lactotransferrin [Source:HGNC Symbol;Acc:HGNC:6720]
ENSG00000012232	EXTL3	protein_coding	-0.73618	0.0230554	0.106155	no	exostosin like glycosyltransferase 3 [Source:HGNC Symbol;Acc:HGNC:3518]
ENSG00000012504	NR1H4	protein_coding	4.21065	0.000819119	0.00887124	no	nuclear receptor subfamily 1 group H member 4 [Source:HGNC Symbol;Acc:HGNC:7967]
ENSG00000012660	ELOVL5	protein_coding	1.16543	0.000246577	0.00362846	no	ELOVL fatty acid elongase 5 [Source:HGNC Symbol;Acc:HGNC:21308]
ENSG00000012779	ALOX5	protein_coding	-0.0602952	0.946601	1	no	arachidonate 5-lipoxygenase [Source:HGNC Symbol;Acc:HGNC:435]
ENSG00000012817	KDM5D	protein_coding	-1.05109	0.25469	0.622228	no	lysine demethylase 5D [Source:HGNC Symbol;Acc:HGNC:11115]
ENSG00000012822	CALCOCO1	retained_intron	-0.322222	0.23604	0.587697	no	calcium binding and coiled-coil domain 1 [Source:HGNC Symbol;Acc:HGNC:29306]
ENSG00000012963	UBR7	protein_coding	0.235327	0.420743	0.919379	no	ubiquitin protein ligase E3 component n-recognin 7 (putative) [Source:HGNC Symbol;Acc:HGNC:20344]
ENSG00000012983	MAP4K5	protein_coding	1.1368	0.000142709	0.00242883	no	mitogen-activated protein kinase kinase kinase kinase 5 [Source:HGNC Symbol;Acc:HGNC:6867]
ENSG00000013016	EHD3	protein_coding	0.770911	0.187233	0.491976	no	EH domain containing 3 [Source:HGNC Symbol;Acc:HGNC:3244]
ENSG00000013275	PSMC4	protein_coding	-0.254047	0.359339	0.813936	no	proteasome 26S subunit, ATPase 4 [Source:HGNC Symbol;Acc:HGNC:9551]
ENSG00000013288	MAN2B2	protein_coding	-0.428431	0.269398	0.650464	no	mannosidase alpha class 2B member 2 [Source:HGNC Symbol;Acc:HGNC:29623]
ENSG00000013293	NA	NA	1.47687	0.150131	0.424008	no	NA
ENSG00000013297	CLDN11	processed_transcript	0.95629	0.342319	0.783913	no	claudin 11 [Source:HGNC Symbol;Acc:HGNC:8514]
ENSG00000013306	SLC25A39	protein_coding	-0.518835	0.0363957	0.149216	no	solute carrier family 25 member 39 [Source:HGNC Symbol;Acc:HGNC:24279]
ENSG00000013364	MVP	retained_intron	-0.420576	0.152457	0.428864	no	major vault protein [Source:HGNC Symbol;Acc:HGNC:7531]
ENSG00000013374	NUB1	protein_coding	1.5188	6.7771e-05	0.00139986	no	negative regulator of ubiquitin like proteins 1 [Source:HGNC Symbol;Acc:HGNC:17623]
ENSG00000013375	PGM3	protein_coding	0.924073	0.0244121	0.110742	no	phosphoglucomutase 3 [Source:HGNC Symbol;Acc:HGNC:8907]
ENSG00000013392	RWDD2A	protein_coding	0.0646829	0.892865	1	no	RWD domain containing 2A [Source:HGNC Symbol;Acc:HGNC:21385]
ENSG00000013441	CLK1	protein_coding	-0.630738	0.0549916	0.202713	no	CDC like kinase 1 [Source:HGNC Symbol;Acc:HGNC:2068]
ENSG00000013503	POLR3B	protein_coding	1.01427	0.000750915	0.00832762	no	polymerase (RNA) III subunit B [Source:HGNC Symbol;Acc:HGNC:30348]
ENSG00000013523	ANGEL1	protein_coding	0.1595	0.591767	1	no	angel homolog 1 (Drosophila) [Source:HGNC Symbol;Acc:HGNC:19961]
ENSG00000013561	RNF14	protein_coding	0.281209	0.351835	0.80107	no	ring finger protein 14 [Source:HGNC Symbol;Acc:HGNC:10058]
ENSG00000013563	DNASE1L1	protein_coding	-0.216037	0.457898	0.98074	no	deoxyribonuclease I-like 1 [Source:HGNC Symbol;Acc:HGNC:2957]
ENSG00000013573	DDX11	nonsense_mediated_decay	-0.450434	0.113836	0.343545	no	DEAD/H-box helicase 11 [Source:HGNC Symbol;Acc:HGNC:2736]
ENSG00000013583	HEBP1	protein_coding	1.13928	0.0010499	0.0106534	no	heme binding protein 1 [Source:HGNC Symbol;Acc:HGNC:17176]
ENSG00000013588	GPRC5A	protein_coding	2.31198	0.00988928	0.057001	no	G protein-coupled receptor class C group 5 member A [Source:HGNC Symbol;Acc:HGNC:9836]
ENSG00000013619	MAMLD1	protein_coding	0.374875	0.19468	0.50675	no	mastermind like domain containing 1 [Source:HGNC Symbol;Acc:HGNC:2568]
ENSG00000013725	CD6	protein_coding	-0.465011	0.651042	1	no	CD6 molecule [Source:HGNC Symbol;Acc:HGNC:1691]
ENSG00000013810	TACC3	protein_coding	0.667871	0.0479169	0.183339	no	transforming acidic coiled-coil containing protein 3 [Source:HGNC Symbol;Acc:HGNC:11524]
ENSG00000014123	UFL1	protein_coding	1.84534	3.42231e-05	0.000854729	no	UFM1 specific ligase 1 [Source:HGNC Symbol;Acc:HGNC:23039]
ENSG00000014138	POLA2	retained_intron	-0.512861	0.0629173	0.224341	no	polymerase (DNA) alpha 2, accessory subunit [Source:HGNC Symbol;Acc:HGNC:30073]
ENSG00000014164	ZC3H3	protein_coding	-0.0153835	0.964337	1	no	zinc finger CCCH-type containing 3 [Source:HGNC Symbol;Acc:HGNC:28972]
ENSG00000014216	CAPN1	protein_coding	-0.290618	0.324077	0.751151	no	calpain 1 [Source:HGNC Symbol;Acc:HGNC:1476]
ENSG00000014257	ACPP	protein_coding	2.37105	0.0886638	0.287705	no	acid phosphatase, prostate [Source:HGNC Symbol;Acc:HGNC:125]
ENSG00000014641	MDH1	retained_intron	0.419313	0.146837	0.417074	no	malate dehydrogenase 1 [Source:HGNC Symbol;Acc:HGNC:6970]
ENSG00000014824	SLC30A9	protein_coding	0.801849	0.00118553	0.0116994	no	solute carrier family 30 member 9 [Source:HGNC Symbol;Acc:HGNC:1329]
ENSG00000014914	MTMR11	processed_transcript	-0.408683	0.233557	0.582936	no	myotubularin related protein 11 [Source:HGNC Symbol;Acc:HGNC:24307]
ENSG00000014919	COX15	protein_coding	-0.329885	0.171754	0.465727	no	COX15 cytochrome c oxidase assembly homolog [Source:HGNC Symbol;Acc:HGNC:2263]
ENSG00000015133	CCDC88C	protein_coding	4.23233	0.000171041	0.00277877	no	coiled-coil domain containing 88C [Source:HGNC Symbol;Acc:HGNC:19967]
ENSG00000015153	YAF2	protein_coding	0.65058	0.0577268	0.210077	no	YY1 associated factor 2 [Source:HGNC Symbol;Acc:HGNC:17363]
ENSG00000015171	ZMYND11	protein_coding	0.568152	0.0186765	0.0910621	no	zinc finger MYND-type containing 11 [Source:HGNC Symbol;Acc:HGNC:16966]
ENSG00000015285	WAS	protein_coding	-0.882835	0.122419	0.363221	no	Wiskott-Aldrich syndrome [Source:HGNC Symbol;Acc:HGNC:12731]
ENSG00000015413	DPEP1	protein_coding	-0.153176	0.769982	1	no	dipeptidase 1 (renal) [Source:HGNC Symbol;Acc:HGNC:3002]
ENSG00000015475	BID	protein_coding	-0.452705	0.328587	0.759008	no	BH3 interacting domain death agonist [Source:HGNC Symbol;Acc:HGNC:1050]
ENSG00000015479	MATR3	retained_intron	1.64956	5.83402e-08	1.02818e-05	no	matrin 3 [Source:HGNC Symbol;Acc:HGNC:6912]
ENSG00000015520	NPC1L1	protein_coding	2.74145	0.0233982	0.107322	no	NPC1 like intracellular cholesterol transporter 1 [Source:HGNC Symbol;Acc:HGNC:7898]
ENSG00000015532	XYLT2	nonsense_mediated_decay	-0.947236	0.00944901	0.0551373	no	xylosyltransferase 2 [Source:HGNC Symbol;Acc:HGNC:15517]
ENSG00000015568	RGPD5	retained_intron	2.6717	0.000682098	0.00775576	no	RANBP2-like and GRIP domain containing 5 [Source:HGNC Symbol;Acc:HGNC:32418]
ENSG00000015592	STMN4	protein_coding	3.67507	0.0747111	0.254021	no	stathmin 4 [Source:HGNC Symbol;Acc:HGNC:16078]
ENSG00000015676	NUDCD3	processed_transcript	0.165905	0.536372	1	no	NudC domain containing 3 [Source:HGNC Symbol;Acc:HGNC:22208]
ENSG00000016082	ISL1	protein_coding	8.21763	3.35297e-05	0.000839281	no	ISL LIM homeobox 1 [Source:HGNC Symbol;Acc:HGNC:6132]
ENSG00000016391	CHDH	protein_coding	-1.50242	0.130494	0.380512	no	choline dehydrogenase [Source:HGNC Symbol;Acc:HGNC:24288]
ENSG00000016402	IL20RA	protein_coding	1.41788	0.883272	1	no	interleukin 20 receptor subunit alpha [Source:HGNC Symbol;Acc:HGNC:6003]
ENSG00000016490	CLCA1	protein_coding	1.21563	0.996594	1	no	chloride channel accessory 1 [Source:HGNC Symbol;Acc:HGNC:2015]
ENSG00000016602	CLCA4	protein_coding	3.75172	0.999731	1	no	chloride channel accessory 4 [Source:HGNC Symbol;Acc:HGNC:2018]
ENSG00000016864	GLT8D1	protein_coding	0.595404	0.0316398	0.134403	no	glycosyltransferase 8 domain containing 1 [Source:HGNC Symbol;Acc:HGNC:24870]
ENSG00000017260	ATP2C1	protein_coding	1.04943	0.000505863	0.00618467	no	ATPase secretory pathway Ca2+ transporting 1 [Source:HGNC Symbol;Acc:HGNC:13211]
ENSG00000017373	NA	NA	3.50573	0.00043702	0.00554455	no	NA
ENSG00000017427	IGF1	protein_coding	1.65098	0.221485	0.559676	no	insulin like growth factor 1 [Source:HGNC Symbol;Acc:HGNC:5464]
ENSG00000017483	SLC38A5	protein_coding	-4.07884	6.28303e-06	0.000250886	no	solute carrier family 38 member 5 [Source:HGNC Symbol;Acc:HGNC:18070]
ENSG00000017621	NA	NA	-0.394619	0.326865	0.756174	no	NA
ENSG00000017797	RALBP1	protein_coding	0.492858	0.110432	0.335637	no	ralA binding protein 1 [Source:HGNC Symbol;Acc:HGNC:9841]
ENSG00000018189	RUFY3	protein_coding	-0.746963	0.00485644	0.033628	no	RUN and FYVE domain containing 3 [Source:HGNC Symbol;Acc:HGNC:30285]
ENSG00000018236	CNTN1	protein_coding	1.31875	0.164604	0.452417	no	contactin 1 [Source:HGNC Symbol;Acc:HGNC:2171]
ENSG00000018280	SLC11A1	retained_intron	-2.07902	7.21661e-05	0.00146373	no	solute carrier family 11 member 1 [Source:HGNC Symbol;Acc:HGNC:10907]
ENSG00000018408	WWTR1	processed_transcript	3.1715	5.67087e-09	2.07416e-06	no	WW domain containing transcription regulator 1 [Source:HGNC Symbol;Acc:HGNC:24042]
ENSG00000018510	AGPS	protein_coding	0.483269	0.103899	0.320109	no	alkylglycerone phosphate synthase [Source:HGNC Symbol;Acc:HGNC:327]
ENSG00000018607	NA	NA	-0.546416	0.684875	1	no	NA
ENSG00000018610	NA	NA	-0.74016	0.0145941	0.0759793	no	NA
ENSG00000018625	ATP1A2	protein_coding	5.01716	0.00303738	0.0236917	no	ATPase Na+/K+ transporting subunit alpha 2 [Source:HGNC Symbol;Acc:HGNC:800]
ENSG00000018699	TTC27	protein_coding	0.369765	0.200316	0.518185	no	tetratricopeptide repeat domain 27 [Source:HGNC Symbol;Acc:HGNC:25986]
ENSG00000018869	ZNF582	protein_coding	0.69088	0.110882	0.336727	no	zinc finger protein 582 [Source:HGNC Symbol;Acc:HGNC:26421]
ENSG00000019102	VSIG2	protein_coding	0.969742	0.999736	1	no	V-set and immunoglobulin domain containing 2 [Source:HGNC Symbol;Acc:HGNC:17149]
ENSG00000019144	PHLDB1	protein_coding	0.82063	0.0406202	0.161731	no	pleckstrin homology like domain family B member 1 [Source:HGNC Symbol;Acc:HGNC:23697]
ENSG00000019169	MARCO	protein_coding	4.80048	0.0318336	0.134976	no	macrophage receptor with collagenous structure [Source:HGNC Symbol;Acc:HGNC:6895]
ENSG00000019186	CYP24A1	protein_coding	1.80725	0.168098	0.458737	no	cytochrome P450 family 24 subfamily A member 1 [Source:HGNC Symbol;Acc:HGNC:2602]
ENSG00000019485	NA	NA	-0.548749	0.197153	0.511846	no	NA
ENSG00000019505	SYT13	nonsense_mediated_decay	9.27845	1.35805e-05	0.000440743	no	synaptotagmin 13 [Source:HGNC Symbol;Acc:HGNC:14962]
ENSG00000019549	SNAI2	protein_coding	-0.754768	0.10674	0.327092	no	snail family transcriptional repressor 2 [Source:HGNC Symbol;Acc:HGNC:11094]
ENSG00000019582	CD74	protein_coding	12.5816	2.31812e-08	5.33466e-06	no	CD74 molecule [Source:HGNC Symbol;Acc:HGNC:1697]
ENSG00000019991	HGF	protein_coding	0.819825	0.597394	1	no	hepatocyte growth factor [Source:HGNC Symbol;Acc:HGNC:4893]
ENSG00000019995	ZRANB1	protein_coding	-0.952641	0.000223628	0.00338499	no	zinc finger RANBP2-type containing 1 [Source:HGNC Symbol;Acc:HGNC:18224]
ENSG00000020129	NCDN	protein_coding	-0.822447	0.0400378	0.159982	no	neurochondrin [Source:HGNC Symbol;Acc:HGNC:17597]
ENSG00000020181	ADGRA2	protein_coding	-1.88513	6.08749e-05	0.00129153	no	adhesion G protein-coupled receptor A2 [Source:HGNC Symbol;Acc:HGNC:17849]
ENSG00000020219	NA	NA	2.73107	0.99952	1	no	NA
ENSG00000020256	ZFP64	protein_coding	-0.295486	0.346409	0.791301	no	ZFP64 zinc finger protein [Source:HGNC Symbol;Acc:HGNC:15940]
ENSG00000020426	MNAT1	protein_coding	0.722549	0.021307	0.100279	no	MNAT1, CDK activating kinase assembly factor [Source:HGNC Symbol;Acc:HGNC:7181]
ENSG00000020577	SAMD4A	protein_coding	-0.828327	0.011936	0.065606	no	sterile alpha motif domain containing 4A [Source:HGNC Symbol;Acc:HGNC:23023]
ENSG00000020633	RUNX3	processed_transcript	-0.783163	0.198496	0.514523	no	runt related transcription factor 3 [Source:HGNC Symbol;Acc:HGNC:10473]
ENSG00000020922	MRE11A	protein_coding	0.805625	0.0142973	0.0748674	no	MRE11 homolog A, double strand break repair nuclease [Source:HGNC Symbol;Acc:HGNC:7230]
ENSG00000021300	PLEKHB1	protein_coding	4.92311	0.000195083	0.0030628	no	pleckstrin homology domain containing B1 [Source:HGNC Symbol;Acc:HGNC:19079]
ENSG00000021355	SERPINB1	protein_coding	0.898354	0.217016	0.550954	no	serpin family B member 1 [Source:HGNC Symbol;Acc:HGNC:3311]
ENSG00000021461	CYP3A43	protein_coding	-1.56047	0.163139	0.449361	no	cytochrome P450 family 3 subfamily A member 43 [Source:HGNC Symbol;Acc:HGNC:17450]
ENSG00000021488	SLC7A9	protein_coding	-1.09262	0.125098	0.369041	no	solute carrier family 7 member 9 [Source:HGNC Symbol;Acc:HGNC:11067]
ENSG00000021574	SPAST	protein_coding	0.847973	0.00630424	0.0409087	no	spastin [Source:HGNC Symbol;Acc:HGNC:11233]
ENSG00000021645	NRXN3	protein_coding	8.78985	9.98456e-07	6.9397e-05	no	neurexin 3 [Source:HGNC Symbol;Acc:HGNC:8010]
ENSG00000021762	OSBPL5	retained_intron	-0.665796	0.0848184	0.278389	no	oxysterol binding protein like 5 [Source:HGNC Symbol;Acc:HGNC:16392]
ENSG00000021776	AQR	retained_intron	0.619156	0.0236488	0.108118	no	aquarius intron-binding spliceosomal factor [Source:HGNC Symbol;Acc:HGNC:29513]
ENSG00000021826	CPS1	retained_intron	0.952994	0.0455402	0.176245	no	carbamoyl-phosphate synthase 1 [Source:HGNC Symbol;Acc:HGNC:2323]
ENSG00000021852	C8B	protein_coding	0	0.999705	1	no	complement component 8, beta polypeptide [Source:HGNC Symbol;Acc:HGNC:1353]
ENSG00000022267	FHL1	protein_coding	-2.47401	5.97412e-05	0.0012739	no	four and a half LIM domains 1 [Source:HGNC Symbol;Acc:HGNC:3702]
ENSG00000022277	RTFDC1	retained_intron	0.219459	0.286378	0.682841	no	replication termination factor 2 domain containing 1 [Source:HGNC Symbol;Acc:HGNC:15890]
ENSG00000022355	GABRA1	protein_coding	1.02351	0.999603	1	no	gamma-aminobutyric acid type A receptor alpha1 subunit [Source:HGNC Symbol;Acc:HGNC:4075]
ENSG00000022556	NLRP2	protein_coding	-4.31932	5.85023e-05	0.00125728	no	NLR family pyrin domain containing 2 [Source:HGNC Symbol;Acc:HGNC:22948]
ENSG00000022567	SLC45A4	protein_coding	-0.0226918	0.943413	1	no	solute carrier family 45 member 4 [Source:HGNC Symbol;Acc:HGNC:29196]
ENSG00000022840	RNF10	protein_coding	0.971808	0.00156264	0.0144114	no	ring finger protein 10 [Source:HGNC Symbol;Acc:HGNC:10055]
ENSG00000022976	ZNF839	retained_intron	-0.70007	0.0206464	0.0980848	no	zinc finger protein 839 [Source:HGNC Symbol;Acc:HGNC:20345]
ENSG00000023041	ZDHHC6	protein_coding	-0.799343	0.00163321	0.0149141	no	zinc finger DHHC-type containing 6 [Source:HGNC Symbol;Acc:HGNC:19160]
ENSG00000023171	GRAMD1B	protein_coding	0.356847	0.70135	1	no	GRAM domain containing 1B [Source:HGNC Symbol;Acc:HGNC:29214]
ENSG00000023191	RNH1	retained_intron	-0.633665	0.0309691	0.132249	no	ribonuclease/angiogenin inhibitor 1 [Source:HGNC Symbol;Acc:HGNC:10074]
ENSG00000023228	NDUFS1	protein_coding	0.122031	0.541375	1	no	NADH:ubiquinone oxidoreductase core subunit S1 [Source:HGNC Symbol;Acc:HGNC:7707]
ENSG00000023287	RB1CC1	protein_coding	2.99436	2.27519e-09	1.18945e-06	no	RB1 inducible coiled-coil 1 [Source:HGNC Symbol;Acc:HGNC:15574]
ENSG00000023318	ERP44	protein_coding	0.563821	0.0394689	0.158313	no	endoplasmic reticulum protein 44 [Source:HGNC Symbol;Acc:HGNC:18311]
ENSG00000023330	ALAS1	protein_coding	-0.723825	0.0167182	0.0840443	no	5'-aminolevulinate synthase 1 [Source:HGNC Symbol;Acc:HGNC:396]
ENSG00000023445	BIRC3	protein_coding	6.02156	4.38864e-05	0.00101922	no	baculoviral IAP repeat containing 3 [Source:HGNC Symbol;Acc:HGNC:591]
ENSG00000023516	AKAP11	protein_coding	1.93518	2.43507e-06	0.000128276	no	A-kinase anchoring protein 11 [Source:HGNC Symbol;Acc:HGNC:369]
ENSG00000023572	GLRX2	protein_coding	-0.459761	0.0482004	0.183897	no	glutaredoxin 2 [Source:HGNC Symbol;Acc:HGNC:16065]
ENSG00000023608	SNAPC1	protein_coding	2.46707	3.33051e-06	0.000159629	no	small nuclear RNA activating complex polypeptide 1 [Source:HGNC Symbol;Acc:HGNC:11134]
ENSG00000023697	DERA	protein_coding	0.234093	0.546547	1	no	deoxyribose-phosphate aldolase [Source:HGNC Symbol;Acc:HGNC:24269]
ENSG00000023734	STRAP	protein_coding	1.08405	0.000648728	0.00746546	no	serine/threonine kinase receptor associated protein [Source:HGNC Symbol;Acc:HGNC:30796]
ENSG00000023839	ABCC2	protein_coding	-0.108187	0.888604	1	no	ATP binding cassette subfamily C member 2 [Source:HGNC Symbol;Acc:HGNC:53]
ENSG00000023892	DEF6	protein_coding	0.948755	0.341294	0.782049	no	DEF6, guanine nucleotide exchange factor [Source:HGNC Symbol;Acc:HGNC:2760]
ENSG00000023902	PLEKHO1	protein_coding	-2.65811	1.33131e-07	1.7886e-05	no	pleckstrin homology domain containing O1 [Source:HGNC Symbol;Acc:HGNC:24310]
ENSG00000023909	GCLM	protein_coding	0.0159892	0.959839	1	no	glutamate-cysteine ligase modifier subunit [Source:HGNC Symbol;Acc:HGNC:4312]
ENSG00000024048	UBR2	protein_coding	0.57388	0.0157786	0.0804864	no	ubiquitin protein ligase E3 component n-recognin 2 [Source:HGNC Symbol;Acc:HGNC:21289]
ENSG00000024422	EHD2	protein_coding	0.698147	0.185765	0.48928	no	EH domain containing 2 [Source:HGNC Symbol;Acc:HGNC:3243]
ENSG00000024526	DEPDC1	nonsense_mediated_decay	1.29129	0.000400073	0.00520484	no	DEP domain containing 1 [Source:HGNC Symbol;Acc:HGNC:22949]
ENSG00000024862	CCDC28A	protein_coding	-0.534465	0.117129	0.351126	no	coiled-coil domain containing 28A [Source:HGNC Symbol;Acc:HGNC:21098]
ENSG00000025039	RRAGD	protein_coding	-1.64389	0.000251504	0.00368293	no	Ras related GTP binding D [Source:HGNC Symbol;Acc:HGNC:19903]
ENSG00000025156	HSF2	protein_coding	-0.0518192	0.852142	1	no	heat shock transcription factor 2 [Source:HGNC Symbol;Acc:HGNC:5225]
ENSG00000025293	PHF20	protein_coding	0.978128	0.00320318	0.0246896	no	PHD finger protein 20 [Source:HGNC Symbol;Acc:HGNC:16098]
ENSG00000025423	HSD17B6	protein_coding	-0.20998	0.688736	1	no	hydroxysteroid 17-beta dehydrogenase 6 [Source:HGNC Symbol;Acc:HGNC:23316]
ENSG00000025434	NR1H3	protein_coding	-0.500539	0.309151	0.724816	no	nuclear receptor subfamily 1 group H member 3 [Source:HGNC Symbol;Acc:HGNC:7966]
ENSG00000025708	TYMP	protein_coding	-0.757466	0.165712	0.454508	no	thymidine phosphorylase [Source:HGNC Symbol;Acc:HGNC:3148]
ENSG00000025770	NCAPH2	protein_coding	-0.90958	0.00335854	0.0255757	no	non-SMC condensin II complex subunit H2 [Source:HGNC Symbol;Acc:HGNC:25071]
ENSG00000025772	TOMM34	protein_coding	-0.3867	0.210927	0.539238	no	translocase of outer mitochondrial membrane 34 [Source:HGNC Symbol;Acc:HGNC:15746]
ENSG00000025796	SEC63	retained_intron	2.73927	9.42966e-08	1.40414e-05	no	SEC63 homolog, protein translocation regulator [Source:HGNC Symbol;Acc:HGNC:21082]
ENSG00000025800	KPNA6	protein_coding	-0.18471	0.439528	0.950516	no	karyopherin subunit alpha 6 [Source:HGNC Symbol;Acc:HGNC:6399]
ENSG00000026025	VIM	protein_coding	0.902492	0.00012397	0.00219011	no	vimentin [Source:HGNC Symbol;Acc:HGNC:12692]
ENSG00000026036	NA	NA	-0.37536	0.397144	0.879277	no	NA
ENSG00000026103	FAS	retained_intron	0.599643	0.384803	0.858251	no	Fas cell surface death receptor [Source:HGNC Symbol;Acc:HGNC:11920]
ENSG00000026297	RNASET2	protein_coding	-0.0898542	0.862358	1	no	ribonuclease T2 [Source:HGNC Symbol;Acc:HGNC:21686]
ENSG00000026508	CD44	protein_coding	2.0625	6.45881e-05	0.00134977	no	CD44 molecule (Indian blood group) [Source:HGNC Symbol;Acc:HGNC:1681]
ENSG00000026559	KCNG1	protein_coding	1.81476	0.034087	0.142094	no	potassium voltage-gated channel modifier subfamily G member 1 [Source:HGNC Symbol;Acc:HGNC:6248]
ENSG00000026652	AGPAT4	protein_coding	-0.398547	0.360951	0.816741	no	1-acylglycerol-3-phosphate O-acyltransferase 4 [Source:HGNC Symbol;Acc:HGNC:20885]
ENSG00000026751	SLAMF7	protein_coding	2.87145	0.00277721	0.0221721	no	SLAM family member 7 [Source:HGNC Symbol;Acc:HGNC:21394]
ENSG00000026950	BTN3A1	protein_coding	0.158825	0.595299	1	no	butyrophilin subfamily 3 member A1 [Source:HGNC Symbol;Acc:HGNC:1138]
ENSG00000027001	MIPEP	protein_coding	-0.197022	0.467635	0.996361	no	mitochondrial intermediate peptidase [Source:HGNC Symbol;Acc:HGNC:7104]
ENSG00000027075	PRKCH	protein_coding	-2.08914	5.25516e-05	0.0011621	no	protein kinase C eta [Source:HGNC Symbol;Acc:HGNC:9403]
ENSG00000027644	NA	NA	-0.0986532	0.934615	1	no	NA
ENSG00000027697	IFNGR1	protein_coding	-0.0964169	0.791888	1	no	interferon gamma receptor 1 [Source:HGNC Symbol;Acc:HGNC:5439]
ENSG00000027847	B4GALT7	protein_coding	-0.179311	0.436422	0.945543	no	beta-1,4-galactosyltransferase 7 [Source:HGNC Symbol;Acc:HGNC:930]
ENSG00000027869	SH2D2A	protein_coding	2.26854	0.0347136	0.144088	no	SH2 domain containing 2A [Source:HGNC Symbol;Acc:HGNC:10821]
ENSG00000028116	VRK2	protein_coding	1.33989	3.59987e-05	0.000885179	no	vaccinia related kinase 2 [Source:HGNC Symbol;Acc:HGNC:12719]
ENSG00000028137	TNFRSF1B	protein_coding	-0.178041	0.849051	1	no	tumor necrosis factor receptor superfamily member 1B [Source:HGNC Symbol;Acc:HGNC:11917]
ENSG00000028203	VEZT	protein_coding	1.16734	9.54878e-05	0.00180459	no	vezatin, adherens junctions transmembrane protein [Source:HGNC Symbol;Acc:HGNC:18258]
ENSG00000028277	POU2F2	protein_coding	2.65612	0.00367941	0.0273691	no	POU class 2 homeobox 2 [Source:HGNC Symbol;Acc:HGNC:9213]
ENSG00000028310	BRD9	nonsense_mediated_decay	0.239879	0.471077	1	no	bromodomain containing 9 [Source:HGNC Symbol;Acc:HGNC:25818]
ENSG00000028528	SNX1	processed_transcript	1.04599	0.00520119	0.0353986	no	sorting nexin 1 [Source:HGNC Symbol;Acc:HGNC:11172]
ENSG00000028839	TBPL1	protein_coding	0.139601	0.697529	1	no	TATA-box binding protein like 1 [Source:HGNC Symbol;Acc:HGNC:11589]
ENSG00000029153	ARNTL2	protein_coding	5.15416	0.000256805	0.00374233	no	aryl hydrocarbon receptor nuclear translocator like 2 [Source:HGNC Symbol;Acc:HGNC:18984]
ENSG00000029363	BCLAF1	processed_transcript	2.22436	2.98242e-07	3.11499e-05	no	BCL2 associated transcription factor 1 [Source:HGNC Symbol;Acc:HGNC:16863]
ENSG00000029364	SLC39A9	protein_coding	0.50275	0.168608	0.459621	no	solute carrier family 39 member 9 [Source:HGNC Symbol;Acc:HGNC:20182]
ENSG00000029534	ANK1	retained_intron	1.16556	0.147662	0.418534	no	ankyrin 1 [Source:HGNC Symbol;Acc:HGNC:492]
ENSG00000029559	IBSP	protein_coding	3.80484	0.999776	1	no	integrin binding sialoprotein [Source:HGNC Symbol;Acc:HGNC:5341]
ENSG00000029639	TFB1M	protein_coding	0.289638	0.483837	1	no	transcription factor B1, mitochondrial [Source:HGNC Symbol;Acc:HGNC:17037]
ENSG00000029725	RABEP1	protein_coding	1.17112	0.00231188	0.0193163	no	rabaptin, RAB GTPase binding effector protein 1 [Source:HGNC Symbol;Acc:HGNC:17677]
ENSG00000029993	HMGB3	protein_coding	-0.531244	0.11511	0.346472	no	high mobility group box 3 [Source:HGNC Symbol;Acc:HGNC:5004]
ENSG00000030066	NUP160	protein_coding	1.29419	0.000111887	0.00202842	no	nucleoporin 160 [Source:HGNC Symbol;Acc:HGNC:18017]
ENSG00000030110	BAK1	protein_coding	0.171225	0.587317	1	no	BCL2 antagonist/killer 1 [Source:HGNC Symbol;Acc:HGNC:949]
ENSG00000030304	MUSK	protein_coding	3.77201	0.999647	1	no	muscle associated receptor tyrosine kinase [Source:HGNC Symbol;Acc:HGNC:7525]
ENSG00000030419	IKZF2	nonsense_mediated_decay	0.655087	0.312698	0.731119	no	IKAROS family zinc finger 2 [Source:HGNC Symbol;Acc:HGNC:13177]
ENSG00000030582	GRN	protein_coding	-0.716825	0.067053	0.235155	no	granulin [Source:HGNC Symbol;Acc:HGNC:4601]
ENSG00000031003	FAM13B	protein_coding	-0.0693637	0.829789	1	no	family with sequence similarity 13 member B [Source:HGNC Symbol;Acc:HGNC:1335]
ENSG00000031081	ARHGAP31	protein_coding	-0.115845	0.686357	1	no	Rho GTPase activating protein 31 [Source:HGNC Symbol;Acc:HGNC:29216]
ENSG00000031544	NA	NA	3.54713	0.00583437	0.0385938	no	NA
ENSG00000031691	CENPQ	protein_coding	1.47186	0.000566239	0.00671543	no	centromere protein Q [Source:HGNC Symbol;Acc:HGNC:21347]
ENSG00000031698	SARS	protein_coding	-0.3256	0.185885	0.489408	no	seryl-tRNA synthetase [Source:HGNC Symbol;Acc:HGNC:10537]
ENSG00000031823	RANBP3	retained_intron	-0.710971	0.00696	0.0440091	no	RAN binding protein 3 [Source:HGNC Symbol;Acc:HGNC:9850]
ENSG00000032219	ARID4A	protein_coding	1.91619	1.34614e-06	8.51256e-05	no	AT-rich interaction domain 4A [Source:HGNC Symbol;Acc:HGNC:9885]
ENSG00000032389	TSSC1	protein_coding	-0.480157	0.0389534	0.156808	no	tumor suppressing subtransferable candidate 1 [Source:HGNC Symbol;Acc:HGNC:12383]
ENSG00000032444	PNPLA6	protein_coding	0.440034	0.3849	0.858333	no	patatin like phospholipase domain containing 6 [Source:HGNC Symbol;Acc:HGNC:16268]
ENSG00000032742	IFT88	protein_coding	0.697071	0.0269721	0.119153	no	intraflagellar transport 88 [Source:HGNC Symbol;Acc:HGNC:20606]
ENSG00000033011	ALG1	nonsense_mediated_decay	-1.04361	4.27181e-05	0.000998111	no	ALG1, chitobiosyldiphosphodolichol beta-mannosyltransferase [Source:HGNC Symbol;Acc:HGNC:18294]
ENSG00000033030	ZCCHC8	protein_coding	0.042037	0.870306	1	no	zinc finger CCHC-type containing 8 [Source:HGNC Symbol;Acc:HGNC:25265]
ENSG00000033050	ABCF2	protein_coding	0.622248	0.0629753	0.224507	no	ATP binding cassette subfamily F member 2 [Source:HGNC Symbol;Acc:HGNC:71]
ENSG00000033100	CHPF2	protein_coding	0.041077	0.912635	1	no	chondroitin polymerizing factor 2 [Source:HGNC Symbol;Acc:HGNC:29270]
ENSG00000033122	LRRC7	protein_coding	3.85165	0.000814632	0.00883905	no	leucine rich repeat containing 7 [Source:HGNC Symbol;Acc:HGNC:18531]
ENSG00000033170	FUT8	protein_coding	1.35153	0.00529338	0.0358577	no	fucosyltransferase 8 [Source:HGNC Symbol;Acc:HGNC:4019]
ENSG00000033178	UBA6	protein_coding	1.13865	0.000146665	0.00247861	no	ubiquitin like modifier activating enzyme 6 [Source:HGNC Symbol;Acc:HGNC:25581]
ENSG00000033327	GAB2	protein_coding	0.421406	0.314767	0.734787	no	GRB2 associated binding protein 2 [Source:HGNC Symbol;Acc:HGNC:14458]
ENSG00000033627	ATP6V0A1	protein_coding	-0.238724	0.32622	0.754954	no	ATPase H+ transporting V0 subunit a1 [Source:HGNC Symbol;Acc:HGNC:865]
ENSG00000033800	PIAS1	protein_coding	0.272267	0.204496	0.52666	no	protein inhibitor of activated STAT 1 [Source:HGNC Symbol;Acc:HGNC:2752]
ENSG00000033867	SLC4A7	retained_intron	0.796728	0.0155113	0.0795107	no	solute carrier family 4 member 7 [Source:HGNC Symbol;Acc:HGNC:11033]
ENSG00000034053	APBA2	protein_coding	-1.63855	0.0660751	0.232586	no	amyloid beta precursor protein binding family A member 2 [Source:HGNC Symbol;Acc:HGNC:579]
ENSG00000034063	NA	NA	0.476459	0.267981	0.647741	no	NA
ENSG00000034152	MAP2K3	protein_coding	0.654467	0.117353	0.351619	no	mitogen-activated protein kinase kinase 3 [Source:HGNC Symbol;Acc:HGNC:6843]
ENSG00000034239	EFCAB1	protein_coding	-7.08873	1.95574e-05	0.000570784	no	EF-hand calcium binding domain 1 [Source:HGNC Symbol;Acc:HGNC:25678]
ENSG00000034510	TMSB10	protein_coding	-0.65671	0.0831259	0.274208	no	thymosin beta 10 [Source:HGNC Symbol;Acc:HGNC:11879]
ENSG00000034533	ASTE1	protein_coding	-0.0461906	0.868512	1	no	asteroid homolog 1 (Drosophila) [Source:HGNC Symbol;Acc:HGNC:25021]
ENSG00000034677	RNF19A	protein_coding	1.54497	0.000255646	0.00373166	no	ring finger protein 19A, RBR E3 ubiquitin protein ligase [Source:HGNC Symbol;Acc:HGNC:13432]
ENSG00000034693	PEX3	protein_coding	0.0642495	0.862409	1	no	peroxisomal biogenesis factor 3 [Source:HGNC Symbol;Acc:HGNC:8858]
ENSG00000034713	GABARAPL2	protein_coding	0.914548	0.0180892	0.088946	no	GABA type A receptor associated protein like 2 [Source:HGNC Symbol;Acc:HGNC:13291]
ENSG00000034971	MYOC	protein_coding	4.02027	0.0503363	0.189803	no	myocilin [Source:HGNC Symbol;Acc:HGNC:7610]
ENSG00000035115	SH3YL1	protein_coding	0.339644	0.185458	0.488628	no	SH3 and SYLF domain containing 1 [Source:HGNC Symbol;Acc:HGNC:29546]
ENSG00000035141	FAM136A	retained_intron	-0.065944	0.763587	1	no	family with sequence similarity 136 member A [Source:HGNC Symbol;Acc:HGNC:25911]
ENSG00000035403	VCL	protein_coding	0.200411	0.503717	1	no	vinculin [Source:HGNC Symbol;Acc:HGNC:12665]
ENSG00000035499	DEPDC1B	protein_coding	0.242218	0.432038	0.938708	no	DEP domain containing 1B [Source:HGNC Symbol;Acc:HGNC:24902]
ENSG00000035664	DAPK2	protein_coding	0.02056	0.964127	1	no	death associated protein kinase 2 [Source:HGNC Symbol;Acc:HGNC:2675]
ENSG00000035681	NSMAF	protein_coding	0.753567	0.0120513	0.0660805	no	neutral sphingomyelinase activation associated factor [Source:HGNC Symbol;Acc:HGNC:8017]
ENSG00000035687	ADSS	protein_coding	0.98361	8.01263e-05	0.00158236	no	adenylosuccinate synthase [Source:HGNC Symbol;Acc:HGNC:292]
ENSG00000035720	STAP1	protein_coding	0.46159	0.954487	1	no	signal transducing adaptor family member 1 [Source:HGNC Symbol;Acc:HGNC:24133]
ENSG00000035862	TIMP2	nonsense_mediated_decay	0.0619967	0.87239	1	no	TIMP metallopeptidase inhibitor 2 [Source:HGNC Symbol;Acc:HGNC:11821]
ENSG00000035928	RFC1	processed_transcript	1.86761	0.000101185	0.00188376	no	replication factor C subunit 1 [Source:HGNC Symbol;Acc:HGNC:9969]
ENSG00000036054	TBC1D23	protein_coding	1.02539	7.21229e-05	0.00146336	no	TBC1 domain family member 23 [Source:HGNC Symbol;Acc:HGNC:25622]
ENSG00000036257	CUL3	protein_coding	1.41532	3.58397e-06	0.000167765	no	cullin 3 [Source:HGNC Symbol;Acc:HGNC:2553]
ENSG00000036448	MYOM2	protein_coding	-0.731372	0.368636	0.830341	no	myomesin 2 [Source:HGNC Symbol;Acc:HGNC:7614]
ENSG00000036473	OTC	protein_coding	2.01767	0.0955689	0.302385	no	ornithine carbamoyltransferase [Source:HGNC Symbol;Acc:HGNC:8512]
ENSG00000036530	CYP46A1	protein_coding	0.342639	0.61962	1	no	cytochrome P450 family 46 subfamily A member 1 [Source:HGNC Symbol;Acc:HGNC:2641]
ENSG00000036549	ZZZ3	protein_coding	0.876047	0.00188271	0.0165817	no	zinc finger ZZ-type containing 3 [Source:HGNC Symbol;Acc:HGNC:24523]
ENSG00000036565	SLC18A1	protein_coding	13.6898	0.000169006	0.00275269	no	solute carrier family 18 member A1 [Source:HGNC Symbol;Acc:HGNC:10934]
ENSG00000036672	USP2	protein_coding	1.07164	0.122636	0.36374	no	ubiquitin specific peptidase 2 [Source:HGNC Symbol;Acc:HGNC:12618]
ENSG00000036828	NA	NA	-0.120298	0.586792	1	no	NA
ENSG00000037042	TUBG2	retained_intron	-0.556834	0.171189	0.46464	no	tubulin gamma 2 [Source:HGNC Symbol;Acc:HGNC:12419]
ENSG00000037241	RPL26L1	protein_coding	0.674474	0.0564529	0.206873	no	ribosomal protein L26 like 1 [Source:HGNC Symbol;Acc:HGNC:17050]
ENSG00000037280	FLT4	protein_coding	-1.37268	0.0575983	0.209792	no	fms related tyrosine kinase 4 [Source:HGNC Symbol;Acc:HGNC:3767]
ENSG00000037474	NSUN2	retained_intron	0.211132	0.581593	1	no	NOP2/Sun RNA methyltransferase family member 2 [Source:HGNC Symbol;Acc:HGNC:25994]
ENSG00000037637	FBXO42	processed_transcript	-0.553346	0.00966753	0.0560283	no	F-box protein 42 [Source:HGNC Symbol;Acc:HGNC:29249]
ENSG00000037749	MFAP3	protein_coding	0.41982	0.114807	0.345755	no	microfibrillar associated protein 3 [Source:HGNC Symbol;Acc:HGNC:7034]
ENSG00000037757	MRI1	protein_coding	-1.83727	7.44621e-07	5.6489e-05	no	methylthioribose-1-phosphate isomerase 1 [Source:HGNC Symbol;Acc:HGNC:28469]
ENSG00000037897	METTL1	protein_coding	0.597911	0.0230755	0.106202	no	methyltransferase like 1 [Source:HGNC Symbol;Acc:HGNC:7030]
ENSG00000037965	HOXC8	protein_coding	-1.10559	0.0558659	0.205184	no	homeobox C8 [Source:HGNC Symbol;Acc:HGNC:5129]
ENSG00000038002	AGA	protein_coding	0.355797	0.241609	0.597817	no	aspartylglucosaminidase [Source:HGNC Symbol;Acc:HGNC:318]
ENSG00000038210	PI4K2B	protein_coding	0.151965	0.603251	1	no	phosphatidylinositol 4-kinase type 2 beta [Source:HGNC Symbol;Acc:HGNC:18215]
ENSG00000038219	NA	NA	3.11567	3.1452e-05	0.000803157	no	NA
ENSG00000038274	MAT2B	protein_coding	-0.310737	0.271455	0.654461	no	methionine adenosyltransferase 2B [Source:HGNC Symbol;Acc:HGNC:6905]
ENSG00000038295	TLL1	protein_coding	-0.397595	0.558873	1	no	tolloid like 1 [Source:HGNC Symbol;Acc:HGNC:11843]
ENSG00000038358	EDC4	retained_intron	-0.497405	0.12585	0.370554	no	enhancer of mRNA decapping 4 [Source:HGNC Symbol;Acc:HGNC:17157]
ENSG00000038382	TRIO	protein_coding	-1.332	0.0059628	0.0391901	no	trio Rho guanine nucleotide exchange factor [Source:HGNC Symbol;Acc:HGNC:12303]
ENSG00000038427	VCAN	protein_coding	7.36852	5.30052e-07	4.48836e-05	no	versican [Source:HGNC Symbol;Acc:HGNC:2464]
ENSG00000038532	CLEC16A	protein_coding	-0.0231301	0.918732	1	no	C-type lectin domain family 16 member A [Source:HGNC Symbol;Acc:HGNC:29013]
ENSG00000038945	MSR1	protein_coding	6.77113	0.00450917	0.0318026	no	macrophage scavenger receptor 1 [Source:HGNC Symbol;Acc:HGNC:7376]
ENSG00000039068	CDH1	processed_transcript	-4.95252	1.90483e-06	0.000108293	no	cadherin 1 [Source:HGNC Symbol;Acc:HGNC:1748]
ENSG00000039123	SKIV2L2	protein_coding	1.30391	5.31683e-06	0.000222853	no	Ski2 like RNA helicase 2 [Source:HGNC Symbol;Acc:HGNC:18734]
ENSG00000039139	DNAH5	protein_coding	6.32121	0.00033134	0.00454263	no	dynein axonemal heavy chain 5 [Source:HGNC Symbol;Acc:HGNC:2950]
ENSG00000039319	ZFYVE16	retained_intron	0.335476	0.354137	0.805168	no	zinc finger FYVE-type containing 16 [Source:HGNC Symbol;Acc:HGNC:20756]
ENSG00000039523	NA	NA	1.40845	0.00334536	0.0255015	no	NA
ENSG00000039537	C6	protein_coding	0.768599	0.584352	1	no	complement component 6 [Source:HGNC Symbol;Acc:HGNC:1339]
ENSG00000039560	RAI14	protein_coding	2.12566	0.00109495	0.0110106	no	retinoic acid induced 14 [Source:HGNC Symbol;Acc:HGNC:14873]
ENSG00000039600	SOX30	protein_coding	-0.692806	0.266927	0.64547	no	SRY-box 30 [Source:HGNC Symbol;Acc:HGNC:30635]
ENSG00000039650	PNKP	protein_coding	-0.612729	0.017652	0.0874229	no	polynucleotide kinase 3'-phosphatase [Source:HGNC Symbol;Acc:HGNC:9154]
ENSG00000039987	BEST2	protein_coding	-1.80421	0.11582	0.348141	no	bestrophin 2 [Source:HGNC Symbol;Acc:HGNC:17107]
ENSG00000040199	PHLPP2	protein_coding	0.0116469	0.96778	1	no	PH domain and leucine rich repeat protein phosphatase 2 [Source:HGNC Symbol;Acc:HGNC:29149]
ENSG00000040275	SPDL1	processed_transcript	2.06791	9.69394e-08	1.42584e-05	no	spindle apparatus coiled-coil protein 1 [Source:HGNC Symbol;Acc:HGNC:26010]
ENSG00000040341	STAU2	protein_coding	1.11652	0.00102272	0.0104603	no	staufen double-stranded RNA binding protein 2 [Source:HGNC Symbol;Acc:HGNC:11371]
ENSG00000040487	PQLC2	protein_coding	-1.32929	3.86006e-05	0.000931546	no	PQ loop repeat containing 2 [Source:HGNC Symbol;Acc:HGNC:26001]
ENSG00000040531	CTNS	protein_coding	-1.6018	0.000137992	0.00237205	no	cystinosin, lysosomal cystine transporter [Source:HGNC Symbol;Acc:HGNC:2518]
ENSG00000040608	RTN4R	protein_coding	-2.70515	3.0738e-05	0.000789956	no	reticulon 4 receptor [Source:HGNC Symbol;Acc:HGNC:18601]
ENSG00000040633	PHF23	protein_coding	-0.448743	0.0671513	0.235359	no	PHD finger protein 23 [Source:HGNC Symbol;Acc:HGNC:28428]
ENSG00000040731	CDH10	nonsense_mediated_decay	5.98943	0.00576298	0.038234	no	cadherin 10 [Source:HGNC Symbol;Acc:HGNC:1749]
ENSG00000040933	INPP4A	protein_coding	0.171213	0.471139	1	no	inositol polyphosphate-4-phosphatase type I A [Source:HGNC Symbol;Acc:HGNC:6074]
ENSG00000041353	RAB27B	protein_coding	9.78526	5.99277e-05	0.00127679	no	RAB27B, member RAS oncogene family [Source:HGNC Symbol;Acc:HGNC:9767]
ENSG00000041357	PSMA4	retained_intron	1.08833	0.00110519	0.0110951	no	proteasome subunit alpha 4 [Source:HGNC Symbol;Acc:HGNC:9533]
ENSG00000041515	MYO16	protein_coding	-2.59262	0.00378182	0.0279451	no	myosin XVI [Source:HGNC Symbol;Acc:HGNC:29822]
ENSG00000041802	LSG1	protein_coding	-0.0426965	0.899751	1	no	large 60S subunit nuclear export GTPase 1 [Source:HGNC Symbol;Acc:HGNC:25652]
ENSG00000041880	PARP3	protein_coding	0.706089	0.0831284	0.274208	no	poly(ADP-ribose) polymerase family member 3 [Source:HGNC Symbol;Acc:HGNC:273]
ENSG00000041982	TNC	protein_coding	13.6737	3.81197e-12	1.1459e-08	no	tenascin C [Source:HGNC Symbol;Acc:HGNC:5318]
ENSG00000041988	THAP3	protein_coding	-1.00136	0.00278332	0.0221988	no	THAP domain containing 3 [Source:HGNC Symbol;Acc:HGNC:20855]
ENSG00000042062	NA	NA	0.389006	0.612797	1	no	NA
ENSG00000042088	TDP1	protein_coding	-0.560451	0.0237753	0.108581	no	tyrosyl-DNA phosphodiesterase 1 [Source:HGNC Symbol;Acc:HGNC:18884]
ENSG00000042286	AIFM2	protein_coding	-1.29174	0.00231136	0.0193153	no	apoptosis inducing factor, mitochondria associated 2 [Source:HGNC Symbol;Acc:HGNC:21411]
ENSG00000042304	C2orf83	protein_coding	0.471584	0.708537	1	no	chromosome 2 open reading frame 83 [Source:HGNC Symbol;Acc:HGNC:25344]
ENSG00000042317	SPATA7	protein_coding	0.421968	0.134163	0.388608	no	spermatogenesis associated 7 [Source:HGNC Symbol;Acc:HGNC:20423]
ENSG00000042429	MED17	protein_coding	0.00124426	0.996923	1	no	mediator complex subunit 17 [Source:HGNC Symbol;Acc:HGNC:2375]
ENSG00000042445	RETSAT	protein_coding	-0.3619	0.239031	0.593174	no	retinol saturase [Source:HGNC Symbol;Acc:HGNC:25991]
ENSG00000042493	CAPG	protein_coding	-0.0979539	0.918235	1	no	capping actin protein, gelsolin like [Source:HGNC Symbol;Acc:HGNC:1474]
ENSG00000042753	AP2S1	protein_coding	0.0167106	0.95787	1	no	adaptor related protein complex 2 sigma 1 subunit [Source:HGNC Symbol;Acc:HGNC:565]
ENSG00000042781	USH2A	protein_coding	-2.34071	0.0058987	0.0388979	no	usherin [Source:HGNC Symbol;Acc:HGNC:12601]
ENSG00000042813	ZPBP	protein_coding	-0.754328	0.473451	1	no	zona pellucida binding protein [Source:HGNC Symbol;Acc:HGNC:15662]
ENSG00000042832	TG	protein_coding	0.429175	0.491468	1	no	thyroglobulin [Source:HGNC Symbol;Acc:HGNC:11764]
ENSG00000042980	ADAM28	protein_coding	7.99086	0.999785	1	no	ADAM metallopeptidase domain 28 [Source:HGNC Symbol;Acc:HGNC:206]
ENSG00000043039	BARX2	protein_coding	3.72421	1	1	no	BARX homeobox 2 [Source:HGNC Symbol;Acc:HGNC:956]
ENSG00000043093	DCUN1D1	protein_coding	1.61427	2.42079e-06	0.000127878	no	defective in cullin neddylation 1 domain containing 1 [Source:HGNC Symbol;Acc:HGNC:18184]
ENSG00000043143	JADE2	protein_coding	-0.594248	0.287728	0.685465	no	jade family PHD finger 2 [Source:HGNC Symbol;Acc:HGNC:22984]
ENSG00000043355	ZIC2	protein_coding	10.2792	0.99971	1	no	Zic family member 2 [Source:HGNC Symbol;Acc:HGNC:12873]
ENSG00000043462	LCP2	protein_coding	5.06735	0.999635	1	no	lymphocyte cytosolic protein 2 [Source:HGNC Symbol;Acc:HGNC:6529]
ENSG00000043514	TRIT1	protein_coding	0.0506177	0.850458	1	no	tRNA isopentenyltransferase 1 [Source:HGNC Symbol;Acc:HGNC:20286]
ENSG00000043591	NA	NA	1.8391	0.999659	1	no	NA
ENSG00000044012	GUCA2B	protein_coding	1.22428	0.999719	1	no	guanylate cyclase activator 2B [Source:HGNC Symbol;Acc:HGNC:4683]
ENSG00000044090	CUL7	protein_coding	0.0912361	0.791832	1	no	cullin 7 [Source:HGNC Symbol;Acc:HGNC:21024]
ENSG00000044115	CTNNA1	protein_coding	0.627962	0.0924682	0.296417	no	catenin alpha 1 [Source:HGNC Symbol;Acc:HGNC:2509]
ENSG00000044446	PHKA2	protein_coding	0.137198	0.664837	1	no	phosphorylase kinase regulatory subunit alpha 2 [Source:HGNC Symbol;Acc:HGNC:8926]
ENSG00000044459	CNTLN	protein_coding	-0.396722	0.088753	0.287904	no	centlein [Source:HGNC Symbol;Acc:HGNC:23432]
ENSG00000044524	EPHA3	protein_coding	6.6825	8.83503e-05	0.00170214	no	EPH receptor A3 [Source:HGNC Symbol;Acc:HGNC:3387]
ENSG00000044574	HSPA5	protein_coding	2.19929	7.51015e-09	2.44065e-06	no	heat shock protein family A (Hsp70) member 5 [Source:HGNC Symbol;Acc:HGNC:5238]
ENSG00000046604	DSG2	protein_coding	3.4783	0.000537996	0.0064653	no	desmoglein 2 [Source:HGNC Symbol;Acc:HGNC:3049]
ENSG00000046647	GEMIN8	protein_coding	-0.00445868	0.989934	1	no	gem nuclear organelle associated protein 8 [Source:HGNC Symbol;Acc:HGNC:26044]
ENSG00000046651	OFD1	protein_coding	1.47222	3.00616e-05	0.000777662	no	OFD1, centriole and centriolar satellite protein [Source:HGNC Symbol;Acc:HGNC:2567]
ENSG00000046653	GPM6B	protein_coding	-0.686026	0.0347634	0.144257	no	glycoprotein M6B [Source:HGNC Symbol;Acc:HGNC:4461]
ENSG00000046774	MAGEC2	protein_coding	14.6755	2.03886e-06	0.000113302	no	MAGE family member C2 [Source:HGNC Symbol;Acc:HGNC:13574]
ENSG00000046889	PREX2	processed_transcript	2.16152	0.999987	1	no	phosphatidylinositol-3,4,5-trisphosphate dependent Rac exchange factor 2 [Source:HGNC Symbol;Acc:HGNC:22950]
ENSG00000047056	WDR37	protein_coding	-0.54937	0.0231307	0.106396	no	WD repeat domain 37 [Source:HGNC Symbol;Acc:HGNC:31406]
ENSG00000047188	YTHDC2	protein_coding	0.502183	0.075777	0.256765	no	YTH domain containing 2 [Source:HGNC Symbol;Acc:HGNC:24721]
ENSG00000047230	CTPS2	processed_transcript	0.635787	0.0729441	0.250226	no	CTP synthase 2 [Source:HGNC Symbol;Acc:HGNC:2520]
ENSG00000047249	ATP6V1H	protein_coding	-0.153945	0.535916	1	no	ATPase H+ transporting V1 subunit H [Source:HGNC Symbol;Acc:HGNC:18303]
ENSG00000047315	POLR2B	protein_coding	0.203166	0.311701	0.729422	no	polymerase (RNA) II subunit B [Source:HGNC Symbol;Acc:HGNC:9188]
ENSG00000047346	FAM214A	protein_coding	0.637513	0.0979842	0.306201	no	family with sequence similarity 214 member A [Source:HGNC Symbol;Acc:HGNC:25609]
ENSG00000047365	ARAP2	protein_coding	1.67269	0.000363463	0.00486457	no	ArfGAP with RhoGAP domain, ankyrin repeat and PH domain 2 [Source:HGNC Symbol;Acc:HGNC:16924]
ENSG00000047410	TPR	processed_transcript	4.29825	2.9753e-07	3.11093e-05	no	translocated promoter region, nuclear basket protein [Source:HGNC Symbol;Acc:HGNC:12017]
ENSG00000047457	CP	retained_intron	3.53596	0.000661384	0.00757486	no	ceruloplasmin [Source:HGNC Symbol;Acc:HGNC:2295]
ENSG00000047578	KIAA0556	protein_coding	-1.11109	0.000432662	0.00550741	no	KIAA0556 [Source:HGNC Symbol;Acc:HGNC:29068]
ENSG00000047579	DTNBP1	nonsense_mediated_decay	0.880848	0.00561679	0.0375027	no	dystrobrevin binding protein 1 [Source:HGNC Symbol;Acc:HGNC:17328]
ENSG00000047597	XK	protein_coding	4.66518	0.000140139	0.00240209	no	X-linked Kx blood group [Source:HGNC Symbol;Acc:HGNC:12811]
ENSG00000047617	ANO2	protein_coding	4.07015	0.000554323	0.0066075	no	anoctamin 2 [Source:HGNC Symbol;Acc:HGNC:1183]
ENSG00000047621	C12orf4	protein_coding	0.915809	0.00248564	0.0203857	no	chromosome 12 open reading frame 4 [Source:HGNC Symbol;Acc:HGNC:1184]
ENSG00000047634	SCML1	protein_coding	0.227422	0.578228	1	no	sex comb on midleg-like 1 (Drosophila) [Source:HGNC Symbol;Acc:HGNC:10580]
ENSG00000047644	WWC3	protein_coding	-0.859868	0.0200568	0.0959874	no	WWC family member 3 [Source:HGNC Symbol;Acc:HGNC:29237]
ENSG00000047648	ARHGAP6	protein_coding	0.339801	0.759263	1	no	Rho GTPase activating protein 6 [Source:HGNC Symbol;Acc:HGNC:676]
ENSG00000047662	FAM184B	protein_coding	0.490003	0.52658	1	no	family with sequence similarity 184 member B [Source:HGNC Symbol;Acc:HGNC:29235]
ENSG00000047849	MAP4	protein_coding	0.770445	0.0789679	0.264373	no	microtubule associated protein 4 [Source:HGNC Symbol;Acc:HGNC:6862]
ENSG00000047932	GOPC	protein_coding	0.434214	0.121253	0.360574	no	golgi associated PDZ and coiled-coil motif containing [Source:HGNC Symbol;Acc:HGNC:17643]
ENSG00000047936	ROS1	protein_coding	8.02499	0.999698	1	no	ROS proto-oncogene 1, receptor tyrosine kinase [Source:HGNC Symbol;Acc:HGNC:10261]
ENSG00000048028	USP28	protein_coding	-0.00791817	0.979163	1	no	ubiquitin specific peptidase 28 [Source:HGNC Symbol;Acc:HGNC:12625]
ENSG00000048052	HDAC9	protein_coding	1.90122	0.00262558	0.0212579	no	histone deacetylase 9 [Source:HGNC Symbol;Acc:HGNC:14065]
ENSG00000048140	TSPAN17	protein_coding	-0.841802	0.00969479	0.0561423	no	tetraspanin 17 [Source:HGNC Symbol;Acc:HGNC:13594]
ENSG00000048162	NOP16	protein_coding	0.59369	0.0704685	0.244038	no	NOP16 nucleolar protein [Source:HGNC Symbol;Acc:HGNC:26934]
ENSG00000048342	CC2D2A	nonsense_mediated_decay	-0.217047	0.47746	1	no	coiled-coil and C2 domain containing 2A [Source:HGNC Symbol;Acc:HGNC:29253]
ENSG00000048392	RRM2B	protein_coding	1.89793	0.000114419	0.00206422	no	ribonucleotide reductase regulatory TP53 inducible subunit M2B [Source:HGNC Symbol;Acc:HGNC:17296]
ENSG00000048405	ZNF800	protein_coding	1.7309	6.28557e-06	0.000250886	no	zinc finger protein 800 [Source:HGNC Symbol;Acc:HGNC:27267]
ENSG00000048462	TNFRSF17	protein_coding	1.60743	0.999696	1	no	tumor necrosis factor receptor superfamily member 17 [Source:HGNC Symbol;Acc:HGNC:11913]
ENSG00000048471	SNX29	protein_coding	-0.812085	0.00250354	0.0204958	no	sorting nexin 29 [Source:HGNC Symbol;Acc:HGNC:30542]
ENSG00000048540	LMO3	protein_coding	-4.59505	0.00020489	0.00317532	no	LIM domain only 3 [Source:HGNC Symbol;Acc:HGNC:6643]
ENSG00000048544	MRPS10	protein_coding	0.454056	0.145619	0.414508	no	mitochondrial ribosomal protein S10 [Source:HGNC Symbol;Acc:HGNC:14502]
ENSG00000048545	GUCA1A	protein_coding	-6.45556	2.18442e-05	0.00061857	no	guanylate cyclase activator 1A [Source:HGNC Symbol;Acc:HGNC:4678]
ENSG00000048649	RSF1	protein_coding	2.28326	8.45848e-06	0.000310319	no	remodeling and spacing factor 1 [Source:HGNC Symbol;Acc:HGNC:18118]
ENSG00000048707	VPS13D	processed_transcript	0.430378	0.0965723	0.303	no	vacuolar protein sorting 13 homolog D [Source:HGNC Symbol;Acc:HGNC:23595]
ENSG00000048740	CELF2	protein_coding	-1.06976	0.001223	0.0119765	no	CUGBP, Elav-like family member 2 [Source:HGNC Symbol;Acc:HGNC:2550]
ENSG00000048828	FAM120A	protein_coding	0.261528	0.428007	0.931971	no	family with sequence similarity 120A [Source:HGNC Symbol;Acc:HGNC:13247]
ENSG00000048991	R3HDM1	protein_coding	1.25446	0.000333022	0.00455815	no	R3H domain containing 1 [Source:HGNC Symbol;Acc:HGNC:9757]
ENSG00000049089	COL9A2	retained_intron	2.56271	0.000631735	0.00730789	no	collagen type IX alpha 2 [Source:HGNC Symbol;Acc:HGNC:2218]
ENSG00000049130	KITLG	protein_coding	2.24046	0.00112458	0.0112522	no	KIT ligand [Source:HGNC Symbol;Acc:HGNC:6343]
ENSG00000049167	ERCC8	retained_intron	0.706935	0.0188974	0.0918555	no	ERCC excision repair 8, CSA ubiquitin ligase complex subunit [Source:HGNC Symbol;Acc:HGNC:3439]
ENSG00000049192	ADAMTS6	retained_intron	2.43149	0.00985196	0.0568335	no	ADAM metallopeptidase with thrombospondin type 1 motif 6 [Source:HGNC Symbol;Acc:HGNC:222]
ENSG00000049239	H6PD	protein_coding	-0.151783	0.723731	1	no	hexose-6-phosphate dehydrogenase/glucose 1-dehydrogenase [Source:HGNC Symbol;Acc:HGNC:4795]
ENSG00000049245	VAMP3	protein_coding	-0.579744	0.00947583	0.0552636	no	vesicle associated membrane protein 3 [Source:HGNC Symbol;Acc:HGNC:12644]
ENSG00000049246	PER3	protein_coding	0.15009	0.692019	1	no	period circadian clock 3 [Source:HGNC Symbol;Acc:HGNC:8847]
ENSG00000049247	UTS2	protein_coding	-1.5934	0.212983	0.543381	no	urotensin 2 [Source:HGNC Symbol;Acc:HGNC:12636]
ENSG00000049249	TNFRSF9	protein_coding	1.99396	0.99979	1	no	tumor necrosis factor receptor superfamily member 9 [Source:HGNC Symbol;Acc:HGNC:11924]
ENSG00000049283	NA	NA	-3.35056	0.0134252	0.071454	no	NA
ENSG00000049319	NA	NA	3.15873	0.0380289	0.154066	no	NA
ENSG00000049323	LTBP1	protein_coding	3.17421	2.21517e-07	2.52549e-05	no	latent transforming growth factor beta binding protein 1 [Source:HGNC Symbol;Acc:HGNC:6714]
ENSG00000049449	RCN1	protein_coding	1.92884	0.000223134	0.00338164	no	reticulocalbin 1 [Source:HGNC Symbol;Acc:HGNC:9934]
ENSG00000049540	ELN	protein_coding	3.00857	1	1	no	elastin [Source:HGNC Symbol;Acc:HGNC:3327]
ENSG00000049541	RFC2	protein_coding	-0.39939	0.145994	0.415286	no	replication factor C subunit 2 [Source:HGNC Symbol;Acc:HGNC:9970]
ENSG00000049618	ARID1B	protein_coding	-0.955579	0.00175935	0.015774	no	AT-rich interaction domain 1B [Source:HGNC Symbol;Acc:HGNC:18040]
ENSG00000049656	CLPTM1L	protein_coding	0.41639	0.300679	0.709119	no	CLPTM1-like [Source:HGNC Symbol;Acc:HGNC:24308]
ENSG00000049759	NEDD4L	protein_coding	-0.333318	0.465262	0.992404	no	neural precursor cell expressed, developmentally down-regulated 4-like, E3 ubiquitin protein ligase [Source:HGNC Symbol;Acc:HGNC:7728]
ENSG00000049768	FOXP3	protein_coding	2.39573	0.000401063	0.0052149	no	forkhead box P3 [Source:HGNC Symbol;Acc:HGNC:6106]
ENSG00000049769	PPP1R3F	protein_coding	-0.441248	0.254437	0.621754	no	protein phosphatase 1 regulatory subunit 3F [Source:HGNC Symbol;Acc:HGNC:14944]
ENSG00000049860	HEXB	protein_coding	0.367017	0.209213	0.535711	no	hexosaminidase subunit beta [Source:HGNC Symbol;Acc:HGNC:4879]
ENSG00000049883	PTCD2	nonsense_mediated_decay	0.368266	0.172405	0.466967	no	pentatricopeptide repeat domain 2 [Source:HGNC Symbol;Acc:HGNC:25734]
ENSG00000050030	KIAA2022	protein_coding	0.734917	0.330253	0.76218	no	KIAA2022 [Source:HGNC Symbol;Acc:HGNC:29433]
ENSG00000050130	JKAMP	protein_coding	0.00373359	0.99034	1	no	JNK1/MAPK8-associated membrane protein [Source:HGNC Symbol;Acc:HGNC:20184]
ENSG00000050165	DKK3	protein_coding	1.6652	0.0506498	0.190663	no	dickkopf WNT signaling pathway inhibitor 3 [Source:HGNC Symbol;Acc:HGNC:2893]
ENSG00000050327	ARHGEF5	protein_coding	0.0274783	0.97985	1	no	Rho guanine nucleotide exchange factor 5 [Source:HGNC Symbol;Acc:HGNC:13209]
ENSG00000050344	NFE2L3	protein_coding	4.37029	1.39751e-08	3.79752e-06	no	nuclear factor, erythroid 2 like 3 [Source:HGNC Symbol;Acc:HGNC:7783]
ENSG00000050393	MCUR1	protein_coding	0.437306	0.0757847	0.256773	no	mitochondrial calcium uniporter regulator 1 [Source:HGNC Symbol;Acc:HGNC:21097]
ENSG00000050405	LIMA1	nonsense_mediated_decay	1.161	0.0022134	0.0186866	no	LIM domain and actin binding 1 [Source:HGNC Symbol;Acc:HGNC:24636]
ENSG00000050426	LETMD1	retained_intron	0.353226	0.167395	0.457748	no	LETM1 domain containing 1 [Source:HGNC Symbol;Acc:HGNC:24241]
ENSG00000050438	SLC4A8	protein_coding	3.90171	4.11418e-06	0.000183053	no	solute carrier family 4 member 8 [Source:HGNC Symbol;Acc:HGNC:11034]
ENSG00000050555	LAMC3	protein_coding	2.07215	0.0850511	0.278987	no	laminin subunit gamma 3 [Source:HGNC Symbol;Acc:HGNC:6494]
ENSG00000050628	PTGER3	protein_coding	2.88496	0.00589421	0.0388774	no	prostaglandin E receptor 3 [Source:HGNC Symbol;Acc:HGNC:9595]
ENSG00000050730	TNIP3	retained_intron	1.3672	0.302282	0.711904	no	TNFAIP3 interacting protein 3 [Source:HGNC Symbol;Acc:HGNC:19315]
ENSG00000050748	MAPK9	protein_coding	0.859743	0.00120863	0.0118854	no	mitogen-activated protein kinase 9 [Source:HGNC Symbol;Acc:HGNC:6886]
ENSG00000050767	NA	NA	-0.68812	0.161069	0.445315	no	NA
ENSG00000050820	BCAR1	retained_intron	-0.0455525	0.911091	1	no	BCAR1, Cas family scaffolding protein [Source:HGNC Symbol;Acc:HGNC:971]
ENSG00000051009	FAM160A2	protein_coding	-0.701546	0.00587171	0.0387815	no	family with sequence similarity 160 member A2 [Source:HGNC Symbol;Acc:HGNC:25378]
ENSG00000051108	HERPUD1	retained_intron	-0.241883	0.394273	0.87433	no	homocysteine inducible ER protein with ubiquitin like domain 1 [Source:HGNC Symbol;Acc:HGNC:13744]
ENSG00000051128	HOMER3	protein_coding	-0.151988	0.659048	1	no	homer scaffolding protein 3 [Source:HGNC Symbol;Acc:HGNC:17514]
ENSG00000051180	RAD51	nonsense_mediated_decay	-0.4063	0.158976	0.441292	no	RAD51 recombinase [Source:HGNC Symbol;Acc:HGNC:9817]
ENSG00000051341	POLQ	protein_coding	-0.295607	0.42647	0.929319	no	polymerase (DNA) theta [Source:HGNC Symbol;Acc:HGNC:9186]
ENSG00000051382	PIK3CB	protein_coding	1.37702	0.000493332	0.00606306	no	phosphatidylinositol-4,5-bisphosphate 3-kinase catalytic subunit beta [Source:HGNC Symbol;Acc:HGNC:8976]
ENSG00000051523	CYBA	protein_coding	-1.69614	0.0197182	0.094758	no	cytochrome b-245 alpha chain [Source:HGNC Symbol;Acc:HGNC:2577]
ENSG00000051596	THOC3	protein_coding	0.625859	0.117011	0.350867	no	THO complex 3 [Source:HGNC Symbol;Acc:HGNC:19072]
ENSG00000051620	HEBP2	protein_coding	-0.296823	0.557971	1	no	heme binding protein 2 [Source:HGNC Symbol;Acc:HGNC:15716]
ENSG00000051825	MPHOSPH9	nonsense_mediated_decay	1.57933	2.26107e-06	0.000122043	no	M-phase phosphoprotein 9 [Source:HGNC Symbol;Acc:HGNC:7215]
ENSG00000052126	PLEKHA5	processed_transcript	-0.961013	0.00852942	0.0511465	no	pleckstrin homology domain containing A5 [Source:HGNC Symbol;Acc:HGNC:30036]
ENSG00000052344	PRSS8	retained_intron	5.0971	0.999754	1	no	protease, serine 8 [Source:HGNC Symbol;Acc:HGNC:9491]
ENSG00000052723	SIKE1	protein_coding	1.16232	0.000496142	0.00609215	no	suppressor of IKBKE 1 [Source:HGNC Symbol;Acc:HGNC:26119]
ENSG00000052749	RRP12	protein_coding	0.39529	0.395186	0.875831	no	ribosomal RNA processing 12 homolog [Source:HGNC Symbol;Acc:HGNC:29100]
ENSG00000052795	FNIP2	protein_coding	-1.83616	3.11841e-06	0.000152551	no	folliculin interacting protein 2 [Source:HGNC Symbol;Acc:HGNC:29280]
ENSG00000052802	MSMO1	protein_coding	-0.284183	0.434653	0.942814	no	methylsterol monooxygenase 1 [Source:HGNC Symbol;Acc:HGNC:10545]
ENSG00000052841	TTC17	retained_intron	0.563529	0.0179547	0.0884576	no	tetratricopeptide repeat domain 17 [Source:HGNC Symbol;Acc:HGNC:25596]
ENSG00000052850	ALX4	protein_coding	3.00203	1	1	no	ALX homeobox 4 [Source:HGNC Symbol;Acc:HGNC:450]
ENSG00000053108	NA	NA	0.822497	0.184434	0.486561	no	NA
ENSG00000053254	FOXN3	protein_coding	-0.605141	0.101366	0.314268	no	forkhead box N3 [Source:HGNC Symbol;Acc:HGNC:1928]
ENSG00000053328	NA	NA	0.634371	0.522182	1	no	NA
ENSG00000053371	AKR7A2	protein_coding	-0.32663	0.320495	0.745021	no	aldo-keto reductase family 7 member A2 [Source:HGNC Symbol;Acc:HGNC:389]
ENSG00000053372	MRTO4	protein_coding	0.00675946	0.979829	1	no	MRT4 homolog, ribosome maturation factor [Source:HGNC Symbol;Acc:HGNC:18477]
ENSG00000053438	NNAT	protein_coding	-9.03112	3.57465e-07	3.49451e-05	no	neuronatin [Source:HGNC Symbol;Acc:HGNC:7860]
ENSG00000053501	USE1	protein_coding	0.503127	0.12657	0.372081	no	unconventional SNARE in the ER 1 [Source:HGNC Symbol;Acc:HGNC:30882]
ENSG00000053524	MCF2L2	retained_intron	-1.9339	0.000933787	0.00978057	no	MCF,2 cell line derived transforming sequence-like 2 [Source:HGNC Symbol;Acc:HGNC:30319]
ENSG00000053702	NRIP2	protein_coding	3.63641	0.00766559	0.0472803	no	nuclear receptor interacting protein 2 [Source:HGNC Symbol;Acc:HGNC:23078]
ENSG00000053747	LAMA3	processed_transcript	6.06557	7.62957e-07	5.73363e-05	no	laminin subunit alpha 3 [Source:HGNC Symbol;Acc:HGNC:6483]
ENSG00000053770	AP5M1	retained_intron	0.728522	0.0187663	0.0914305	no	adaptor related protein complex 5 mu 1 subunit [Source:HGNC Symbol;Acc:HGNC:20192]
ENSG00000053900	ANAPC4	retained_intron	-0.179113	0.368705	0.830458	no	anaphase promoting complex subunit 4 [Source:HGNC Symbol;Acc:HGNC:19990]
ENSG00000053918	KCNQ1	protein_coding	-0.471088	0.25972	0.631966	no	potassium voltage-gated channel subfamily Q member 1 [Source:HGNC Symbol;Acc:HGNC:6294]
ENSG00000054116	TRAPPC3	protein_coding	-0.607857	0.0403643	0.160952	no	trafficking protein particle complex 3 [Source:HGNC Symbol;Acc:HGNC:19942]
ENSG00000054118	THRAP3	protein_coding	0.454212	0.113838	0.343545	no	thyroid hormone receptor associated protein 3 [Source:HGNC Symbol;Acc:HGNC:22964]
ENSG00000054148	PHPT1	protein_coding	-0.548438	0.14419	0.411299	no	phosphohistidine phosphatase 1 [Source:HGNC Symbol;Acc:HGNC:30033]
ENSG00000054179	ENTPD2	protein_coding	3.6546	0.999813	1	no	ectonucleoside triphosphate diphosphohydrolase 2 [Source:HGNC Symbol;Acc:HGNC:3364]
ENSG00000054219	LY75	processed_transcript	0.368966	0.656932	1	no	lymphocyte antigen 75 [Source:HGNC Symbol;Acc:HGNC:6729]
ENSG00000054267	ARID4B	protein_coding	1.64707	8.91515e-06	0.000321433	no	AT-rich interaction domain 4B [Source:HGNC Symbol;Acc:HGNC:15550]
ENSG00000054277	OPN3	nonsense_mediated_decay	2.59677	1.12941e-08	3.28225e-06	no	opsin 3 [Source:HGNC Symbol;Acc:HGNC:14007]
ENSG00000054282	SDCCAG8	protein_coding	0.675836	0.00457805	0.0321963	no	serologically defined colon cancer antigen 8 [Source:HGNC Symbol;Acc:HGNC:10671]
ENSG00000054356	PTPRN	protein_coding	3.64224	0.0120837	0.0662051	no	protein tyrosine phosphatase, receptor type N [Source:HGNC Symbol;Acc:HGNC:9676]
ENSG00000054392	HHAT	protein_coding	-0.140738	0.70828	1	no	hedgehog acyltransferase [Source:HGNC Symbol;Acc:HGNC:18270]
ENSG00000054523	KIF1B	protein_coding	0.562612	0.0721136	0.248216	no	kinesin family member 1B [Source:HGNC Symbol;Acc:HGNC:16636]
ENSG00000054598	NA	NA	4.31008	5.28811e-09	1.99818e-06	no	NA
ENSG00000054611	TBC1D22A	protein_coding	-0.103855	0.710457	1	no	TBC1 domain family member 22A [Source:HGNC Symbol;Acc:HGNC:1309]
ENSG00000054654	SYNE2	protein_coding	1.36738	0.00011098	0.0020173	no	spectrin repeat containing nuclear envelope protein 2 [Source:HGNC Symbol;Acc:HGNC:17084]
ENSG00000054690	PLEKHH1	retained_intron	-0.447797	0.356427	0.808863	no	pleckstrin homology, MyTH4 and FERM domain containing H1 [Source:HGNC Symbol;Acc:HGNC:17733]
ENSG00000054793	ATP9A	protein_coding	1.43444	0.00894701	0.0529532	no	ATPase phospholipid transporting 9A (putative) [Source:HGNC Symbol;Acc:HGNC:13540]
ENSG00000054796	SPO11	protein_coding	-3.407	0.0120749	0.0661804	no	SPO11, initiator of meiotic double stranded breaks [Source:HGNC Symbol;Acc:HGNC:11250]
ENSG00000054803	CBLN4	protein_coding	0	0.999768	1	no	cerebellin 4 precursor [Source:HGNC Symbol;Acc:HGNC:16231]
ENSG00000054938	CHRDL2	protein_coding	3.15343	0.999702	1	no	chordin-like 2 [Source:HGNC Symbol;Acc:HGNC:24168]
ENSG00000054965	FAM168A	protein_coding	0.748394	0.0065111	0.0418921	no	family with sequence similarity 168 member A [Source:HGNC Symbol;Acc:HGNC:28999]
ENSG00000054967	RELT	protein_coding	-1.28485	0.00135568	0.0129476	no	RELT tumor necrosis factor receptor [Source:HGNC Symbol;Acc:HGNC:13764]
ENSG00000054983	GALC	protein_coding	0.515952	0.275823	0.66265	no	galactosylceramidase [Source:HGNC Symbol;Acc:HGNC:4115]
ENSG00000055044	NOP58	protein_coding	1.78839	1.8863e-06	0.000107686	no	NOP58 ribonucleoprotein [Source:HGNC Symbol;Acc:HGNC:29926]
ENSG00000055070	SZRD1	protein_coding	-0.898978	0.00078196	0.00857305	no	SUZ RNA binding domain containing 1 [Source:HGNC Symbol;Acc:HGNC:30232]
ENSG00000055118	KCNH2	retained_intron	4.29731	1	1	no	potassium voltage-gated channel subfamily H member 2 [Source:HGNC Symbol;Acc:HGNC:6251]
ENSG00000055130	CUL1	protein_coding	1.15851	0.000644109	0.00741762	no	cullin 1 [Source:HGNC Symbol;Acc:HGNC:2551]
ENSG00000055147	FAM114A2	protein_coding	0.93548	0.00909645	0.0535937	no	family with sequence similarity 114 member A2 [Source:HGNC Symbol;Acc:HGNC:1333]
ENSG00000055163	CYFIP2	protein_coding	2.52951	3.52397e-05	0.000873448	no	cytoplasmic FMR1 interacting protein 2 [Source:HGNC Symbol;Acc:HGNC:13760]
ENSG00000055208	TAB2	nonsense_mediated_decay	1.04128	0.000363006	0.00485931	no	TGF-beta activated kinase 1/MAP3K7 binding protein 2 [Source:HGNC Symbol;Acc:HGNC:17075]
ENSG00000055211	GINM1	protein_coding	0.785801	0.0803708	0.267886	no	glycoprotein integral membrane 1 [Source:HGNC Symbol;Acc:HGNC:21074]
ENSG00000055332	EIF2AK2	protein_coding	0.935359	0.00596154	0.0391877	no	eukaryotic translation initiation factor 2 alpha kinase 2 [Source:HGNC Symbol;Acc:HGNC:9437]
ENSG00000055483	USP36	protein_coding	0.617279	0.144189	0.411299	no	ubiquitin specific peptidase 36 [Source:HGNC Symbol;Acc:HGNC:20062]
ENSG00000055609	KMT2C	protein_coding	1.41512	0.000207808	0.00321122	no	lysine methyltransferase 2C [Source:HGNC Symbol;Acc:HGNC:13726]
ENSG00000055732	MCOLN3	nonsense_mediated_decay	-0.000418149	0.999455	1	no	mucolipin 3 [Source:HGNC Symbol;Acc:HGNC:13358]
ENSG00000055813	CCDC85A	protein_coding	-1.96722	0.00743999	0.0462387	no	coiled-coil domain containing 85A [Source:HGNC Symbol;Acc:HGNC:29400]
ENSG00000055917	PUM2	protein_coding	1.15991	8.15394e-05	0.00160106	no	pumilio RNA binding family member 2 [Source:HGNC Symbol;Acc:HGNC:14958]
ENSG00000055950	MRPL43	protein_coding	-0.909493	0.0294987	0.127624	no	mitochondrial ribosomal protein L43 [Source:HGNC Symbol;Acc:HGNC:14517]
ENSG00000055955	ITIH4	protein_coding	-0.339708	0.538709	1	no	inter-alpha-trypsin inhibitor heavy chain family member 4 [Source:HGNC Symbol;Acc:HGNC:6169]
ENSG00000055957	ITIH1	protein_coding	-0.424674	0.620562	1	no	inter-alpha-trypsin inhibitor heavy chain 1 [Source:HGNC Symbol;Acc:HGNC:6166]
ENSG00000056050	HPF1	protein_coding	0.295211	0.312183	0.730146	no	histone PARylation factor 1 [Source:HGNC Symbol;Acc:HGNC:26051]
ENSG00000056097	ZFR	retained_intron	0.956028	9.87154e-05	0.00184708	no	zinc finger RNA binding protein [Source:HGNC Symbol;Acc:HGNC:17277]
ENSG00000056277	ZNF280C	protein_coding	0.69205	0.0204844	0.0975146	no	zinc finger protein 280C [Source:HGNC Symbol;Acc:HGNC:25955]
ENSG00000056291	NPFFR2	protein_coding	4.73246	0.0216155	0.101315	no	neuropeptide FF receptor 2 [Source:HGNC Symbol;Acc:HGNC:4525]
ENSG00000056487	PHF21B	protein_coding	0.987609	0.488011	1	no	PHD finger protein 21B [Source:HGNC Symbol;Acc:HGNC:25161]
ENSG00000056558	TRAF1	protein_coding	2.01627	0.0134468	0.0715282	no	TNF receptor associated factor 1 [Source:HGNC Symbol;Acc:HGNC:12031]
ENSG00000056586	RC3H2	protein_coding	0.0911253	0.703421	1	no	ring finger and CCCH-type domains 2 [Source:HGNC Symbol;Acc:HGNC:21461]
ENSG00000056661	NA	NA	0.89037	0.00421762	0.0302927	no	NA
ENSG00000056736	IL17RB	protein_coding	-0.650177	0.544521	1	no	interleukin 17 receptor B [Source:HGNC Symbol;Acc:HGNC:18015]
ENSG00000056972	TRAF3IP2	protein_coding	0.0539715	0.849969	1	no	TRAF3 interacting protein 2 [Source:HGNC Symbol;Acc:HGNC:1343]
ENSG00000056998	GYG2	protein_coding	-0.771502	0.258462	0.629622	no	glycogenin 2 [Source:HGNC Symbol;Acc:HGNC:4700]
ENSG00000057019	DCBLD2	protein_coding	1.90671	0.0031196	0.0242142	no	discoidin, CUB and LCCL domain containing 2 [Source:HGNC Symbol;Acc:HGNC:24627]
ENSG00000057149	SERPINB3	protein_coding	2.49994	0.999835	1	no	serpin family B member 3 [Source:HGNC Symbol;Acc:HGNC:10569]
ENSG00000057252	SOAT1	protein_coding	-1.32295	3.02652e-05	0.000781566	no	sterol O-acyltransferase 1 [Source:HGNC Symbol;Acc:HGNC:11177]
ENSG00000057294	PKP2	protein_coding	4.63987	0.00635082	0.0411277	no	plakophilin 2 [Source:HGNC Symbol;Acc:HGNC:9024]
ENSG00000057468	MSH4	protein_coding	-0.563136	0.173706	0.469658	no	mutS homolog 4 [Source:HGNC Symbol;Acc:HGNC:7327]
ENSG00000057593	F7	protein_coding	-1.30812	0.267084	0.6458	no	coagulation factor VII [Source:HGNC Symbol;Acc:HGNC:3544]
ENSG00000057608	GDI2	protein_coding	0.112774	0.737001	1	no	GDP dissociation inhibitor 2 [Source:HGNC Symbol;Acc:HGNC:4227]
ENSG00000057657	PRDM1	protein_coding	2.6785	0.00632326	0.0409906	no	PR domain 1 [Source:HGNC Symbol;Acc:HGNC:9346]
ENSG00000057663	ATG5	protein_coding	0.525798	0.162166	0.447371	no	autophagy related 5 [Source:HGNC Symbol;Acc:HGNC:589]
ENSG00000057704	TMCC3	protein_coding	1.78298	0.030754	0.131541	no	transmembrane and coiled-coil domain family 3 [Source:HGNC Symbol;Acc:HGNC:29199]
ENSG00000057757	PITHD1	protein_coding	-0.756104	0.0070764	0.0445401	no	PITH domain containing 1 [Source:HGNC Symbol;Acc:HGNC:25022]
ENSG00000057935	MTA3	protein_coding	0.477206	0.0700813	0.242945	no	metastasis associated 1 family member 3 [Source:HGNC Symbol;Acc:HGNC:23784]
ENSG00000058056	USP13	protein_coding	0.693921	0.131625	0.382894	no	ubiquitin specific peptidase 13 (isopeptidase T-3) [Source:HGNC Symbol;Acc:HGNC:12611]
ENSG00000058063	ATP11B	protein_coding	0.627242	0.0268802	0.118856	no	ATPase phospholipid transporting 11B (putative) [Source:HGNC Symbol;Acc:HGNC:13553]
ENSG00000058085	LAMC2	protein_coding	4.87313	4.42729e-05	0.00102663	no	laminin subunit gamma 2 [Source:HGNC Symbol;Acc:HGNC:6493]
ENSG00000058091	CDK14	protein_coding	2.6905	3.20366e-07	3.24052e-05	no	cyclin dependent kinase 14 [Source:HGNC Symbol;Acc:HGNC:8883]
ENSG00000058262	SEC61A1	processed_transcript	-0.181682	0.502879	1	no	Sec61 translocon alpha 1 subunit [Source:HGNC Symbol;Acc:HGNC:18276]
ENSG00000058272	PPP1R12A	protein_coding	2.57118	2.82283e-09	1.36452e-06	no	protein phosphatase 1 regulatory subunit 12A [Source:HGNC Symbol;Acc:HGNC:7618]
ENSG00000058335	RASGRF1	processed_transcript	3.37444	0.000613227	0.00714236	no	Ras protein specific guanine nucleotide releasing factor 1 [Source:HGNC Symbol;Acc:HGNC:9875]
ENSG00000058404	CAMK2B	protein_coding	4.09703	0.00219451	0.0185679	no	calcium/calmodulin dependent protein kinase II beta [Source:HGNC Symbol;Acc:HGNC:1461]
ENSG00000058453	NA	NA	-2.04041	1.41071e-06	8.76064e-05	no	NA
ENSG00000058600	POLR3E	retained_intron	-0.393226	0.253165	0.61918	no	polymerase (RNA) III subunit E [Source:HGNC Symbol;Acc:HGNC:30347]
ENSG00000058668	ATP2B4	protein_coding	1.54812	0.000211653	0.00325808	no	ATPase plasma membrane Ca2+ transporting 4 [Source:HGNC Symbol;Acc:HGNC:817]
ENSG00000058673	ZC3H11A	protein_coding	1.36613	0.000656615	0.00753459	no	zinc finger CCCH-type containing 11A [Source:HGNC Symbol;Acc:HGNC:29093]
ENSG00000058729	RIOK2	protein_coding	0.934583	0.00730391	0.0456288	no	RIO kinase 2 [Source:HGNC Symbol;Acc:HGNC:18999]
ENSG00000058799	YIPF1	protein_coding	-0.466281	0.0951227	0.301978	no	Yip1 domain family member 1 [Source:HGNC Symbol;Acc:HGNC:25231]
ENSG00000058804	NDC1	protein_coding	0.170038	0.477975	1	no	NDC1 transmembrane nucleoporin [Source:HGNC Symbol;Acc:HGNC:25525]
ENSG00000058866	DGKG	retained_intron	0.495928	0.142785	0.408259	no	diacylglycerol kinase gamma [Source:HGNC Symbol;Acc:HGNC:2853]
ENSG00000059122	FLYWCH1	protein_coding	-1.50146	1.79e-05	0.000534743	no	FLYWCH-type zinc finger 1 [Source:HGNC Symbol;Acc:HGNC:25404]
ENSG00000059145	UNKL	protein_coding	-0.634429	0.105986	0.325151	no	unkempt family like zinc finger [Source:HGNC Symbol;Acc:HGNC:14184]
ENSG00000059377	TBXAS1	protein_coding	4.40633	0.00195474	0.0170463	no	thromboxane A synthase 1 [Source:HGNC Symbol;Acc:HGNC:11609]
ENSG00000059378	PARP12	nonsense_mediated_decay	0.118988	0.804873	1	no	poly(ADP-ribose) polymerase family member 12 [Source:HGNC Symbol;Acc:HGNC:21919]
ENSG00000059573	ALDH18A1	protein_coding	0.367161	0.176347	0.475035	no	aldehyde dehydrogenase 18 family member A1 [Source:HGNC Symbol;Acc:HGNC:9722]
ENSG00000059588	TARBP1	processed_transcript	0.465565	0.149049	0.421612	no	TAR (HIV-1) RNA binding protein 1 [Source:HGNC Symbol;Acc:HGNC:11568]
ENSG00000059691	GATB	protein_coding	-0.200184	0.477542	1	no	glutamyl-tRNA(Gln) amidotransferase, subunit B [Source:HGNC Symbol;Acc:HGNC:8849]
ENSG00000059728	MXD1	protein_coding	0.534197	0.108292	0.330648	no	MAX dimerization protein 1 [Source:HGNC Symbol;Acc:HGNC:6761]
ENSG00000059758	CDK17	protein_coding	0.0324948	0.905406	1	no	cyclin dependent kinase 17 [Source:HGNC Symbol;Acc:HGNC:8750]
ENSG00000059769	DNAJC25	nonsense_mediated_decay	0.303781	0.277082	0.665078	no	DnaJ heat shock protein family (Hsp40) member C25 [Source:HGNC Symbol;Acc:HGNC:34187]
ENSG00000059804	SLC2A3	retained_intron	0.511681	0.170776	0.463808	no	solute carrier family 2 member 3 [Source:HGNC Symbol;Acc:HGNC:11007]
ENSG00000059915	PSD	protein_coding	-0.742776	0.406173	0.894983	no	pleckstrin and Sec7 domain containing [Source:HGNC Symbol;Acc:HGNC:9507]
ENSG00000060069	CTDP1	protein_coding	-0.478913	0.107338	0.32846	no	CTD phosphatase subunit 1 [Source:HGNC Symbol;Acc:HGNC:2498]
ENSG00000060138	YBX3	protein_coding	1.33823	2.64136e-06	0.000135946	no	Y-box binding protein 3 [Source:HGNC Symbol;Acc:HGNC:2428]
ENSG00000060140	STYK1	protein_coding	3.19831	0.0016984	0.0153529	no	serine/threonine/tyrosine kinase 1 [Source:HGNC Symbol;Acc:HGNC:18889]
ENSG00000060237	WNK1	protein_coding	1.4229	0.00126297	0.0122817	no	WNK lysine deficient protein kinase 1 [Source:HGNC Symbol;Acc:HGNC:14540]
ENSG00000060303	NA	NA	-2.26658	0.0815008	0.270574	no	NA
ENSG00000060339	CCAR1	nonsense_mediated_decay	0.94736	0.00525855	0.035698	no	cell division cycle and apoptosis regulator 1 [Source:HGNC Symbol;Acc:HGNC:24236]
ENSG00000060491	OGFR	protein_coding	-1.19358	0.00235331	0.0195741	no	opioid growth factor receptor [Source:HGNC Symbol;Acc:HGNC:15768]
ENSG00000060558	GNA15	protein_coding	2.1629	0.0460956	0.177784	no	G protein subunit alpha 15 [Source:HGNC Symbol;Acc:HGNC:4383]
ENSG00000060566	CREB3L3	protein_coding	-4.69569	0.000466821	0.00582657	no	cAMP responsive element binding protein 3 like 3 [Source:HGNC Symbol;Acc:HGNC:18855]
ENSG00000060642	PIGV	protein_coding	-0.527078	0.0786084	0.263583	no	phosphatidylinositol glycan anchor biosynthesis class V [Source:HGNC Symbol;Acc:HGNC:26031]
ENSG00000060656	PTPRU	protein_coding	-2.07332	0.0165366	0.0833608	no	protein tyrosine phosphatase, receptor type U [Source:HGNC Symbol;Acc:HGNC:9683]
ENSG00000060688	SNRNP40	protein_coding	-0.0645327	0.809367	1	no	small nuclear ribonucleoprotein U5 subunit 40 [Source:HGNC Symbol;Acc:HGNC:30857]
ENSG00000060709	RIMBP2	protein_coding	-2.20834	0.0144097	0.0753136	no	RIMS binding protein 2 [Source:HGNC Symbol;Acc:HGNC:30339]
ENSG00000060718	COL11A1	protein_coding	-1.71166	0.0365262	0.149649	no	collagen type XI alpha 1 chain [Source:HGNC Symbol;Acc:HGNC:2186]
ENSG00000060749	QSER1	protein_coding	1.89478	1.73483e-07	2.14499e-05	no	glutamine and serine rich 1 [Source:HGNC Symbol;Acc:HGNC:26154]
ENSG00000060762	MPC1	protein_coding	-0.879465	0.022039	0.102749	no	mitochondrial pyruvate carrier 1 [Source:HGNC Symbol;Acc:HGNC:21606]
ENSG00000060971	ACAA1	nonsense_mediated_decay	0.843557	0.00133512	0.0127881	no	acetyl-CoA acyltransferase 1 [Source:HGNC Symbol;Acc:HGNC:82]
ENSG00000060982	BCAT1	processed_transcript	-2.31875	0.00048032	0.00594033	no	branched chain amino acid transaminase 1 [Source:HGNC Symbol;Acc:HGNC:976]
ENSG00000061273	HDAC7	protein_coding	-0.113875	0.795577	1	no	histone deacetylase 7 [Source:HGNC Symbol;Acc:HGNC:14067]
ENSG00000061337	LZTS1	protein_coding	-0.491148	0.288911	0.687738	no	leucine zipper, putative tumor suppressor 1 [Source:HGNC Symbol;Acc:HGNC:13861]
ENSG00000061455	NA	NA	2.38876	0.00668756	0.042716	no	NA
ENSG00000061492	WNT8A	protein_coding	-3.37551	0.0159628	0.0811758	no	Wnt family member 8A [Source:HGNC Symbol;Acc:HGNC:12788]
ENSG00000061656	SPAG4	protein_coding	0.595228	0.320193	0.744549	no	sperm associated antigen 4 [Source:HGNC Symbol;Acc:HGNC:11214]
ENSG00000061676	NCKAP1	protein_coding	1.30988	1.74633e-06	0.00010181	no	NCK associated protein 1 [Source:HGNC Symbol;Acc:HGNC:7666]
ENSG00000061794	MRPS35	protein_coding	0.443813	0.0824211	0.272679	no	mitochondrial ribosomal protein S35 [Source:HGNC Symbol;Acc:HGNC:16635]
ENSG00000061918	GUCY1B3	protein_coding	0.46972	0.756349	1	no	guanylate cyclase 1, soluble, beta 3 [Source:HGNC Symbol;Acc:HGNC:4687]
ENSG00000061936	SFSWAP	protein_coding	-0.615483	0.119325	0.356115	no	splicing factor SWAP homolog [Source:HGNC Symbol;Acc:HGNC:10790]
ENSG00000061938	TNK2	processed_transcript	-0.208953	0.697242	1	no	tyrosine kinase non receptor 2 [Source:HGNC Symbol;Acc:HGNC:19297]
ENSG00000061987	MON2	protein_coding	0.648626	0.00443312	0.0314067	no	MON2 homolog, regulator of endosome-to-Golgi trafficking [Source:HGNC Symbol;Acc:HGNC:29177]
ENSG00000062038	CDH3	protein_coding	-3.66745	4.41803e-05	0.00102502	no	cadherin 3 [Source:HGNC Symbol;Acc:HGNC:1762]
ENSG00000062096	ARSF	protein_coding	0.0107372	0.648382	1	no	arylsulfatase F [Source:HGNC Symbol;Acc:HGNC:721]
ENSG00000062194	GPBP1	protein_coding	1.16771	3.14415e-05	0.000803103	no	GC-rich promoter binding protein 1 [Source:HGNC Symbol;Acc:HGNC:29520]
ENSG00000062282	DGAT2	protein_coding	4.91036	2.3183e-06	0.000124099	no	diacylglycerol O-acyltransferase 2 [Source:HGNC Symbol;Acc:HGNC:16940]
ENSG00000062370	ZNF112	protein_coding	-0.105327	0.685104	1	no	zinc finger protein 112 [Source:HGNC Symbol;Acc:HGNC:12892]
ENSG00000062485	CS	protein_coding	0.344655	0.21202	0.541558	no	citrate synthase [Source:HGNC Symbol;Acc:HGNC:2422]
ENSG00000062524	LTK	protein_coding	-0.144378	0.683183	1	no	leukocyte receptor tyrosine kinase [Source:HGNC Symbol;Acc:HGNC:6721]
ENSG00000062582	MRPS24	protein_coding	-0.325666	0.361768	0.818148	no	mitochondrial ribosomal protein S24 [Source:HGNC Symbol;Acc:HGNC:14510]
ENSG00000062598	ELMO2	protein_coding	0.186375	0.371372	0.835037	no	engulfment and cell motility 2 [Source:HGNC Symbol;Acc:HGNC:17233]
ENSG00000062650	WAPL	protein_coding	0.192943	0.450137	0.967543	no	WAPL cohesin release factor [Source:HGNC Symbol;Acc:HGNC:23293]
ENSG00000062716	VMP1	protein_coding	0.611242	0.123612	0.365901	no	vacuole membrane protein 1 [Source:HGNC Symbol;Acc:HGNC:29559]
ENSG00000062725	APPBP2	processed_transcript	0.198515	0.428656	0.933026	no	amyloid beta precursor protein binding protein 2 [Source:HGNC Symbol;Acc:HGNC:622]
ENSG00000062822	POLD1	protein_coding	-1.00407	0.00739052	0.0460115	no	polymerase (DNA) delta 1, catalytic subunit [Source:HGNC Symbol;Acc:HGNC:9175]
ENSG00000063015	SEZ6	protein_coding	0.10151	0.925608	1	no	seizure related 6 homolog [Source:HGNC Symbol;Acc:HGNC:15955]
ENSG00000063046	EIF4B	protein_coding	0.884896	0.00167186	0.0151765	no	eukaryotic translation initiation factor 4B [Source:HGNC Symbol;Acc:HGNC:3285]
ENSG00000063127	SLC6A16	protein_coding	2.03026	0.00482024	0.033481	no	solute carrier family 6 member 16 [Source:HGNC Symbol;Acc:HGNC:13622]
ENSG00000063169	NA	NA	0.288847	0.391883	0.870234	no	NA
ENSG00000063176	SPHK2	protein_coding	-0.956974	0.00739975	0.0460644	no	sphingosine kinase 2 [Source:HGNC Symbol;Acc:HGNC:18859]
ENSG00000063177	RPL18	protein_coding	0.636249	0.0885538	0.287442	no	ribosomal protein L18 [Source:HGNC Symbol;Acc:HGNC:10310]
ENSG00000063180	CA11	protein_coding	-1.33172	0.00610957	0.0399608	no	carbonic anhydrase 11 [Source:HGNC Symbol;Acc:HGNC:1370]
ENSG00000063241	ISOC2	protein_coding	-0.533386	0.0380447	0.154104	no	isochorismatase domain containing 2 [Source:HGNC Symbol;Acc:HGNC:26278]
ENSG00000063244	U2AF2	protein_coding	-0.371876	0.137601	0.396547	no	U2 small nuclear RNA auxiliary factor 2 [Source:HGNC Symbol;Acc:HGNC:23156]
ENSG00000063245	EPN1	protein_coding	0.378953	0.33288	0.766989	no	epsin 1 [Source:HGNC Symbol;Acc:HGNC:21604]
ENSG00000063322	MED29	protein_coding	-0.0868389	0.730439	1	no	mediator complex subunit 29 [Source:HGNC Symbol;Acc:HGNC:23074]
ENSG00000063438	AHRR	protein_coding	-1.06425	0.000601564	0.0070384	no	aryl-hydrocarbon receptor repressor [Source:HGNC Symbol;Acc:HGNC:346]
ENSG00000063515	NA	NA	-1.60171e-16	0.999673	1	no	NA
ENSG00000063587	ZNF275	protein_coding	0.126161	0.718019	1	no	zinc finger protein 275 [Source:HGNC Symbol;Acc:HGNC:13069]
ENSG00000063601	MTMR1	protein_coding	0.696199	0.0157124	0.0802506	no	myotubularin related protein 1 [Source:HGNC Symbol;Acc:HGNC:7449]
ENSG00000063660	GPC1	retained_intron	0.626621	0.284085	0.6784	no	glypican 1 [Source:HGNC Symbol;Acc:HGNC:4449]
ENSG00000063761	ADCK1	protein_coding	-0.867231	0.00250217	0.020491	no	aarF domain containing kinase 1 [Source:HGNC Symbol;Acc:HGNC:19038]
ENSG00000063854	HAGH	retained_intron	0.0579783	0.848224	1	no	hydroxyacylglutathione hydrolase [Source:HGNC Symbol;Acc:HGNC:4805]
ENSG00000063978	RNF4	protein_coding	-0.439885	0.0858004	0.280903	no	ring finger protein 4 [Source:HGNC Symbol;Acc:HGNC:10067]
ENSG00000064012	CASP8	protein_coding	1.13464	0.000949965	0.00991116	no	caspase 8 [Source:HGNC Symbol;Acc:HGNC:1509]
ENSG00000064042	LIMCH1	processed_transcript	4.46952	3.68028e-05	0.000899214	no	LIM and calponin homology domains 1 [Source:HGNC Symbol;Acc:HGNC:29191]
ENSG00000064102	ASUN	protein_coding	1.66065	1.21583e-06	8.00517e-05	no	asunder, spermatogenesis regulator [Source:HGNC Symbol;Acc:HGNC:20174]
ENSG00000064115	TM7SF3	protein_coding	1.07326	0.0188091	0.0915627	no	transmembrane 7 superfamily member 3 [Source:HGNC Symbol;Acc:HGNC:23049]
ENSG00000064195	DLX3	protein_coding	2.58056	0.999992	1	no	distal-less homeobox 3 [Source:HGNC Symbol;Acc:HGNC:2916]
ENSG00000064199	SPA17	processed_transcript	0.709746	0.186335	0.490284	no	sperm autoantigenic protein 17 [Source:HGNC Symbol;Acc:HGNC:11210]
ENSG00000064201	TSPAN32	protein_coding	2.96589	0.109689	0.333907	no	tetraspanin 32 [Source:HGNC Symbol;Acc:HGNC:13410]
ENSG00000064205	WISP2	protein_coding	8.77225	6.28858e-05	0.00132426	no	WNT1 inducible signaling pathway protein 2 [Source:HGNC Symbol;Acc:HGNC:12770]
ENSG00000064218	DMRT3	protein_coding	1.90207	0.999705	1	no	doublesex and mab-3 related transcription factor 3 [Source:HGNC Symbol;Acc:HGNC:13909]
ENSG00000064225	ST3GAL6	protein_coding	0.258302	0.548675	1	no	ST3 beta-galactoside alpha-2,3-sialyltransferase 6 [Source:HGNC Symbol;Acc:HGNC:18080]
ENSG00000064270	ATP2C2	protein_coding	-0.787112	0.476518	1	no	ATPase secretory pathway Ca2+ transporting 2 [Source:HGNC Symbol;Acc:HGNC:29103]
ENSG00000064300	NGFR	protein_coding	6.37126	2.52639e-05	0.000686885	no	nerve growth factor receptor [Source:HGNC Symbol;Acc:HGNC:7809]
ENSG00000064309	CDON	protein_coding	-0.388809	0.398865	0.882338	no	cell adhesion associated, oncogene regulated [Source:HGNC Symbol;Acc:HGNC:17104]
ENSG00000064313	TAF2	protein_coding	0.71573	0.00707871	0.0445518	no	TATA-box binding protein associated factor 2 [Source:HGNC Symbol;Acc:HGNC:11536]
ENSG00000064393	HIPK2	protein_coding	1.42852	0.0158252	0.0806684	no	homeodomain interacting protein kinase 2 [Source:HGNC Symbol;Acc:HGNC:14402]
ENSG00000064419	TNPO3	protein_coding	0.530312	0.119998	0.357725	no	transportin 3 [Source:HGNC Symbol;Acc:HGNC:17103]
ENSG00000064489	NA	NA	-0.959267	0.00134456	0.012858	no	NA
ENSG00000064490	RFXANK	protein_coding	-0.430807	0.109258	0.33293	no	regulatory factor X associated ankyrin containing protein [Source:HGNC Symbol;Acc:HGNC:9987]
ENSG00000064545	TMEM161A	protein_coding	-0.590376	0.0433549	0.169829	no	transmembrane protein 161A [Source:HGNC Symbol;Acc:HGNC:26020]
ENSG00000064547	LPAR2	protein_coding	0.124841	0.844059	1	no	lysophosphatidic acid receptor 2 [Source:HGNC Symbol;Acc:HGNC:3168]
ENSG00000064601	CTSA	protein_coding	0.269694	0.478586	1	no	cathepsin A [Source:HGNC Symbol;Acc:HGNC:9251]
ENSG00000064607	SUGP2	protein_coding	-0.805524	0.00342678	0.0259739	no	SURP and G-patch domain containing 2 [Source:HGNC Symbol;Acc:HGNC:18641]
ENSG00000064651	SLC12A2	retained_intron	1.98319	3.09336e-06	0.0001518	no	solute carrier family 12 member 2 [Source:HGNC Symbol;Acc:HGNC:10911]
ENSG00000064652	SNX24	protein_coding	1.09972	0.0082775	0.0500029	no	sorting nexin 24 [Source:HGNC Symbol;Acc:HGNC:21533]
ENSG00000064655	EYA2	protein_coding	1.89779	0.0672044	0.235467	no	EYA transcriptional coactivator and phosphatase 2 [Source:HGNC Symbol;Acc:HGNC:3520]
ENSG00000064666	CNN2	protein_coding	0.253683	0.664821	1	no	calponin 2 [Source:HGNC Symbol;Acc:HGNC:2156]
ENSG00000064687	ABCA7	protein_coding	0.0551434	0.892741	1	no	ATP binding cassette subfamily A member 7 [Source:HGNC Symbol;Acc:HGNC:37]
ENSG00000064692	SNCAIP	protein_coding	5.06458	0.000393062	0.00514425	no	synuclein alpha interacting protein [Source:HGNC Symbol;Acc:HGNC:11139]
ENSG00000064703	DDX20	protein_coding	-0.470414	0.0449842	0.174632	no	DEAD-box helicase 20 [Source:HGNC Symbol;Acc:HGNC:2743]
ENSG00000064726	BTBD1	protein_coding	0.347363	0.1985	0.514523	no	BTB domain containing 1 [Source:HGNC Symbol;Acc:HGNC:1120]
ENSG00000064763	FAR2	protein_coding	-0.4844	0.255337	0.623526	no	fatty acyl-CoA reductase 2 [Source:HGNC Symbol;Acc:HGNC:25531]
ENSG00000064787	BCAS1	protein_coding	1.97158	0.0306341	0.131191	no	breast carcinoma amplified sequence 1 [Source:HGNC Symbol;Acc:HGNC:974]
ENSG00000064835	POU1F1	protein_coding	0.654838	0.999636	1	no	POU class 1 homeobox 1 [Source:HGNC Symbol;Acc:HGNC:9210]
ENSG00000064886	CHI3L2	protein_coding	2.29095	0.0105224	0.0598045	no	chitinase 3 like 2 [Source:HGNC Symbol;Acc:HGNC:1933]
ENSG00000064932	SBNO2	retained_intron	-0.259414	0.47253	1	no	strawberry notch homolog 2 (Drosophila) [Source:HGNC Symbol;Acc:HGNC:29158]
ENSG00000064933	PMS1	protein_coding	0.452574	0.0679829	0.237557	no	PMS1 homolog 1, mismatch repair system component [Source:HGNC Symbol;Acc:HGNC:9121]
ENSG00000064961	HMG20B	retained_intron	-0.762437	0.0142423	0.0746483	no	high mobility group 20B [Source:HGNC Symbol;Acc:HGNC:5002]
ENSG00000064989	CALCRL	processed_transcript	1.29211	0.0496622	0.18799	no	calcitonin receptor like receptor [Source:HGNC Symbol;Acc:HGNC:16709]
ENSG00000064995	TAF11	protein_coding	-0.0939175	0.7563	1	no	TATA-box binding protein associated factor 11 [Source:HGNC Symbol;Acc:HGNC:11544]
ENSG00000064999	ANKS1A	protein_coding	1.06279	0.0320201	0.135534	no	ankyrin repeat and sterile alpha motif domain containing 1A [Source:HGNC Symbol;Acc:HGNC:20961]
ENSG00000065000	AP3D1	retained_intron	0.129969	0.730338	1	no	adaptor related protein complex 3 delta 1 subunit [Source:HGNC Symbol;Acc:HGNC:568]
ENSG00000065029	ZNF76	protein_coding	-0.413027	0.128924	0.37717	no	zinc finger protein 76 [Source:HGNC Symbol;Acc:HGNC:13149]
ENSG00000065054	SLC9A3R2	protein_coding	0.670555	0.214428	0.546243	no	SLC9A3 regulator 2 [Source:HGNC Symbol;Acc:HGNC:11076]
ENSG00000065057	NTHL1	protein_coding	-0.624258	0.0526741	0.19633	no	nth-like DNA glycosylase 1 [Source:HGNC Symbol;Acc:HGNC:8028]
ENSG00000065060	UHRF1BP1	protein_coding	0.182784	0.550784	1	no	UHRF1 binding protein 1 [Source:HGNC Symbol;Acc:HGNC:21216]
ENSG00000065135	GNAI3	protein_coding	0.195893	0.459058	0.98257	no	G protein subunit alpha i3 [Source:HGNC Symbol;Acc:HGNC:4387]
ENSG00000065150	IPO5	protein_coding	1.45577	3.14011e-07	3.20318e-05	no	importin 5 [Source:HGNC Symbol;Acc:HGNC:6402]
ENSG00000065154	OAT	protein_coding	-0.787617	0.00786391	0.0481165	no	ornithine aminotransferase [Source:HGNC Symbol;Acc:HGNC:8091]
ENSG00000065183	WDR3	protein_coding	1.27434	0.000845721	0.00909076	no	WD repeat domain 3 [Source:HGNC Symbol;Acc:HGNC:12755]
ENSG00000065243	PKN2	protein_coding	1.23912	2.33362e-05	0.000649161	no	protein kinase N2 [Source:HGNC Symbol;Acc:HGNC:9406]
ENSG00000065268	WDR18	protein_coding	-0.682728	0.0549751	0.202662	no	WD repeat domain 18 [Source:HGNC Symbol;Acc:HGNC:17956]
ENSG00000065308	TRAM2	protein_coding	0.48255	0.192718	0.502992	no	translocation associated membrane protein 2 [Source:HGNC Symbol;Acc:HGNC:16855]
ENSG00000065320	NTN1	protein_coding	2.87007	0.00763903	0.0471498	no	netrin 1 [Source:HGNC Symbol;Acc:HGNC:8029]
ENSG00000065325	GLP2R	protein_coding	2.80205	0.999999	1	no	glucagon like peptide 2 receptor [Source:HGNC Symbol;Acc:HGNC:4325]
ENSG00000065328	MCM10	protein_coding	0.0808454	0.818521	1	no	minichromosome maintenance 10 replication initiation factor [Source:HGNC Symbol;Acc:HGNC:18043]
ENSG00000065357	DGKA	nonsense_mediated_decay	1.52478	0.0230879	0.106244	no	diacylglycerol kinase alpha [Source:HGNC Symbol;Acc:HGNC:2849]
ENSG00000065361	ERBB3	protein_coding	1.97337	0.000113469	0.00205169	no	erb-b2 receptor tyrosine kinase 3 [Source:HGNC Symbol;Acc:HGNC:3431]
ENSG00000065371	ROPN1	protein_coding	2.22616	0.00688158	0.0436279	no	rhophilin associated tail protein 1 [Source:HGNC Symbol;Acc:HGNC:17692]
ENSG00000065413	ANKRD44	protein_coding	-0.869534	0.00409025	0.0296301	no	ankyrin repeat domain 44 [Source:HGNC Symbol;Acc:HGNC:25259]
ENSG00000065427	KARS	retained_intron	0.677535	0.0106457	0.0602731	no	lysyl-tRNA synthetase [Source:HGNC Symbol;Acc:HGNC:6215]
ENSG00000065457	ADAT1	protein_coding	0.250745	0.419031	0.916493	no	adenosine deaminase, tRNA specific 1 [Source:HGNC Symbol;Acc:HGNC:228]
ENSG00000065485	PDIA5	protein_coding	0.127863	0.706828	1	no	protein disulfide isomerase family A member 5 [Source:HGNC Symbol;Acc:HGNC:24811]
ENSG00000065491	TBC1D22B	protein_coding	-0.0568118	0.808602	1	no	TBC1 domain family member 22B [Source:HGNC Symbol;Acc:HGNC:21602]
ENSG00000065518	NDUFB4	protein_coding	-0.569105	0.0254737	0.114167	no	NADH:ubiquinone oxidoreductase subunit B4 [Source:HGNC Symbol;Acc:HGNC:7699]
ENSG00000065526	SPEN	processed_transcript	1.53033	0.00258946	0.021022	no	spen family transcriptional repressor [Source:HGNC Symbol;Acc:HGNC:17575]
ENSG00000065534	MYLK	retained_intron	2.92558	1.1383e-05	0.000384876	no	myosin light chain kinase [Source:HGNC Symbol;Acc:HGNC:7590]
ENSG00000065548	ZC3H15	protein_coding	1.88246	8.79147e-07	6.31496e-05	no	zinc finger CCCH-type containing 15 [Source:HGNC Symbol;Acc:HGNC:29528]
ENSG00000065559	MAP2K4	protein_coding	0.379279	0.171429	0.465147	no	mitogen-activated protein kinase kinase 4 [Source:HGNC Symbol;Acc:HGNC:6844]
ENSG00000065600	TMEM206	protein_coding	-1.04422	0.000149356	0.00250911	no	transmembrane protein 206 [Source:HGNC Symbol;Acc:HGNC:25593]
ENSG00000065609	SNAP91	protein_coding	0.394938	0.647943	1	no	synaptosome associated protein 91 [Source:HGNC Symbol;Acc:HGNC:14986]
ENSG00000065613	SLK	protein_coding	2.1975	9.47308e-05	0.00179275	no	STE20 like kinase [Source:HGNC Symbol;Acc:HGNC:11088]
ENSG00000065615	CYB5R4	protein_coding	0.153086	0.67425	1	no	cytochrome b5 reductase 4 [Source:HGNC Symbol;Acc:HGNC:20147]
ENSG00000065618	COL17A1	protein_coding	4.56711	0.00101639	0.0104173	no	collagen type XVII alpha 1 [Source:HGNC Symbol;Acc:HGNC:2194]
ENSG00000065621	GSTO2	protein_coding	-1.80496	6.07836e-05	0.00128988	no	glutathione S-transferase omega 2 [Source:HGNC Symbol;Acc:HGNC:23064]
ENSG00000065665	SEC61A2	protein_coding	-0.449971	0.226443	0.569342	no	Sec61 translocon alpha 2 subunit [Source:HGNC Symbol;Acc:HGNC:17702]
ENSG00000065675	PRKCQ	protein_coding	-1.73656	0.0844914	0.277601	no	protein kinase C theta [Source:HGNC Symbol;Acc:HGNC:9410]
ENSG00000065717	TLE2	retained_intron	-0.153785	0.477193	1	no	transducin like enhancer of split 2 [Source:HGNC Symbol;Acc:HGNC:11838]
ENSG00000065802	ASB1	protein_coding	-0.235749	0.335807	0.772237	no	ankyrin repeat and SOCS box containing 1 [Source:HGNC Symbol;Acc:HGNC:16011]
ENSG00000065809	FAM107B	nonsense_mediated_decay	-0.0791471	0.915609	1	no	family with sequence similarity 107 member B [Source:HGNC Symbol;Acc:HGNC:23726]
ENSG00000065833	ME1	protein_coding	1.08851	0.25781	0.628352	no	malic enzyme 1 [Source:HGNC Symbol;Acc:HGNC:6983]
ENSG00000065882	TBC1D1	protein_coding	0.0258459	0.920119	1	no	TBC1 domain family member 1 [Source:HGNC Symbol;Acc:HGNC:11578]
ENSG00000065883	CDK13	retained_intron	0.40318	0.151508	0.426824	no	cyclin dependent kinase 13 [Source:HGNC Symbol;Acc:HGNC:1733]
ENSG00000065911	MTHFD2	protein_coding	0.142135	0.650184	1	no	methylenetetrahydrofolate dehydrogenase (NADP+ dependent) 2, methenyltetrahydrofolate cyclohydrolase [Source:HGNC Symbol;Acc:HGNC:7434]
ENSG00000065923	SLC9A7	protein_coding	5.19662	8.32562e-06	0.000306768	no	solute carrier family 9 member A7 [Source:HGNC Symbol;Acc:HGNC:17123]
ENSG00000065970	FOXJ2	protein_coding	0.577049	0.0695238	0.241567	no	forkhead box J2 [Source:HGNC Symbol;Acc:HGNC:24818]
ENSG00000065978	YBX1	protein_coding	0.504881	0.0386837	0.156049	no	Y-box binding protein 1 [Source:HGNC Symbol;Acc:HGNC:8014]
ENSG00000065989	PDE4A	retained_intron	0.657711	0.245307	0.604541	no	phosphodiesterase 4A [Source:HGNC Symbol;Acc:HGNC:8780]
ENSG00000066027	PPP2R5A	protein_coding	-0.327989	0.232703	0.581359	no	protein phosphatase 2 regulatory subunit B'alpha [Source:HGNC Symbol;Acc:HGNC:9309]
ENSG00000066032	CTNNA2	protein_coding	1.50129	0.12249	0.363408	no	catenin alpha 2 [Source:HGNC Symbol;Acc:HGNC:2510]
ENSG00000066044	ELAVL1	protein_coding	0.481795	0.0323934	0.136719	no	ELAV like RNA binding protein 1 [Source:HGNC Symbol;Acc:HGNC:3312]
ENSG00000066056	TIE1	protein_coding	10.2061	0.000239754	0.00356019	no	tyrosine kinase with immunoglobulin like and EGF like domains 1 [Source:HGNC Symbol;Acc:HGNC:11809]
ENSG00000066084	DIP2B	retained_intron	-0.048943	0.846126	1	no	disco interacting protein 2 homolog B [Source:HGNC Symbol;Acc:HGNC:29284]
ENSG00000066117	SMARCD1	retained_intron	0.554772	0.060292	0.217218	no	SWI/SNF related, matrix associated, actin dependent regulator of chromatin, subfamily d, member 1 [Source:HGNC Symbol;Acc:HGNC:11106]
ENSG00000066135	KDM4A	protein_coding	-0.324478	0.225104	0.56673	no	lysine demethylase 4A [Source:HGNC Symbol;Acc:HGNC:22978]
ENSG00000066136	NFYC	retained_intron	0.0361248	0.879588	1	no	nuclear transcription factor Y subunit gamma [Source:HGNC Symbol;Acc:HGNC:7806]
ENSG00000066185	ZMYND12	protein_coding	0.932477	0.0902087	0.291124	no	zinc finger MYND-type containing 12 [Source:HGNC Symbol;Acc:HGNC:21192]
ENSG00000066230	SLC9A3	protein_coding	1.74962	0.141576	0.405453	no	solute carrier family 9 member A3 [Source:HGNC Symbol;Acc:HGNC:11073]
ENSG00000066248	NGEF	protein_coding	5.32474	0.00127526	0.0123712	no	neuronal guanine nucleotide exchange factor [Source:HGNC Symbol;Acc:HGNC:7807]
ENSG00000066279	ASPM	protein_coding	2.72211	3.7185e-07	3.5734e-05	no	abnormal spindle microtubule assembly [Source:HGNC Symbol;Acc:HGNC:19048]
ENSG00000066294	CD84	protein_coding	-0.384725	0.612469	1	no	CD84 molecule [Source:HGNC Symbol;Acc:HGNC:1704]
ENSG00000066322	ELOVL1	processed_transcript	-0.0872337	0.749081	1	no	ELOVL fatty acid elongase 1 [Source:HGNC Symbol;Acc:HGNC:14418]
ENSG00000066336	SPI1	protein_coding	1.48022	0.147607	0.418455	no	Spi-1 proto-oncogene [Source:HGNC Symbol;Acc:HGNC:11241]
ENSG00000066379	ZNRD1	protein_coding	-0.342691	0.510018	1	no	zinc ribbon domain containing 1 [Source:HGNC Symbol;Acc:HGNC:13182]
ENSG00000066382	MPPED2	nonsense_mediated_decay	-0.265614	0.782839	1	no	metallophosphoesterase domain containing 2 [Source:HGNC Symbol;Acc:HGNC:1180]
ENSG00000066405	CLDN18	protein_coding	-0.416205	0.607749	1	no	claudin 18 [Source:HGNC Symbol;Acc:HGNC:2039]
ENSG00000066422	ZBTB11	protein_coding	1.17066	0.000193231	0.00304167	no	zinc finger and BTB domain containing 11 [Source:HGNC Symbol;Acc:HGNC:16740]
ENSG00000066427	ATXN3	protein_coding	0.216961	0.422847	0.922846	no	ataxin 3 [Source:HGNC Symbol;Acc:HGNC:7106]
ENSG00000066455	GOLGA5	protein_coding	1.34378	8.32663e-06	0.000306768	no	golgin A5 [Source:HGNC Symbol;Acc:HGNC:4428]
ENSG00000066468	FGFR2	protein_coding	0.951748	0.990368	1	no	fibroblast growth factor receptor 2 [Source:HGNC Symbol;Acc:HGNC:3689]
ENSG00000066557	LRRC40	protein_coding	0.446388	0.130342	0.380161	no	leucine rich repeat containing 40 [Source:HGNC Symbol;Acc:HGNC:26004]
ENSG00000066583	ISOC1	protein_coding	0.205106	0.568374	1	no	isochorismatase domain containing 1 [Source:HGNC Symbol;Acc:HGNC:24254]
ENSG00000066629	EML1	protein_coding	0.631974	0.124725	0.368336	no	echinoderm microtubule associated protein like 1 [Source:HGNC Symbol;Acc:HGNC:3330]
ENSG00000066651	TRMT11	protein_coding	0.514226	0.0455867	0.176373	no	tRNA methyltransferase 11 homolog [Source:HGNC Symbol;Acc:HGNC:21080]
ENSG00000066654	THUMPD1	protein_coding	1.09511	0.000258076	0.00375629	no	THUMP domain containing 1 [Source:HGNC Symbol;Acc:HGNC:23807]
ENSG00000066697	MSANTD3	protein_coding	-0.592142	0.0699074	0.242497	no	Myb/SANT DNA binding domain containing 3 [Source:HGNC Symbol;Acc:HGNC:23370]
ENSG00000066735	KIF26A	protein_coding	-0.525965	0.57795	1	no	kinesin family member 26A [Source:HGNC Symbol;Acc:HGNC:20226]
ENSG00000066739	NA	NA	0.523324	0.0565944	0.207242	no	NA
ENSG00000066777	ARFGEF1	protein_coding	1.70022	9.08935e-07	6.46702e-05	no	ADP ribosylation factor guanine nucleotide exchange factor 1 [Source:HGNC Symbol;Acc:HGNC:15772]
ENSG00000066813	ACSM2B	protein_coding	0	0.999869	1	no	acyl-CoA synthetase medium-chain family member 2B [Source:HGNC Symbol;Acc:HGNC:30931]
ENSG00000066827	ZFAT	protein_coding	-0.460447	0.0341248	0.142215	no	zinc finger and AT-hook domain containing [Source:HGNC Symbol;Acc:HGNC:19899]
ENSG00000066855	MTFR1	protein_coding	0.535026	0.0759053	0.257039	no	mitochondrial fission regulator 1 [Source:HGNC Symbol;Acc:HGNC:29510]
ENSG00000066923	STAG3	protein_coding	1.19568	0.110375	0.335484	no	stromal antigen 3 [Source:HGNC Symbol;Acc:HGNC:11356]
ENSG00000066926	FECH	protein_coding	0.100993	0.68092	1	no	ferrochelatase [Source:HGNC Symbol;Acc:HGNC:3647]
ENSG00000066933	MYO9A	retained_intron	1.53058	4.85598e-06	0.000208627	no	myosin IXA [Source:HGNC Symbol;Acc:HGNC:7608]
ENSG00000067048	DDX3Y	processed_transcript	0.450543	0.660113	1	no	DEAD-box helicase 3, Y-linked [Source:HGNC Symbol;Acc:HGNC:2699]
ENSG00000067057	PFKP	protein_coding	-0.988816	0.00164166	0.0149756	no	phosphofructokinase, platelet [Source:HGNC Symbol;Acc:HGNC:8878]
ENSG00000067064	IDI1	processed_transcript	-0.899826	0.0132283	0.0706854	no	isopentenyl-diphosphate delta isomerase 1 [Source:HGNC Symbol;Acc:HGNC:5387]
ENSG00000067066	SP100	protein_coding	0.743578	0.00913845	0.0537859	no	SP100 nuclear antigen [Source:HGNC Symbol;Acc:HGNC:11206]
ENSG00000067082	KLF6	protein_coding	0.773174	0.0192338	0.0930765	no	Kruppel like factor 6 [Source:HGNC Symbol;Acc:HGNC:2235]
ENSG00000067113	PLPP1	protein_coding	0.979778	0.0124447	0.0676178	no	phospholipid phosphatase 1 [Source:HGNC Symbol;Acc:HGNC:9228]
ENSG00000067141	NEO1	protein_coding	-0.600871	0.259999	0.632566	no	neogenin 1 [Source:HGNC Symbol;Acc:HGNC:7754]
ENSG00000067167	TRAM1	protein_coding	0.960992	0.0388551	0.156537	no	translocation associated membrane protein 1 [Source:HGNC Symbol;Acc:HGNC:20568]
ENSG00000067177	PHKA1	protein_coding	1.32548	0.025684	0.114828	no	phosphorylase kinase regulatory subunit alpha 1 [Source:HGNC Symbol;Acc:HGNC:8925]
ENSG00000067182	TNFRSF1A	protein_coding	0.769408	0.0013955	0.0132294	no	tumor necrosis factor receptor superfamily member 1A [Source:HGNC Symbol;Acc:HGNC:11916]
ENSG00000067191	CACNB1	protein_coding	-1.14335	0.000399602	0.00520292	no	calcium voltage-gated channel auxiliary subunit beta 1 [Source:HGNC Symbol;Acc:HGNC:1401]
ENSG00000067208	EVI5	protein_coding	1.37296	1.24169e-05	0.000412014	no	ecotropic viral integration site 5 [Source:HGNC Symbol;Acc:HGNC:3501]
ENSG00000067221	STOML1	protein_coding	-0.818597	0.0166502	0.0837946	no	stomatin like 1 [Source:HGNC Symbol;Acc:HGNC:14560]
ENSG00000067225	PKM	retained_intron	0.892092	0.00748932	0.0464679	no	pyruvate kinase, muscle [Source:HGNC Symbol;Acc:HGNC:9021]
ENSG00000067248	DHX29	retained_intron	1.84054	3.34678e-07	3.32582e-05	no	DEAH-box helicase 29 [Source:HGNC Symbol;Acc:HGNC:15815]
ENSG00000067334	DNTTIP2	processed_transcript	2.92762	3.61429e-09	1.60218e-06	no	deoxynucleotidyltransferase terminal interacting protein 2 [Source:HGNC Symbol;Acc:HGNC:24013]
ENSG00000067365	METTL22	retained_intron	0.281666	0.35104	0.799714	no	methyltransferase like 22 [Source:HGNC Symbol;Acc:HGNC:28368]
ENSG00000067369	TP53BP1	protein_coding	0.497357	0.150823	0.425465	no	tumor protein p53 binding protein 1 [Source:HGNC Symbol;Acc:HGNC:11999]
ENSG00000067445	TRO	protein_coding	-0.80486	0.0713721	0.246449	no	trophinin [Source:HGNC Symbol;Acc:HGNC:12326]
ENSG00000067533	RRP15	processed_transcript	1.66183	6.05365e-06	0.000244168	no	ribosomal RNA processing 15 homolog [Source:HGNC Symbol;Acc:HGNC:24255]
ENSG00000067560	RHOA	protein_coding	0.669977	0.00160691	0.0147215	no	ras homolog family member A [Source:HGNC Symbol;Acc:HGNC:667]
ENSG00000067596	DHX8	protein_coding	-0.409873	0.143115	0.408947	no	DEAH-box helicase 8 [Source:HGNC Symbol;Acc:HGNC:2749]
ENSG00000067601	NA	NA	0.300416	0.378048	0.846941	no	NA
ENSG00000067606	PRKCZ	retained_intron	3.0293	9.02609e-09	2.83217e-06	no	protein kinase C zeta [Source:HGNC Symbol;Acc:HGNC:9412]
ENSG00000067646	ZFY	protein_coding	0.382591	0.698293	1	no	zinc finger protein, Y-linked [Source:HGNC Symbol;Acc:HGNC:12870]
ENSG00000067704	IARS2	protein_coding	1.1818	0.000266536	0.00384683	no	isoleucyl-tRNA synthetase 2, mitochondrial [Source:HGNC Symbol;Acc:HGNC:29685]
ENSG00000067715	SYT1	protein_coding	8.65424	3.73698e-06	0.000172245	no	synaptotagmin 1 [Source:HGNC Symbol;Acc:HGNC:11509]
ENSG00000067798	NAV3	protein_coding	4.76093	9.89968e-08	1.44856e-05	no	neuron navigator 3 [Source:HGNC Symbol;Acc:HGNC:15998]
ENSG00000067829	IDH3G	protein_coding	-0.576973	0.00940831	0.0549464	no	isocitrate dehydrogenase 3 (NAD(+)) gamma [Source:HGNC Symbol;Acc:HGNC:5386]
ENSG00000067836	ROGDI	protein_coding	-0.493523	0.119132	0.355661	no	rogdi homolog [Source:HGNC Symbol;Acc:HGNC:29478]
ENSG00000067840	PDZD4	protein_coding	-0.383305	0.517222	1	no	PDZ domain containing 4 [Source:HGNC Symbol;Acc:HGNC:21167]
ENSG00000067842	ATP2B3	protein_coding	2.07374	0.175577	0.473546	no	ATPase plasma membrane Ca2+ transporting 3 [Source:HGNC Symbol;Acc:HGNC:816]
ENSG00000067900	ROCK1	protein_coding	2.81077	2.02543e-07	2.35203e-05	no	Rho associated coiled-coil containing protein kinase 1 [Source:HGNC Symbol;Acc:HGNC:10251]
ENSG00000067955	CBFB	protein_coding	-0.114061	0.697728	1	no	core-binding factor, beta subunit [Source:HGNC Symbol;Acc:HGNC:1539]
ENSG00000067992	PDK3	protein_coding	1.18036	0.00209682	0.0179914	no	pyruvate dehydrogenase kinase 3 [Source:HGNC Symbol;Acc:HGNC:8811]
ENSG00000068001	HYAL2	retained_intron	-0.225896	0.438896	0.949471	no	hyaluronoglucosaminidase 2 [Source:HGNC Symbol;Acc:HGNC:5321]
ENSG00000068024	HDAC4	retained_intron	-1.59772	9.5497e-06	0.000338555	no	histone deacetylase 4 [Source:HGNC Symbol;Acc:HGNC:14063]
ENSG00000068028	RASSF1	retained_intron	-1.70482	1.27819e-06	8.25195e-05	no	Ras association domain family member 1 [Source:HGNC Symbol;Acc:HGNC:9882]
ENSG00000068078	FGFR3	protein_coding	2.40259	0.0266731	0.118152	no	fibroblast growth factor receptor 3 [Source:HGNC Symbol;Acc:HGNC:3690]
ENSG00000068079	IFI35	protein_coding	-0.281169	0.468709	0.998206	no	interferon induced protein 35 [Source:HGNC Symbol;Acc:HGNC:5399]
ENSG00000068097	HEATR6	nonsense_mediated_decay	-0.127907	0.575621	1	no	HEAT repeat containing 6 [Source:HGNC Symbol;Acc:HGNC:24076]
ENSG00000068120	COASY	retained_intron	0.25744	0.344511	0.787804	no	Coenzyme A synthase [Source:HGNC Symbol;Acc:HGNC:29932]
ENSG00000068137	PLEKHH3	protein_coding	-1.00804	0.0220149	0.102666	no	pleckstrin homology, MyTH4 and FERM domain containing H3 [Source:HGNC Symbol;Acc:HGNC:26105]
ENSG00000068305	MEF2A	protein_coding	1.1595	0.003752	0.0277887	no	myocyte enhancer factor 2A [Source:HGNC Symbol;Acc:HGNC:6993]
ENSG00000068308	OTUD5	protein_coding	-0.482637	0.0997259	0.310414	no	OTU deubiquitinase 5 [Source:HGNC Symbol;Acc:HGNC:25402]
ENSG00000068323	TFE3	protein_coding	-0.472929	0.163566	0.45024	no	transcription factor binding to IGHM enhancer 3 [Source:HGNC Symbol;Acc:HGNC:11752]
ENSG00000068354	TBC1D25	processed_transcript	0.306752	0.272562	0.656539	no	TBC1 domain family member 25 [Source:HGNC Symbol;Acc:HGNC:8092]
ENSG00000068366	ACSL4	protein_coding	1.53799	2.99208e-06	0.000148079	no	acyl-CoA synthetase long-chain family member 4 [Source:HGNC Symbol;Acc:HGNC:3571]
ENSG00000068383	INPP5A	protein_coding	-1.00832	0.000245495	0.00361974	no	inositol polyphosphate-5-phosphatase A [Source:HGNC Symbol;Acc:HGNC:6076]
ENSG00000068394	GPKOW	protein_coding	-0.323042	0.169869	0.461906	no	G-patch domain and KOW motifs [Source:HGNC Symbol;Acc:HGNC:30677]
ENSG00000068400	GRIPAP1	protein_coding	-0.417574	0.299656	0.707313	no	GRIP1 associated protein 1 [Source:HGNC Symbol;Acc:HGNC:18706]
ENSG00000068438	FTSJ1	protein_coding	-0.426245	0.0895715	0.289717	no	FtsJ RNA methyltransferase homolog 1 (E, coli) [Source:HGNC Symbol;Acc:HGNC:13254]
ENSG00000068489	PRR11	protein_coding	0.26075	0.586096	1	no	proline rich 11 [Source:HGNC Symbol;Acc:HGNC:25619]
ENSG00000068615	REEP1	protein_coding	-0.100042	0.887501	1	no	receptor accessory protein 1 [Source:HGNC Symbol;Acc:HGNC:25786]
ENSG00000068650	ATP11A	nonsense_mediated_decay	1.84682	0.0300171	0.129338	no	ATPase phospholipid transporting 11A [Source:HGNC Symbol;Acc:HGNC:13552]
ENSG00000068654	POLR1A	protein_coding	0.13524	0.751496	1	no	polymerase (RNA) I subunit A [Source:HGNC Symbol;Acc:HGNC:17264]
ENSG00000068697	LAPTM4A	protein_coding	0.981337	0.0208763	0.098868	no	lysosomal protein transmembrane 4 alpha [Source:HGNC Symbol;Acc:HGNC:6924]
ENSG00000068724	TTC7A	retained_intron	-0.184629	0.645067	1	no	tetratricopeptide repeat domain 7A [Source:HGNC Symbol;Acc:HGNC:19750]
ENSG00000068745	IP6K2	protein_coding	-0.0901797	0.69147	1	no	inositol hexakisphosphate kinase 2 [Source:HGNC Symbol;Acc:HGNC:17313]
ENSG00000068781	STON1-GTF2A1L	protein_coding	0.514495	0.328871	0.759535	no	STON1-GTF2A1L readthrough [Source:HGNC Symbol;Acc:HGNC:30651]
ENSG00000068784	NA	NA	0.139936	0.533607	1	no	NA
ENSG00000068793	NA	NA	-0.649803	0.000922046	0.00968924	no	NA
ENSG00000068796	KIF2A	protein_coding	1.32133	7.10057e-07	5.45117e-05	no	kinesin heavy chain member 2A [Source:HGNC Symbol;Acc:HGNC:6318]
ENSG00000068831	RASGRP2	protein_coding	4.71559	0.00928585	0.054393	no	RAS guanyl releasing protein 2 [Source:HGNC Symbol;Acc:HGNC:9879]
ENSG00000068878	PSME4	processed_transcript	1.54976	1.16385e-05	0.000391924	no	proteasome activator subunit 4 [Source:HGNC Symbol;Acc:HGNC:20635]
ENSG00000068885	IFT80	protein_coding	0.869943	0.0041205	0.0297909	no	intraflagellar transport 80 [Source:HGNC Symbol;Acc:HGNC:29262]
ENSG00000068903	SIRT2	protein_coding	-0.992241	0.00101589	0.0104148	no	sirtuin 2 [Source:HGNC Symbol;Acc:HGNC:10886]
ENSG00000068912	ERLEC1	protein_coding	1.52403	6.07161e-05	0.00128873	no	endoplasmic reticulum lectin 1 [Source:HGNC Symbol;Acc:HGNC:25222]
ENSG00000068971	PPP2R5B	protein_coding	-0.479257	0.119492	0.356481	no	protein phosphatase 2 regulatory subunit B'beta [Source:HGNC Symbol;Acc:HGNC:9310]
ENSG00000068976	PYGM	protein_coding	0.543509	0.39149	0.86957	no	phosphorylase, glycogen, muscle [Source:HGNC Symbol;Acc:HGNC:9726]
ENSG00000068985	PAGE1	protein_coding	10.117	0.00566888	0.0377587	no	PAGE family member 1 [Source:HGNC Symbol;Acc:HGNC:4107]
ENSG00000069011	PITX1	protein_coding	6.61465	0.999764	1	no	paired like homeodomain 1 [Source:HGNC Symbol;Acc:HGNC:9004]
ENSG00000069018	NA	NA	1.12756	0.996137	1	no	NA
ENSG00000069020	MAST4	protein_coding	0.651526	0.235374	0.586418	no	microtubule associated serine/threonine kinase family member 4 [Source:HGNC Symbol;Acc:HGNC:19037]
ENSG00000069122	ADGRF5	protein_coding	4.78082	0.000480751	0.0059449	no	adhesion G protein-coupled receptor F5 [Source:HGNC Symbol;Acc:HGNC:19030]
ENSG00000069188	SDK2	retained_intron	7.67333	0.000295566	0.00417376	no	sidekick cell adhesion molecule 2 [Source:HGNC Symbol;Acc:HGNC:19308]
ENSG00000069206	ADAM7	protein_coding	-0.959974	0.394506	0.874706	no	ADAM metallopeptidase domain 7 [Source:HGNC Symbol;Acc:HGNC:214]
ENSG00000069248	NUP133	protein_coding	0.465214	0.0291912	0.126601	no	nucleoporin 133 [Source:HGNC Symbol;Acc:HGNC:18016]
ENSG00000069275	NUCKS1	protein_coding	1.24616	0.000444983	0.00562554	no	nuclear casein kinase and cyclin dependent kinase substrate 1 [Source:HGNC Symbol;Acc:HGNC:29923]
ENSG00000069329	VPS35	nonsense_mediated_decay	0.23341	0.3133	0.732151	no	VPS35, retromer complex component [Source:HGNC Symbol;Acc:HGNC:13487]
ENSG00000069345	DNAJA2	protein_coding	0.249621	0.403833	0.890909	no	DnaJ heat shock protein family (Hsp40) member A2 [Source:HGNC Symbol;Acc:HGNC:14884]
ENSG00000069399	BCL3	protein_coding	3.53983	9.67859e-08	1.42576e-05	no	B-cell CLL/lymphoma 3 [Source:HGNC Symbol;Acc:HGNC:998]
ENSG00000069424	KCNAB2	protein_coding	-1.90911	0.00705487	0.0444366	no	potassium voltage-gated channel subfamily A regulatory beta subunit 2 [Source:HGNC Symbol;Acc:HGNC:6229]
ENSG00000069431	ABCC9	protein_coding	2.19974	0.0479734	0.183496	no	ATP binding cassette subfamily C member 9 [Source:HGNC Symbol;Acc:HGNC:60]
ENSG00000069482	GAL	protein_coding	4.27475	0.999746	1	no	galanin and GMAP prepropeptide [Source:HGNC Symbol;Acc:HGNC:4114]
ENSG00000069493	CLEC2D	protein_coding	0.0854463	0.843837	1	no	C-type lectin domain family 2 member D [Source:HGNC Symbol;Acc:HGNC:14351]
ENSG00000069509	FUNDC1	protein_coding	0.447228	0.152803	0.429573	no	FUN14 domain containing 1 [Source:HGNC Symbol;Acc:HGNC:28746]
ENSG00000069535	MAOB	protein_coding	6.45171	0.00124454	0.012143	no	monoamine oxidase B [Source:HGNC Symbol;Acc:HGNC:6834]
ENSG00000069667	RORA	retained_intron	0.15215	0.881737	1	no	RAR related orphan receptor A [Source:HGNC Symbol;Acc:HGNC:10258]
ENSG00000069696	DRD4	protein_coding	1.95546	0.0146037	0.0760084	no	dopamine receptor D4 [Source:HGNC Symbol;Acc:HGNC:3025]
ENSG00000069702	TGFBR3	protein_coding	0.281683	0.470685	1	no	transforming growth factor beta receptor 3 [Source:HGNC Symbol;Acc:HGNC:11774]
ENSG00000069712	NA	NA	2.40308	6.10169e-05	0.0012934	no	NA
ENSG00000069764	PLA2G10	protein_coding	-0.678293	0.491439	1	no	phospholipase A2 group X [Source:HGNC Symbol;Acc:HGNC:9029]
ENSG00000069812	HES2	protein_coding	0.844556	0.337855	0.775832	no	hes family bHLH transcription factor 2 [Source:HGNC Symbol;Acc:HGNC:16005]
ENSG00000069849	ATP1B3	protein_coding	0.543632	0.100993	0.313335	no	ATPase Na+/K+ transporting subunit beta 3 [Source:HGNC Symbol;Acc:HGNC:806]
ENSG00000069869	NEDD4	protein_coding	2.08075	0.000414452	0.00534063	no	neural precursor cell expressed, developmentally down-regulated 4, E3 ubiquitin protein ligase [Source:HGNC Symbol;Acc:HGNC:7727]
ENSG00000069943	PIGB	protein_coding	-0.625471	0.065393	0.230807	no	phosphatidylinositol glycan anchor biosynthesis class B [Source:HGNC Symbol;Acc:HGNC:8959]
ENSG00000069956	MAPK6	protein_coding	1.19651	0.00174169	0.0156506	no	mitogen-activated protein kinase 6 [Source:HGNC Symbol;Acc:HGNC:6879]
ENSG00000069966	GNB5	protein_coding	0.144993	0.684525	1	no	G protein subunit beta 5 [Source:HGNC Symbol;Acc:HGNC:4401]
ENSG00000069974	RAB27A	protein_coding	-1.34691	0.000578021	0.00683409	no	RAB27A, member RAS oncogene family [Source:HGNC Symbol;Acc:HGNC:9766]
ENSG00000069998	CECR5	retained_intron	0.10741	0.73927	1	no	cat eye syndrome chromosome region, candidate 5 [Source:HGNC Symbol;Acc:HGNC:1843]
ENSG00000070010	UFD1L	protein_coding	0.759316	0.129828	0.379075	no	ubiquitin fusion degradation 1 like (yeast) [Source:HGNC Symbol;Acc:HGNC:12520]
ENSG00000070018	LRP6	protein_coding	0.814074	0.00515387	0.0351795	no	LDL receptor related protein 6 [Source:HGNC Symbol;Acc:HGNC:6698]
ENSG00000070019	GUCY2C	retained_intron	0.628105	0.975063	1	no	guanylate cyclase 2C [Source:HGNC Symbol;Acc:HGNC:4688]
ENSG00000070031	NA	NA	1.70571	0.999713	1	no	NA
ENSG00000070047	PHRF1	protein_coding	-0.566267	0.104519	0.321567	no	PHD and ring finger domains 1 [Source:HGNC Symbol;Acc:HGNC:24351]
ENSG00000070061	IKBKAP	protein_coding	0.527417	0.0635323	0.225931	no	inhibitor of kappa light polypeptide gene enhancer in B-cells, kinase complex-associated protein [Source:HGNC Symbol;Acc:HGNC:5959]
ENSG00000070081	NUCB2	protein_coding	3.05514	7.43668e-08	1.19506e-05	no	nucleobindin 2 [Source:HGNC Symbol;Acc:HGNC:8044]
ENSG00000070087	PFN2	nonsense_mediated_decay	1.71337	9.60002e-05	0.00181079	no	profilin 2 [Source:HGNC Symbol;Acc:HGNC:8882]
ENSG00000070159	PTPN3	protein_coding	-0.916985	0.167634	0.458066	no	protein tyrosine phosphatase, non-receptor type 3 [Source:HGNC Symbol;Acc:HGNC:9655]
ENSG00000070182	SPTB	retained_intron	4.96858	4.58577e-05	0.0010533	no	spectrin beta, erythrocytic [Source:HGNC Symbol;Acc:HGNC:11274]
ENSG00000070190	DAPP1	retained_intron	6.78662	0.0035071	0.026437	no	dual adaptor of phosphotyrosine and 3-phosphoinositides 1 [Source:HGNC Symbol;Acc:HGNC:16500]
ENSG00000070193	FGF10	protein_coding	0.794293	0.5406	1	no	fibroblast growth factor 10 [Source:HGNC Symbol;Acc:HGNC:3666]
ENSG00000070214	SLC44A1	protein_coding	1.44612	0.00646263	0.0416511	no	solute carrier family 44 member 1 [Source:HGNC Symbol;Acc:HGNC:18798]
ENSG00000070269	TMEM260	protein_coding	0.896719	0.0609252	0.218934	no	transmembrane protein 260 [Source:HGNC Symbol;Acc:HGNC:20185]
ENSG00000070366	SMG6	protein_coding	-0.15588	0.6328	1	no	SMG6, nonsense mediated mRNA decay factor [Source:HGNC Symbol;Acc:HGNC:17809]
ENSG00000070367	EXOC5	retained_intron	1.52348	1.26195e-05	0.000417299	no	exocyst complex component 5 [Source:HGNC Symbol;Acc:HGNC:10696]
ENSG00000070371	CLTCL1	nonsense_mediated_decay	0.0124141	0.974555	1	no	clathrin heavy chain like 1 [Source:HGNC Symbol;Acc:HGNC:2093]
ENSG00000070388	FGF22	protein_coding	-1.37832	0.107826	0.329647	no	fibroblast growth factor 22 [Source:HGNC Symbol;Acc:HGNC:3679]
ENSG00000070404	FSTL3	protein_coding	0.225132	0.642205	1	no	follistatin like 3 [Source:HGNC Symbol;Acc:HGNC:3973]
ENSG00000070413	DGCR2	protein_coding	-0.223852	0.493979	1	no	DiGeorge syndrome critical region gene 2 [Source:HGNC Symbol;Acc:HGNC:2845]
ENSG00000070423	RNF126	protein_coding	-0.501015	0.0619061	0.221643	no	ring finger protein 126 [Source:HGNC Symbol;Acc:HGNC:21151]
ENSG00000070444	MNT	protein_coding	0.685797	0.141781	0.40592	no	MAX network transcriptional repressor [Source:HGNC Symbol;Acc:HGNC:7188]
ENSG00000070476	ZXDC	protein_coding	-0.334201	0.306113	0.719025	no	ZXD family zinc finger C [Source:HGNC Symbol;Acc:HGNC:28160]
ENSG00000070495	JMJD6	protein_coding	-0.329635	0.198863	0.515327	no	arginine demethylase and lysine hydroxylase [Source:HGNC Symbol;Acc:HGNC:19355]
ENSG00000070501	POLB	protein_coding	0.185326	0.626846	1	no	polymerase (DNA) beta [Source:HGNC Symbol;Acc:HGNC:9174]
ENSG00000070526	ST6GALNAC1	nonsense_mediated_decay	1.99191	0.137808	0.397074	no	ST6 N-acetylgalactosaminide alpha-2,6-sialyltransferase 1 [Source:HGNC Symbol;Acc:HGNC:23614]
ENSG00000070540	WIPI1	protein_coding	-1.56451	0.000273082	0.00392131	no	WD repeat domain, phosphoinositide interacting 1 [Source:HGNC Symbol;Acc:HGNC:25471]
ENSG00000070601	FRMPD1	protein_coding	0.481881	0.939179	1	no	FERM and PDZ domain containing 1 [Source:HGNC Symbol;Acc:HGNC:29159]
ENSG00000070610	GBA2	processed_transcript	-1.11461	0.00323324	0.0248695	no	glucosylceramidase beta 2 [Source:HGNC Symbol;Acc:HGNC:18986]
ENSG00000070614	NDST1	protein_coding	-0.00798929	0.987364	1	no	N-deacetylase/N-sulfotransferase 1 [Source:HGNC Symbol;Acc:HGNC:7680]
ENSG00000070669	ASNS	protein_coding	0.523333	0.228559	0.573179	no	asparagine synthetase (glutamine-hydrolyzing) [Source:HGNC Symbol;Acc:HGNC:753]
ENSG00000070718	AP3M2	nonsense_mediated_decay	-0.121966	0.731555	1	no	adaptor related protein complex 3 mu 2 subunit [Source:HGNC Symbol;Acc:HGNC:570]
ENSG00000070729	CNGB1	protein_coding	-1.02886	0.376697	0.844525	no	cyclic nucleotide gated channel beta 1 [Source:HGNC Symbol;Acc:HGNC:2151]
ENSG00000070731	ST6GALNAC2	protein_coding	0.940278	0.0601316	0.216819	no	ST6 N-acetylgalactosaminide alpha-2,6-sialyltransferase 2 [Source:HGNC Symbol;Acc:HGNC:10867]
ENSG00000070748	CHAT	protein_coding	3.98002	0.999651	1	no	choline O-acetyltransferase [Source:HGNC Symbol;Acc:HGNC:1912]
ENSG00000070756	PABPC1	protein_coding	3.40136	1.88202e-08	4.61105e-06	no	poly(A) binding protein cytoplasmic 1 [Source:HGNC Symbol;Acc:HGNC:8554]
ENSG00000070759	TESK2	protein_coding	-0.734779	0.0566462	0.207388	no	testis-specific kinase 2 [Source:HGNC Symbol;Acc:HGNC:11732]
ENSG00000070761	CFAP20	protein_coding	-0.228157	0.427172	0.930553	no	cilia and flagella associated protein 20 [Source:HGNC Symbol;Acc:HGNC:29523]
ENSG00000070770	CSNK2A2	protein_coding	1.15895	0.00248056	0.0203538	no	casein kinase 2 alpha 2 [Source:HGNC Symbol;Acc:HGNC:2459]
ENSG00000070778	PTPN21	protein_coding	-0.205948	0.637958	1	no	protein tyrosine phosphatase, non-receptor type 21 [Source:HGNC Symbol;Acc:HGNC:9651]
ENSG00000070785	EIF2B3	protein_coding	0.0562418	0.8225	1	no	eukaryotic translation initiation factor 2B subunit gamma [Source:HGNC Symbol;Acc:HGNC:3259]
ENSG00000070808	CAMK2A	retained_intron	2.35994	0.0394205	0.158192	no	calcium/calmodulin dependent protein kinase II alpha [Source:HGNC Symbol;Acc:HGNC:1460]
ENSG00000070814	TCOF1	protein_coding	-0.0493876	0.939952	1	no	treacle ribosome biogenesis factor 1 [Source:HGNC Symbol;Acc:HGNC:11654]
ENSG00000070831	CDC42	protein_coding	0.53435	0.204511	0.526685	no	cell division cycle 42 [Source:HGNC Symbol;Acc:HGNC:1736]
ENSG00000070882	OSBPL3	protein_coding	2.52605	1.0119e-08	3.08034e-06	no	oxysterol binding protein like 3 [Source:HGNC Symbol;Acc:HGNC:16370]
ENSG00000070886	EPHA8	protein_coding	6.06296	0.00108387	0.0109252	no	EPH receptor A8 [Source:HGNC Symbol;Acc:HGNC:3391]
ENSG00000070915	SLC12A3	protein_coding	-0.450482	0.687915	1	no	solute carrier family 12 member 3 [Source:HGNC Symbol;Acc:HGNC:10912]
ENSG00000070950	RAD18	protein_coding	0.672471	0.0195278	0.0940734	no	RAD18, E3 ubiquitin protein ligase [Source:HGNC Symbol;Acc:HGNC:18278]
ENSG00000070961	ATP2B1	protein_coding	2.20039	1.31218e-06	8.38699e-05	no	ATPase plasma membrane Ca2+ transporting 1 [Source:HGNC Symbol;Acc:HGNC:814]
ENSG00000070985	TRPM5	protein_coding	-0.583591	0.396105	0.877512	no	transient receptor potential cation channel subfamily M member 5 [Source:HGNC Symbol;Acc:HGNC:14323]
ENSG00000071051	NCK2	protein_coding	-0.577779	0.0287237	0.125144	no	NCK adaptor protein 2 [Source:HGNC Symbol;Acc:HGNC:7665]
ENSG00000071054	MAP4K4	protein_coding	1.20478	0.00105182	0.0106718	no	mitogen-activated protein kinase kinase kinase kinase 4 [Source:HGNC Symbol;Acc:HGNC:6866]
ENSG00000071073	MGAT4A	processed_transcript	-0.237709	0.51775	1	no	mannosyl (alpha-1,3-)-glycoprotein beta-1,4-N-acetylglucosaminyltransferase, isozyme A [Source:HGNC Symbol;Acc:HGNC:7047]
ENSG00000071082	RPL31	protein_coding	0.502043	0.275469	0.661933	no	ribosomal protein L31 [Source:HGNC Symbol;Acc:HGNC:10334]
ENSG00000071127	WDR1	protein_coding	-0.0724108	0.780507	1	no	WD repeat domain 1 [Source:HGNC Symbol;Acc:HGNC:12754]
ENSG00000071189	SNX13	protein_coding	1.37366	6.33859e-05	0.00133246	no	sorting nexin 13 [Source:HGNC Symbol;Acc:HGNC:21335]
ENSG00000071203	MS4A12	protein_coding	3.35847	0.999732	1	no	membrane spanning 4-domains A12 [Source:HGNC Symbol;Acc:HGNC:13370]
ENSG00000071205	ARHGAP10	retained_intron	-0.355099	0.207114	0.531639	no	Rho GTPase activating protein 10 [Source:HGNC Symbol;Acc:HGNC:26099]
ENSG00000071242	RPS6KA2	protein_coding	-3.722	0.000264868	0.00382991	no	ribosomal protein S6 kinase A2 [Source:HGNC Symbol;Acc:HGNC:10431]
ENSG00000071243	ING3	protein_coding	0.65283	0.0194395	0.0937529	no	inhibitor of growth family member 3 [Source:HGNC Symbol;Acc:HGNC:14587]
ENSG00000071246	VASH1	protein_coding	0.853271	0.195864	0.509228	no	vasohibin 1 [Source:HGNC Symbol;Acc:HGNC:19964]
ENSG00000071282	LMCD1	protein_coding	1.31974	0.0289574	0.12587	no	LIM and cysteine rich domains 1 [Source:HGNC Symbol;Acc:HGNC:6633]
ENSG00000071462	WBSCR22	retained_intron	0.917089	0.0191469	0.092746	no	Williams-Beuren syndrome chromosome region 22 [Source:HGNC Symbol;Acc:HGNC:16405]
ENSG00000071537	SEL1L	protein_coding	1.11719	0.00029925	0.00421589	no	SEL1L ERAD E3 ligase adaptor subunit [Source:HGNC Symbol;Acc:HGNC:10717]
ENSG00000071539	TRIP13	retained_intron	-0.130703	0.694765	1	no	thyroid hormone receptor interactor 13 [Source:HGNC Symbol;Acc:HGNC:12307]
ENSG00000071553	ATP6AP1	protein_coding	-0.756922	0.00389553	0.0286021	no	ATPase H+ transporting accessory protein 1 [Source:HGNC Symbol;Acc:HGNC:868]
ENSG00000071564	TCF3	protein_coding	-0.212214	0.550653	1	no	transcription factor 3 [Source:HGNC Symbol;Acc:HGNC:11633]
ENSG00000071575	TRIB2	protein_coding	-0.308313	0.25938	0.631362	no	tribbles pseudokinase 2 [Source:HGNC Symbol;Acc:HGNC:30809]
ENSG00000071626	DAZAP1	protein_coding	-0.20397	0.443237	0.956775	no	DAZ associated protein 1 [Source:HGNC Symbol;Acc:HGNC:2683]
ENSG00000071655	MBD3	retained_intron	-1.34767	0.000292267	0.00413689	no	methyl-CpG binding domain protein 3 [Source:HGNC Symbol;Acc:HGNC:6918]
ENSG00000071677	PRLH	protein_coding	0.854299	0.999679	1	no	prolactin releasing hormone [Source:HGNC Symbol;Acc:HGNC:17945]
ENSG00000071794	HLTF	protein_coding	2.02325	3.64935e-06	0.000169178	no	helicase like transcription factor [Source:HGNC Symbol;Acc:HGNC:11099]
ENSG00000071859	FAM50A	protein_coding	-0.269441	0.231108	0.5782	no	family with sequence similarity 50 member A [Source:HGNC Symbol;Acc:HGNC:18786]
ENSG00000071889	FAM3A	protein_coding	-0.00171805	0.995315	1	no	family with sequence similarity 3 member A [Source:HGNC Symbol;Acc:HGNC:13749]
ENSG00000071894	CPSF1	protein_coding	0.53428	0.149747	0.423148	no	cleavage and polyadenylation specific factor 1 [Source:HGNC Symbol;Acc:HGNC:2324]
ENSG00000071909	MYO3B	protein_coding	3.17731	0.000977643	0.0101111	no	myosin IIIB [Source:HGNC Symbol;Acc:HGNC:15576]
ENSG00000071967	CYBRD1	protein_coding	-1.66013	0.0116382	0.0643811	no	cytochrome b reductase 1 [Source:HGNC Symbol;Acc:HGNC:20797]
ENSG00000071991	CDH19	nonsense_mediated_decay	1.70612	0.00205885	0.0177305	no	cadherin 19 [Source:HGNC Symbol;Acc:HGNC:1758]
ENSG00000071994	PDCD2	protein_coding	0.107024	0.719754	1	no	programmed cell death 2 [Source:HGNC Symbol;Acc:HGNC:8762]
ENSG00000072041	SLC6A15	protein_coding	-0.742334	0.0369438	0.150845	no	solute carrier family 6 member 15 [Source:HGNC Symbol;Acc:HGNC:13621]
ENSG00000072042	RDH11	retained_intron	-0.624514	0.0339031	0.141524	no	retinol dehydrogenase 11 (all-trans/9-cis/11-cis) [Source:HGNC Symbol;Acc:HGNC:17964]
ENSG00000072062	PRKACA	protein_coding	0.44868	0.101985	0.315648	no	protein kinase cAMP-activated catalytic subunit alpha [Source:HGNC Symbol;Acc:HGNC:9380]
ENSG00000072071	ADGRL1	protein_coding	1.48475	0.00524874	0.035644	no	adhesion G protein-coupled receptor L1 [Source:HGNC Symbol;Acc:HGNC:20973]
ENSG00000072080	SPP2	protein_coding	3.96207	0.999829	1	no	secreted phosphoprotein 2 [Source:HGNC Symbol;Acc:HGNC:11256]
ENSG00000072110	ACTN1	retained_intron	1.39462	1.42293e-05	0.000455043	no	actinin alpha 1 [Source:HGNC Symbol;Acc:HGNC:163]
ENSG00000072121	ZFYVE26	retained_intron	-1.7911	1.80127e-06	0.000104129	no	zinc finger FYVE-type containing 26 [Source:HGNC Symbol;Acc:HGNC:20761]
ENSG00000072133	RPS6KA6	protein_coding	6.12209	0.00435512	0.0310093	no	ribosomal protein S6 kinase A6 [Source:HGNC Symbol;Acc:HGNC:10435]
ENSG00000072134	EPN2	protein_coding	0.23197	0.473977	1	no	epsin 2 [Source:HGNC Symbol;Acc:HGNC:18639]
ENSG00000072135	PTPN18	protein_coding	-0.535366	0.0449708	0.174601	no	protein tyrosine phosphatase, non-receptor type 18 [Source:HGNC Symbol;Acc:HGNC:9649]
ENSG00000072163	LIMS2	protein_coding	0.870543	0.331979	0.765281	no	LIM zinc finger domain containing 2 [Source:HGNC Symbol;Acc:HGNC:16084]
ENSG00000072182	ASIC4	retained_intron	2.64191	0.00362782	0.0271069	no	acid sensing ion channel subunit family member 4 [Source:HGNC Symbol;Acc:HGNC:21263]
ENSG00000072195	SPEG	protein_coding	1.99447	0.0144108	0.0753136	no	SPEG complex locus [Source:HGNC Symbol;Acc:HGNC:16901]
ENSG00000072201	LNX1	protein_coding	1.12317	0.179883	0.477971	no	ligand of numb-protein X 1 [Source:HGNC Symbol;Acc:HGNC:6657]
ENSG00000072210	ALDH3A2	retained_intron	0.723189	0.0438093	0.171218	no	aldehyde dehydrogenase 3 family member A2 [Source:HGNC Symbol;Acc:HGNC:403]
ENSG00000072274	TFRC	protein_coding	0.8256	0.0396967	0.159001	no	transferrin receptor [Source:HGNC Symbol;Acc:HGNC:11763]
ENSG00000072310	SREBF1	protein_coding	0.684222	0.190323	0.498202	no	sterol regulatory element binding transcription factor 1 [Source:HGNC Symbol;Acc:HGNC:11289]
ENSG00000072315	TRPC5	protein_coding	-0.694338	0.423278	0.923619	no	transient receptor potential cation channel subfamily C member 5 [Source:HGNC Symbol;Acc:HGNC:12337]
ENSG00000072364	AFF4	retained_intron	1.27666	0.00237672	0.019733	no	AF4/FMR2 family member 4 [Source:HGNC Symbol;Acc:HGNC:17869]
ENSG00000072401	UBE2D1	protein_coding	-0.161108	0.574885	1	no	ubiquitin conjugating enzyme E2 D1 [Source:HGNC Symbol;Acc:HGNC:12474]
ENSG00000072415	MPP5	protein_coding	1.80506	6.067e-06	0.000244495	no	membrane palmitoylated protein 5 [Source:HGNC Symbol;Acc:HGNC:18669]
ENSG00000072422	RHOBTB1	protein_coding	-1.55364	0.000122371	0.00216823	no	Rho related BTB domain containing 1 [Source:HGNC Symbol;Acc:HGNC:18738]
ENSG00000072444	NA	NA	3.4192	0.0159662	0.0811762	no	NA
ENSG00000072501	SMC1A	protein_coding	1.55843	0.000582693	0.00687412	no	structural maintenance of chromosomes 1A [Source:HGNC Symbol;Acc:HGNC:11111]
ENSG00000072506	HSD17B10	protein_coding	-0.358544	0.158788	0.440898	no	hydroxysteroid 17-beta dehydrogenase 10 [Source:HGNC Symbol;Acc:HGNC:4800]
ENSG00000072518	MARK2	protein_coding	0.405192	0.136783	0.394652	no	microtubule affinity regulating kinase 2 [Source:HGNC Symbol;Acc:HGNC:3332]
ENSG00000072571	HMMR	protein_coding	2.48239	5.7686e-07	4.74683e-05	no	hyaluronan mediated motility receptor [Source:HGNC Symbol;Acc:HGNC:5012]
ENSG00000072609	CHFR	protein_coding	-0.486901	0.0491432	0.186591	no	checkpoint with forkhead and ring finger domains, E3 ubiquitin protein ligase [Source:HGNC Symbol;Acc:HGNC:20455]
ENSG00000072657	TRHDE	protein_coding	6.03093	0.0029693	0.02332	no	thyrotropin releasing hormone degrading enzyme [Source:HGNC Symbol;Acc:HGNC:30748]
ENSG00000072682	P4HA2	protein_coding	1.16342	0.0262499	0.116735	no	prolyl 4-hydroxylase subunit alpha 2 [Source:HGNC Symbol;Acc:HGNC:8547]
ENSG00000072694	FCGR2B	retained_intron	1.78727	0.0263718	0.117109	no	Fc fragment of IgG receptor IIb [Source:HGNC Symbol;Acc:HGNC:3618]
ENSG00000072736	NFATC3	processed_transcript	-0.0434099	0.856018	1	no	nuclear factor of activated T-cells 3 [Source:HGNC Symbol;Acc:HGNC:7777]
ENSG00000072756	TRNT1	protein_coding	0.825563	0.00159958	0.0146724	no	tRNA nucleotidyl transferase 1 [Source:HGNC Symbol;Acc:HGNC:17341]
ENSG00000072778	ACADVL	protein_coding	-0.17216	0.573267	1	no	acyl-CoA dehydrogenase, very long chain [Source:HGNC Symbol;Acc:HGNC:92]
ENSG00000072786	STK10	protein_coding	0.286755	0.524185	1	no	serine/threonine kinase 10 [Source:HGNC Symbol;Acc:HGNC:11388]
ENSG00000072803	FBXW11	protein_coding	0.0218892	0.919784	1	no	F-box and WD repeat domain containing 11 [Source:HGNC Symbol;Acc:HGNC:13607]
ENSG00000072818	ACAP1	protein_coding	-1.15815	0.0658409	0.231954	no	ArfGAP with coiled-coil, ankyrin repeat and PH domains 1 [Source:HGNC Symbol;Acc:HGNC:16467]
ENSG00000072832	CRMP1	protein_coding	-0.800226	0.266681	0.645023	no	collapsin response mediator protein 1 [Source:HGNC Symbol;Acc:HGNC:2365]
ENSG00000072840	EVC	protein_coding	-0.634341	0.0812245	0.269936	no	EvC ciliary complex subunit 1 [Source:HGNC Symbol;Acc:HGNC:3497]
ENSG00000072849	DERL2	protein_coding	0.29777	0.383855	0.856759	no	derlin 2 [Source:HGNC Symbol;Acc:HGNC:17943]
ENSG00000072858	SIDT1	protein_coding	-2.46766	0.0285175	0.124511	no	SID1 transmembrane family member 1 [Source:HGNC Symbol;Acc:HGNC:25967]
ENSG00000072864	NDE1	protein_coding	0.857634	0.00853073	0.0511471	no	nudE neurodevelopment protein 1 [Source:HGNC Symbol;Acc:HGNC:17619]
ENSG00000072952	MRVI1	protein_coding	-0.333407	0.725778	1	no	murine retrovirus integration site 1 homolog [Source:HGNC Symbol;Acc:HGNC:7237]
ENSG00000072954	TMEM38A	protein_coding	-2.2314	1.8167e-05	0.000540838	no	transmembrane protein 38A [Source:HGNC Symbol;Acc:HGNC:28462]
ENSG00000072958	AP1M1	protein_coding	0.103653	0.711073	1	no	adaptor related protein complex 1 mu 1 subunit [Source:HGNC Symbol;Acc:HGNC:13667]
ENSG00000073008	PVR	protein_coding	-0.200356	0.554543	1	no	poliovirus receptor [Source:HGNC Symbol;Acc:HGNC:9705]
ENSG00000073009	NA	NA	0.400882	0.16519	0.453634	no	NA
ENSG00000073050	XRCC1	protein_coding	-0.740184	0.00803702	0.0489312	no	X-ray repair cross complementing 1 [Source:HGNC Symbol;Acc:HGNC:12828]
ENSG00000073060	SCARB1	processed_transcript	0.145141	0.791914	1	no	scavenger receptor class B member 1 [Source:HGNC Symbol;Acc:HGNC:1664]
ENSG00000073067	CYP2W1	protein_coding	0.258403	0.905563	1	no	cytochrome P450 family 2 subfamily W member 1 [Source:HGNC Symbol;Acc:HGNC:20243]
ENSG00000073111	MCM2	protein_coding	-1.16494	0.00149624	0.0139642	no	minichromosome maintenance complex component 2 [Source:HGNC Symbol;Acc:HGNC:6944]
ENSG00000073146	MOV10L1	protein_coding	1.05253	0.363557	0.821266	no	Mov10 RISC complex RNA helicase like 1 [Source:HGNC Symbol;Acc:HGNC:7201]
ENSG00000073150	PANX2	protein_coding	-0.618879	0.412262	0.905165	no	pannexin 2 [Source:HGNC Symbol;Acc:HGNC:8600]
ENSG00000073169	SELO	processed_transcript	-1.7724	6.19411e-05	0.00130895	no	selenoprotein O [Source:EntrezGene;Acc:83642]
ENSG00000073282	TP63	protein_coding	5.15775	0.00102667	0.0104829	no	tumor protein p63 [Source:HGNC Symbol;Acc:HGNC:15979]
ENSG00000073331	ALPK1	protein_coding	-0.438085	0.0995213	0.309948	no	alpha kinase 1 [Source:HGNC Symbol;Acc:HGNC:20917]
ENSG00000073350	LLGL2	protein_coding	-0.33392	0.562649	1	no	LLGL2, scribble cell polarity complex component [Source:HGNC Symbol;Acc:HGNC:6629]
ENSG00000073417	PDE8A	protein_coding	-0.476371	0.0753392	0.255677	no	phosphodiesterase 8A [Source:HGNC Symbol;Acc:HGNC:8793]
ENSG00000073464	CLCN4	protein_coding	1.66884	0.0474887	0.182106	no	chloride voltage-gated channel 4 [Source:HGNC Symbol;Acc:HGNC:2022]
ENSG00000073536	NLE1	protein_coding	-0.583017	0.0174305	0.0865533	no	notchless homolog 1 [Source:HGNC Symbol;Acc:HGNC:19889]
ENSG00000073578	SDHA	protein_coding	-0.3359	0.382615	0.854656	no	succinate dehydrogenase complex flavoprotein subunit A [Source:HGNC Symbol;Acc:HGNC:10680]
ENSG00000073584	SMARCE1	protein_coding	1.32093	1.73737e-06	0.000101349	no	SWI/SNF related, matrix associated, actin dependent regulator of chromatin, subfamily e, member 1 [Source:HGNC Symbol;Acc:HGNC:11109]
ENSG00000073598	FNDC8	protein_coding	-2.49284	0.0429036	0.168617	no	fibronectin type III domain containing 8 [Source:HGNC Symbol;Acc:HGNC:25286]
ENSG00000073605	GSDMB	protein_coding	-0.635607	0.159784	0.442934	no	gasdermin B [Source:HGNC Symbol;Acc:HGNC:23690]
ENSG00000073614	KDM5A	protein_coding	0.873189	0.00014132	0.0024145	no	lysine demethylase 5A [Source:HGNC Symbol;Acc:HGNC:9886]
ENSG00000073670	ADAM11	nonsense_mediated_decay	-0.246856	0.782954	1	no	ADAM metallopeptidase domain 11 [Source:HGNC Symbol;Acc:HGNC:189]
ENSG00000073711	PPP2R3A	protein_coding	0.876639	0.0171251	0.0853938	no	protein phosphatase 2 regulatory subunit B''alpha [Source:HGNC Symbol;Acc:HGNC:9307]
ENSG00000073712	FERMT2	protein_coding	0.24412	0.413025	0.906304	no	fermitin family member 2 [Source:HGNC Symbol;Acc:HGNC:15767]
ENSG00000073734	ABCB11	protein_coding	5.08634	0.0161333	0.081805	no	ATP binding cassette subfamily B member 11 [Source:HGNC Symbol;Acc:HGNC:42]
ENSG00000073737	DHRS9	protein_coding	5.88177	0.00328578	0.025167	no	dehydrogenase/reductase 9 [Source:HGNC Symbol;Acc:HGNC:16888]
ENSG00000073754	CD5L	protein_coding	1.71026	0.0700687	0.242933	no	CD5 molecule like [Source:HGNC Symbol;Acc:HGNC:1690]
ENSG00000073756	PTGS2	nonsense_mediated_decay	2.16823	0.0442355	0.172491	no	prostaglandin-endoperoxide synthase 2 [Source:HGNC Symbol;Acc:HGNC:9605]
ENSG00000073792	IGF2BP2	protein_coding	2.28197	6.24141e-05	0.00131606	no	insulin like growth factor 2 mRNA binding protein 2 [Source:HGNC Symbol;Acc:HGNC:28867]
ENSG00000073803	MAP3K13	nonsense_mediated_decay	0.00128425	0.997665	1	no	mitogen-activated protein kinase kinase kinase 13 [Source:HGNC Symbol;Acc:HGNC:6852]
ENSG00000073849	ST6GAL1	protein_coding	0.95851	0.0318393	0.134988	no	ST6 beta-galactoside alpha-2,6-sialyltransferase 1 [Source:HGNC Symbol;Acc:HGNC:10860]
ENSG00000073861	TBX21	protein_coding	1.81534	0.30466	0.716153	no	T-box 21 [Source:HGNC Symbol;Acc:HGNC:11599]
ENSG00000073905	NA	NA	-1.36821	0.0267686	0.118499	no	NA
ENSG00000073910	FRY	retained_intron	-0.0162758	0.980921	1	no	FRY microtubule binding protein [Source:HGNC Symbol;Acc:HGNC:20367]
ENSG00000073921	PICALM	protein_coding	1.01639	0.00282585	0.0224393	no	phosphatidylinositol binding clathrin assembly protein [Source:HGNC Symbol;Acc:HGNC:15514]
ENSG00000073969	NSF	protein_coding	0.872243	0.00514421	0.0351375	no	N-ethylmaleimide sensitive factor [Source:HGNC Symbol;Acc:HGNC:8016]
ENSG00000074047	GLI2	protein_coding	2.90363	0.00300114	0.0234766	no	GLI family zinc finger 2 [Source:HGNC Symbol;Acc:HGNC:4318]
ENSG00000074054	NA	NA	0.597476	0.018157	0.0891754	no	NA
ENSG00000074071	MRPS34	protein_coding	-0.937517	0.00177592	0.0158819	no	mitochondrial ribosomal protein S34 [Source:HGNC Symbol;Acc:HGNC:16618]
ENSG00000074181	NOTCH3	protein_coding	2.39185	0.00304051	0.0237036	no	notch 3 [Source:HGNC Symbol;Acc:HGNC:7883]
ENSG00000074201	CLNS1A	protein_coding	1.25338	0.00122506	0.0119918	no	chloride nucleotide-sensitive channel 1A [Source:HGNC Symbol;Acc:HGNC:2080]
ENSG00000074211	PPP2R2C	retained_intron	4.77759	0.999996	1	no	protein phosphatase 2 regulatory subunit Bgamma [Source:HGNC Symbol;Acc:HGNC:9306]
ENSG00000074219	TEAD2	protein_coding	-1.29105	0.0295577	0.127799	no	TEA domain transcription factor 2 [Source:HGNC Symbol;Acc:HGNC:11715]
ENSG00000074266	EED	protein_coding	0.347939	0.288455	0.686873	no	embryonic ectoderm development [Source:HGNC Symbol;Acc:HGNC:3188]
ENSG00000074276	CDHR2	protein_coding	-3.53977	2.29105e-06	0.000123465	no	cadherin related family member 2 [Source:HGNC Symbol;Acc:HGNC:18231]
ENSG00000074317	SNCB	protein_coding	-0.155382	0.862288	1	no	synuclein beta [Source:HGNC Symbol;Acc:HGNC:11140]
ENSG00000074319	TSG101	processed_transcript	1.08243	0.00475939	0.0331685	no	tumor susceptibility 101 [Source:HGNC Symbol;Acc:HGNC:15971]
ENSG00000074356	NCBP3	processed_transcript	-0.300961	0.328025	0.758028	no	nuclear cap binding subunit 3 [Source:HGNC Symbol;Acc:HGNC:24612]
ENSG00000074370	ATP2A3	protein_coding	1.66521	0.145553	0.414376	no	ATPase sarcoplasmic/endoplasmic reticulum Ca2+ transporting 3 [Source:HGNC Symbol;Acc:HGNC:813]
ENSG00000074410	CA12	protein_coding	-1.22507	0.202076	0.521754	no	carbonic anhydrase 12 [Source:HGNC Symbol;Acc:HGNC:1371]
ENSG00000074416	MGLL	protein_coding	6.21042	2.91337e-06	0.000145215	no	monoglyceride lipase [Source:HGNC Symbol;Acc:HGNC:17038]
ENSG00000074527	NTN4	protein_coding	8.3623	2.61004e-06	0.000134912	no	netrin 4 [Source:HGNC Symbol;Acc:HGNC:13658]
ENSG00000074582	BCS1L	protein_coding	0.122043	0.632356	1	no	BCS1 homolog, ubiquinol-cytochrome c reductase complex chaperone [Source:HGNC Symbol;Acc:HGNC:1020]
ENSG00000074590	NUAK1	protein_coding	5.48325	3.16816e-05	0.000806665	no	NUAK family kinase 1 [Source:HGNC Symbol;Acc:HGNC:14311]
ENSG00000074603	DPP8	protein_coding	0.649304	0.00707993	0.044553	no	dipeptidyl peptidase 8 [Source:HGNC Symbol;Acc:HGNC:16490]
ENSG00000074621	SLC24A1	protein_coding	1.02454	0.00904009	0.0533596	no	solute carrier family 24 member 1 [Source:HGNC Symbol;Acc:HGNC:10975]
ENSG00000074657	ZNF532	processed_transcript	1.33141	0.067252	0.235562	no	zinc finger protein 532 [Source:HGNC Symbol;Acc:HGNC:30940]
ENSG00000074660	SCARF1	protein_coding	-1.14259	0.0591539	0.214064	no	scavenger receptor class F member 1 [Source:HGNC Symbol;Acc:HGNC:16820]
ENSG00000074695	LMAN1	protein_coding	1.85857	4.06667e-05	0.000964472	no	lectin, mannose binding 1 [Source:HGNC Symbol;Acc:HGNC:6631]
ENSG00000074696	HACD3	protein_coding	0.299666	0.244427	0.602775	no	3-hydroxyacyl-CoA dehydratase 3 [Source:HGNC Symbol;Acc:HGNC:24175]
ENSG00000074706	IPCEF1	protein_coding	5.42781	0.000544891	0.00652336	no	interaction protein for cytohesin exchange factors 1 [Source:HGNC Symbol;Acc:HGNC:21204]
ENSG00000074755	ZZEF1	nonsense_mediated_decay	-0.416993	0.281438	0.673281	no	zinc finger ZZ-type and EF-hand domain containing 1 [Source:HGNC Symbol;Acc:HGNC:29027]
ENSG00000074771	NOX3	protein_coding	3.21336	0.00609205	0.0398625	no	NADPH oxidase 3 [Source:HGNC Symbol;Acc:HGNC:7890]
ENSG00000074800	ENO1	protein_coding	0.471348	0.0994698	0.309797	no	enolase 1 [Source:HGNC Symbol;Acc:HGNC:3350]
ENSG00000074803	SLC12A1	retained_intron	-2.15569	0.00901185	0.0532354	no	solute carrier family 12 member 1 [Source:HGNC Symbol;Acc:HGNC:10910]
ENSG00000074842	MYDGF	protein_coding	0.0916533	0.74473	1	no	myeloid derived growth factor [Source:HGNC Symbol;Acc:HGNC:16948]
ENSG00000074855	ANO8	protein_coding	-0.154739	0.65532	1	no	anoctamin 8 [Source:HGNC Symbol;Acc:HGNC:29329]
ENSG00000074935	TUBE1	protein_coding	-0.360585	0.305006	0.716863	no	tubulin epsilon 1 [Source:HGNC Symbol;Acc:HGNC:20775]
ENSG00000074964	ARHGEF10L	protein_coding	-1.72064	5.24731e-06	0.000221095	no	Rho guanine nucleotide exchange factor 10 like [Source:HGNC Symbol;Acc:HGNC:25540]
ENSG00000074966	TXK	nonsense_mediated_decay	2.7354	0.00102331	0.010463	no	TXK tyrosine kinase [Source:HGNC Symbol;Acc:HGNC:12434]
ENSG00000075035	WSCD2	protein_coding	6.39275	0.0188245	0.0916081	no	WSC domain containing 2 [Source:HGNC Symbol;Acc:HGNC:29117]
ENSG00000075043	KCNQ2	protein_coding	3.21895	0.0525059	0.195834	no	potassium voltage-gated channel subfamily Q member 2 [Source:HGNC Symbol;Acc:HGNC:6296]
ENSG00000075073	TACR2	protein_coding	-0.948326	0.063037	0.224654	no	tachykinin receptor 2 [Source:HGNC Symbol;Acc:HGNC:11527]
ENSG00000075089	ACTR6	protein_coding	0.526229	0.0514776	0.192949	no	ARP6 actin-related protein 6 homolog [Source:HGNC Symbol;Acc:HGNC:24025]
ENSG00000075131	TIPIN	protein_coding	0.135302	0.580296	1	no	TIMELESS interacting protein [Source:HGNC Symbol;Acc:HGNC:30750]
ENSG00000075142	SRI	retained_intron	0.637518	0.056804	0.207788	no	sorcin [Source:HGNC Symbol;Acc:HGNC:11292]
ENSG00000075151	EIF4G3	protein_coding	0.693213	0.0604588	0.217689	no	eukaryotic translation initiation factor 4 gamma 3 [Source:HGNC Symbol;Acc:HGNC:3298]
ENSG00000075188	NUP37	protein_coding	0.331749	0.33138	0.76421	no	nucleoporin 37 [Source:HGNC Symbol;Acc:HGNC:29929]
ENSG00000075213	SEMA3A	protein_coding	5.85109	5.61792e-08	1.00128e-05	no	semaphorin 3A [Source:HGNC Symbol;Acc:HGNC:10723]
ENSG00000075218	GTSE1	retained_intron	-0.124066	0.651625	1	no	G2 and S-phase expressed 1 [Source:HGNC Symbol;Acc:HGNC:13698]
ENSG00000075223	SEMA3C	protein_coding	2.47013	0.000361128	0.00484167	no	semaphorin 3C [Source:HGNC Symbol;Acc:HGNC:10725]
ENSG00000075234	TTC38	protein_coding	-1.02103	0.00266997	0.0215249	no	tetratricopeptide repeat domain 38 [Source:HGNC Symbol;Acc:HGNC:26082]
ENSG00000075239	ACAT1	nonsense_mediated_decay	0.0556953	0.873921	1	no	acetyl-CoA acetyltransferase 1 [Source:HGNC Symbol;Acc:HGNC:93]
ENSG00000075240	GRAMD4	protein_coding	-0.561364	0.179477	0.477971	no	GRAM domain containing 4 [Source:HGNC Symbol;Acc:HGNC:29113]
ENSG00000075275	CELSR1	protein_coding	0.941618	0.144355	0.41173	no	cadherin EGF LAG seven-pass G-type receptor 1 [Source:HGNC Symbol;Acc:HGNC:1850]
ENSG00000075290	WNT8B	protein_coding	0.434821	0.9432	1	no	Wnt family member 8B [Source:HGNC Symbol;Acc:HGNC:12789]
ENSG00000075292	ZNF638	retained_intron	1.63149	4.04173e-06	0.000181194	no	zinc finger protein 638 [Source:HGNC Symbol;Acc:HGNC:17894]
ENSG00000075303	SLC25A40	protein_coding	0.353012	0.11262	0.340596	no	solute carrier family 25 member 40 [Source:HGNC Symbol;Acc:HGNC:29680]
ENSG00000075336	TIMM21	protein_coding	0.492208	0.0739699	0.252393	no	translocase of inner mitochondrial membrane 21 [Source:HGNC Symbol;Acc:HGNC:25010]
ENSG00000075340	ADD2	protein_coding	0.256119	0.768651	1	no	adducin 2 [Source:HGNC Symbol;Acc:HGNC:244]
ENSG00000075388	FGF4	processed_transcript	0.546724	0.999751	1	no	fibroblast growth factor 4 [Source:HGNC Symbol;Acc:HGNC:3682]
ENSG00000075391	RASAL2	protein_coding	1.23526	0.00485267	0.033608	no	RAS protein activator like 2 [Source:HGNC Symbol;Acc:HGNC:9874]
ENSG00000075399	VPS9D1	protein_coding	-0.541076	0.14644	0.416198	no	VPS9 domain containing 1 [Source:HGNC Symbol;Acc:HGNC:13526]
ENSG00000075407	ZNF37A	protein_coding	1.78872	1.68686e-05	0.000513173	no	zinc finger protein 37A [Source:HGNC Symbol;Acc:HGNC:13102]
ENSG00000075413	MARK3	retained_intron	0.4798	0.020652	0.098099	no	microtubule affinity regulating kinase 3 [Source:HGNC Symbol;Acc:HGNC:6897]
ENSG00000075415	SLC25A3	retained_intron	-0.141782	0.529478	1	no	solute carrier family 25 member 3 [Source:HGNC Symbol;Acc:HGNC:10989]
ENSG00000075420	FNDC3B	retained_intron	1.25107	3.37107e-07	3.33962e-05	no	fibronectin type III domain containing 3B [Source:HGNC Symbol;Acc:HGNC:24670]
ENSG00000075426	FOSL2	protein_coding	1.33298	0.0373597	0.152087	no	FOS like 2, AP-1 transcription factor subunit [Source:HGNC Symbol;Acc:HGNC:3798]
ENSG00000075429	CACNG5	protein_coding	-0.305758	0.655386	1	no	calcium voltage-gated channel auxiliary subunit gamma 5 [Source:HGNC Symbol;Acc:HGNC:1409]
ENSG00000075461	CACNG4	protein_coding	4.4418	0.00153393	0.0142171	no	calcium voltage-gated channel auxiliary subunit gamma 4 [Source:HGNC Symbol;Acc:HGNC:1408]
ENSG00000075539	FRYL	processed_transcript	0.896031	0.00412623	0.0298183	no	FRY like transcription coactivator [Source:HGNC Symbol;Acc:HGNC:29127]
ENSG00000075568	TMEM131	retained_intron	1.51791	5.59401e-05	0.00121333	no	transmembrane protein 131 [Source:HGNC Symbol;Acc:HGNC:30366]
ENSG00000075618	FSCN1	protein_coding	2.04359	0.00291222	0.0229508	no	fascin actin-bundling protein 1 [Source:HGNC Symbol;Acc:HGNC:11148]
ENSG00000075624	ACTB	retained_intron	0.237848	0.276371	0.663685	no	actin beta [Source:HGNC Symbol;Acc:HGNC:132]
ENSG00000075643	MOCOS	protein_coding	2.18675	0.000355087	0.00477925	no	molybdenum cofactor sulfurase [Source:HGNC Symbol;Acc:HGNC:18234]
ENSG00000075651	PLD1	protein_coding	0.371646	0.263408	0.638872	no	phospholipase D1 [Source:HGNC Symbol;Acc:HGNC:9067]
ENSG00000075673	ATP12A	protein_coding	-0.805328	0.401829	0.887874	no	ATPase H+/K+ transporting non-gastric alpha2 subunit [Source:HGNC Symbol;Acc:HGNC:13816]
ENSG00000075702	WDR62	nonsense_mediated_decay	-0.723164	0.0267208	0.118325	no	WD repeat domain 62 [Source:HGNC Symbol;Acc:HGNC:24502]
ENSG00000075711	DLG1	protein_coding	1.02849	0.000746142	0.00828995	no	discs large MAGUK scaffold protein 1 [Source:HGNC Symbol;Acc:HGNC:2900]
ENSG00000075785	RAB7A	protein_coding	0.86074	0.00155692	0.0143694	no	RAB7A, member RAS oncogene family [Source:HGNC Symbol;Acc:HGNC:9788]
ENSG00000075790	BCAP29	protein_coding	2.09065	2.39914e-06	0.000127364	no	B-cell receptor-associated protein 29 [Source:HGNC Symbol;Acc:HGNC:24131]
ENSG00000075826	SEC31B	nonsense_mediated_decay	-0.481046	0.0875144	0.285155	no	SEC31 homolog B, COPII coat complex component [Source:HGNC Symbol;Acc:HGNC:23197]
ENSG00000075856	SART3	nonsense_mediated_decay	-0.13736	0.646308	1	no	squamous cell carcinoma antigen recognized by T-cells 3 [Source:HGNC Symbol;Acc:HGNC:16860]
ENSG00000075884	ARHGAP15	processed_transcript	4.08574	5.7826e-06	0.000237613	no	Rho GTPase activating protein 15 [Source:HGNC Symbol;Acc:HGNC:21030]
ENSG00000075886	TUBA3D	protein_coding	-2.52826	0.0443045	0.172683	no	tubulin alpha 3d [Source:HGNC Symbol;Acc:HGNC:24071]
ENSG00000075891	PAX2	protein_coding	4.18905	0.999999	1	no	paired box 2 [Source:HGNC Symbol;Acc:HGNC:8616]
ENSG00000075914	EXOSC7	protein_coding	-0.632004	0.00378971	0.027984	no	exosome component 7 [Source:HGNC Symbol;Acc:HGNC:28112]
ENSG00000075945	KIFAP3	protein_coding	2.07976	3.71088e-07	3.56964e-05	no	kinesin associated protein 3 [Source:HGNC Symbol;Acc:HGNC:17060]
ENSG00000075975	MKRN2	protein_coding	-0.0901888	0.66499	1	no	makorin ring finger protein 2 [Source:HGNC Symbol;Acc:HGNC:7113]
ENSG00000076003	MCM6	protein_coding	0.937425	0.00353812	0.0266166	no	minichromosome maintenance complex component 6 [Source:HGNC Symbol;Acc:HGNC:6949]
ENSG00000076043	REXO2	protein_coding	0.0439671	0.898066	1	no	RNA exonuclease 2 [Source:HGNC Symbol;Acc:HGNC:17851]
ENSG00000076053	RBM7	nonsense_mediated_decay	1.35188	0.00160586	0.014716	no	RNA binding motif protein 7 [Source:HGNC Symbol;Acc:HGNC:9904]
ENSG00000076067	RBMS2	nonsense_mediated_decay	1.43873	0.000349787	0.00472509	no	RNA binding motif single stranded interacting protein 2 [Source:HGNC Symbol;Acc:HGNC:9909]
ENSG00000076108	BAZ2A	protein_coding	1.32868	0.00338307	0.0257115	no	bromodomain adjacent to zinc finger domain 2A [Source:HGNC Symbol;Acc:HGNC:962]
ENSG00000076201	PTPN23	protein_coding	2.01156	0.000784931	0.00859269	no	protein tyrosine phosphatase, non-receptor type 23 [Source:HGNC Symbol;Acc:HGNC:14406]
ENSG00000076242	MLH1	protein_coding	-0.0636823	0.773458	1	no	mutL homolog 1 [Source:HGNC Symbol;Acc:HGNC:7127]
ENSG00000076248	UNG	nonsense_mediated_decay	-0.618392	0.0314775	0.133855	no	uracil DNA glycosylase [Source:HGNC Symbol;Acc:HGNC:12572]
ENSG00000076258	FMO4	protein_coding	0.080147	0.851184	1	no	flavin containing monooxygenase 4 [Source:HGNC Symbol;Acc:HGNC:3772]
ENSG00000076321	KLHL20	processed_transcript	1.29747	0.000136542	0.00235386	no	kelch like family member 20 [Source:HGNC Symbol;Acc:HGNC:25056]
ENSG00000076344	RGS11	retained_intron	-0.446613	0.642535	1	no	regulator of G-protein signaling 11 [Source:HGNC Symbol;Acc:HGNC:9993]
ENSG00000076351	SLC46A1	protein_coding	-0.443491	0.300067	0.707952	no	solute carrier family 46 member 1 [Source:HGNC Symbol;Acc:HGNC:30521]
ENSG00000076356	PLXNA2	processed_transcript	2.77951	0.0098275	0.056723	no	plexin A2 [Source:HGNC Symbol;Acc:HGNC:9100]
ENSG00000076382	SPAG5	protein_coding	-0.438449	0.262698	0.63747	no	sperm associated antigen 5 [Source:HGNC Symbol;Acc:HGNC:13452]
ENSG00000076513	ANKRD13A	protein_coding	-0.202434	0.464625	0.991331	no	ankyrin repeat domain 13A [Source:HGNC Symbol;Acc:HGNC:21268]
ENSG00000076554	TPD52	protein_coding	1.9522	2.65545e-05	0.000710933	no	tumor protein D52 [Source:HGNC Symbol;Acc:HGNC:12005]
ENSG00000076555	ACACB	protein_coding	-1.14907	0.0684019	0.238601	no	acetyl-CoA carboxylase beta [Source:HGNC Symbol;Acc:HGNC:85]
ENSG00000076604	TRAF4	protein_coding	-0.234642	0.510855	1	no	TNF receptor associated factor 4 [Source:HGNC Symbol;Acc:HGNC:12034]
ENSG00000076641	NA	NA	-0.738975	0.156898	0.436987	no	NA
ENSG00000076650	GPATCH1	protein_coding	0.177894	0.548847	1	no	G-patch domain containing 1 [Source:HGNC Symbol;Acc:HGNC:24658]
ENSG00000076662	ICAM3	protein_coding	-0.237146	0.523488	1	no	intercellular adhesion molecule 3 [Source:HGNC Symbol;Acc:HGNC:5346]
ENSG00000076685	NT5C2	protein_coding	0.232749	0.355858	0.808031	no	5'-nucleotidase, cytosolic II [Source:HGNC Symbol;Acc:HGNC:8022]
ENSG00000076706	MCAM	protein_coding	0.857848	0.16402	0.45127	no	melanoma cell adhesion molecule [Source:HGNC Symbol;Acc:HGNC:6934]
ENSG00000076716	GPC4	protein_coding	5.72125	1.31102e-05	0.000428953	no	glypican 4 [Source:HGNC Symbol;Acc:HGNC:4452]
ENSG00000076770	MBNL3	protein_coding	1.43309	0.00882699	0.0524559	no	muscleblind like splicing regulator 3 [Source:HGNC Symbol;Acc:HGNC:20564]
ENSG00000076826	CAMSAP3	protein_coding	5.3363	0.00432247	0.0308362	no	calmodulin regulated spectrin associated protein family member 3 [Source:HGNC Symbol;Acc:HGNC:29307]
ENSG00000076864	RAP1GAP	protein_coding	-0.367801	0.495967	1	no	RAP1 GTPase activating protein [Source:HGNC Symbol;Acc:HGNC:9858]
ENSG00000076924	XAB2	protein_coding	0.263442	0.59342	1	no	XPA binding protein 2 [Source:HGNC Symbol;Acc:HGNC:14089]
ENSG00000076928	ARHGEF1	retained_intron	-0.219968	0.498405	1	no	Rho guanine nucleotide exchange factor 1 [Source:HGNC Symbol;Acc:HGNC:681]
ENSG00000076944	STXBP2	protein_coding	-0.493681	0.539028	1	no	syntaxin binding protein 2 [Source:HGNC Symbol;Acc:HGNC:11445]
ENSG00000076984	MAP2K7	retained_intron	0.228803	0.420588	0.919126	no	mitogen-activated protein kinase kinase 7 [Source:HGNC Symbol;Acc:HGNC:6847]
ENSG00000077009	NMRK2	protein_coding	1.37952	0.373153	0.838396	no	nicotinamide riboside kinase 2 [Source:HGNC Symbol;Acc:HGNC:17871]
ENSG00000077044	DGKD	nonsense_mediated_decay	0.450646	0.165963	0.454924	no	diacylglycerol kinase delta [Source:HGNC Symbol;Acc:HGNC:2851]
ENSG00000077063	CTTNBP2	protein_coding	-1.11672	0.257042	0.626862	no	cortactin binding protein 2 [Source:HGNC Symbol;Acc:HGNC:15679]
ENSG00000077080	ACTL6B	protein_coding	-4.54817	0.000200351	0.00312156	no	actin like 6B [Source:HGNC Symbol;Acc:HGNC:160]
ENSG00000077092	RARB	protein_coding	0.377808	0.60187	1	no	retinoic acid receptor beta [Source:HGNC Symbol;Acc:HGNC:9865]
ENSG00000077097	TOP2B	protein_coding	2.04751	1.33292e-05	0.000433905	no	topoisomerase (DNA) II beta [Source:HGNC Symbol;Acc:HGNC:11990]
ENSG00000077147	TM9SF3	protein_coding	0.684798	0.00476332	0.0331863	no	transmembrane 9 superfamily member 3 [Source:HGNC Symbol;Acc:HGNC:21529]
ENSG00000077150	NFKB2	protein_coding	-0.627201	0.0522983	0.195302	no	nuclear factor kappa B subunit 2 [Source:HGNC Symbol;Acc:HGNC:7795]
ENSG00000077152	UBE2T	protein_coding	-0.309938	0.369261	0.831439	no	ubiquitin conjugating enzyme E2 T [Source:HGNC Symbol;Acc:HGNC:25009]
ENSG00000077157	PPP1R12B	protein_coding	0.31817	0.377205	0.845445	no	protein phosphatase 1 regulatory subunit 12B [Source:HGNC Symbol;Acc:HGNC:7619]
ENSG00000077232	DNAJC10	protein_coding	1.40837	3.45631e-06	0.000163743	no	DnaJ heat shock protein family (Hsp40) member C10 [Source:HGNC Symbol;Acc:HGNC:24637]
ENSG00000077235	GTF3C1	protein_coding	-0.270062	0.356134	0.808408	no	general transcription factor IIIC subunit 1 [Source:HGNC Symbol;Acc:HGNC:4664]
ENSG00000077238	IL4R	protein_coding	-1.57978	0.000267302	0.00385615	no	interleukin 4 receptor [Source:HGNC Symbol;Acc:HGNC:6015]
ENSG00000077254	USP33	protein_coding	0.809774	0.00218015	0.0184789	no	ubiquitin specific peptidase 33 [Source:HGNC Symbol;Acc:HGNC:20059]
ENSG00000077264	PAK3	protein_coding	11.7993	7.44422e-07	5.6489e-05	no	p21 (RAC1) activated kinase 3 [Source:HGNC Symbol;Acc:HGNC:8592]
ENSG00000077274	CAPN6	protein_coding	4.13947	0.999701	1	no	calpain 6 [Source:HGNC Symbol;Acc:HGNC:1483]
ENSG00000077279	NA	NA	4.59123	0.0174733	0.086732	no	NA
ENSG00000077312	SNRPA	protein_coding	-0.492792	0.0320709	0.135706	no	small nuclear ribonucleoprotein polypeptide A [Source:HGNC Symbol;Acc:HGNC:11151]
ENSG00000077327	SPAG6	protein_coding	-2.01232	0.00378512	0.0279565	no	sperm associated antigen 6 [Source:HGNC Symbol;Acc:HGNC:11215]
ENSG00000077348	EXOSC5	protein_coding	0.0354494	0.919637	1	no	exosome component 5 [Source:HGNC Symbol;Acc:HGNC:24662]
ENSG00000077380	DYNC1I2	retained_intron	1.36927	2.21896e-05	0.000625296	no	dynein cytoplasmic 1 intermediate chain 2 [Source:HGNC Symbol;Acc:HGNC:2964]
ENSG00000077420	APBB1IP	protein_coding	5.04104	0.023555	0.107805	no	amyloid beta precursor protein binding family B member 1 interacting protein [Source:HGNC Symbol;Acc:HGNC:17379]
ENSG00000077454	LRCH4	protein_coding	0.674034	0.136391	0.393674	no	leucine rich repeats and calponin homology domain containing 4 [Source:HGNC Symbol;Acc:HGNC:6691]
ENSG00000077458	FAM76B	nonsense_mediated_decay	0.608955	0.114759	0.345676	no	family with sequence similarity 76 member B [Source:HGNC Symbol;Acc:HGNC:28492]
ENSG00000077463	SIRT6	protein_coding	-0.108415	0.720644	1	no	sirtuin 6 [Source:HGNC Symbol;Acc:HGNC:14934]
ENSG00000077498	TYR	processed_transcript	-1.571	0.030647	0.131229	no	tyrosinase [Source:HGNC Symbol;Acc:HGNC:12442]
ENSG00000077514	POLD3	retained_intron	0.177497	0.522438	1	no	polymerase (DNA) delta 3, accessory subunit [Source:HGNC Symbol;Acc:HGNC:20932]
ENSG00000077522	ACTN2	protein_coding	-0.706895	0.375092	0.841887	no	actinin alpha 2 [Source:HGNC Symbol;Acc:HGNC:164]
ENSG00000077549	CAPZB	protein_coding	1.07756	5.42934e-05	0.00118862	no	capping actin protein of muscle Z-line beta subunit [Source:HGNC Symbol;Acc:HGNC:1491]
ENSG00000077585	GPR137B	protein_coding	-1.08398	0.00848	0.0509319	no	G protein-coupled receptor 137B [Source:HGNC Symbol;Acc:HGNC:11862]
ENSG00000077616	NAALAD2	retained_intron	0.642732	0.602539	1	no	N-acetylated alpha-linked acidic dipeptidase 2 [Source:HGNC Symbol;Acc:HGNC:14526]
ENSG00000077684	JADE1	protein_coding	0.438271	0.168028	0.458625	no	jade family PHD finger 1 [Source:HGNC Symbol;Acc:HGNC:30027]
ENSG00000077713	SLC25A43	protein_coding	0.00280975	0.991456	1	no	solute carrier family 25 member 43 [Source:HGNC Symbol;Acc:HGNC:30557]
ENSG00000077721	UBE2A	retained_intron	0.410167	0.200087	0.517841	no	ubiquitin conjugating enzyme E2 A [Source:HGNC Symbol;Acc:HGNC:12472]
ENSG00000077782	FGFR1	protein_coding	-1.85746	0.00664172	0.0425107	no	fibroblast growth factor receptor 1 [Source:HGNC Symbol;Acc:HGNC:3688]
ENSG00000077800	FKBP6	protein_coding	0.0765775	0.941931	1	no	FK506 binding protein 6 [Source:HGNC Symbol;Acc:HGNC:3722]
ENSG00000077809	NA	NA	1.33017	0.0023298	0.0194309	no	NA
ENSG00000077935	SMC1B	protein_coding	4.55782	0.00260268	0.0211098	no	structural maintenance of chromosomes 1B [Source:HGNC Symbol;Acc:HGNC:11112]
ENSG00000077942	FBLN1	protein_coding	-0.604539	0.519074	1	no	fibulin 1 [Source:HGNC Symbol;Acc:HGNC:3600]
ENSG00000077943	ITGA8	protein_coding	4.63818	0.00454053	0.0319855	no	integrin subunit alpha 8 [Source:HGNC Symbol;Acc:HGNC:6144]
ENSG00000077984	CST7	protein_coding	13.2552	5.53488e-05	0.00120403	no	cystatin F [Source:HGNC Symbol;Acc:HGNC:2479]
ENSG00000078018	MAP2	protein_coding	1.99222	0.000265045	0.00382991	no	microtubule associated protein 2 [Source:HGNC Symbol;Acc:HGNC:6839]
ENSG00000078043	PIAS2	retained_intron	0.874192	0.00214506	0.0182733	no	protein inhibitor of activated STAT 2 [Source:HGNC Symbol;Acc:HGNC:17311]
ENSG00000078053	AMPH	processed_transcript	1.23884	0.26586	0.643533	no	amphiphysin [Source:HGNC Symbol;Acc:HGNC:471]
ENSG00000078061	ARAF	protein_coding	-0.0979267	0.707555	1	no	A-Raf proto-oncogene, serine/threonine kinase [Source:HGNC Symbol;Acc:HGNC:646]
ENSG00000078070	MCCC1	nonsense_mediated_decay	-0.0176223	0.957565	1	no	methylcrotonoyl-CoA carboxylase 1 [Source:HGNC Symbol;Acc:HGNC:6936]
ENSG00000078081	LAMP3	protein_coding	5.64486	0.000405274	0.00525332	no	lysosomal associated membrane protein 3 [Source:HGNC Symbol;Acc:HGNC:14582]
ENSG00000078098	FAP	retained_intron	-1.32562	0.0215033	0.100902	no	fibroblast activation protein alpha [Source:HGNC Symbol;Acc:HGNC:3590]
ENSG00000078114	NEBL	retained_intron	6.7024	7.06853e-05	0.00144139	no	nebulette [Source:HGNC Symbol;Acc:HGNC:16932]
ENSG00000078124	ACER3	nonsense_mediated_decay	1.29116	0.0107032	0.060514	no	alkaline ceramidase 3 [Source:HGNC Symbol;Acc:HGNC:16066]
ENSG00000078140	UBE2K	protein_coding	1.02511	8.00878e-05	0.00158192	no	ubiquitin conjugating enzyme E2 K [Source:HGNC Symbol;Acc:HGNC:4914]
ENSG00000078142	PIK3C3	protein_coding	0.845862	0.000838817	0.00903271	no	phosphatidylinositol 3-kinase catalytic subunit type 3 [Source:HGNC Symbol;Acc:HGNC:8974]
ENSG00000078177	N4BP2	protein_coding	2.49319	2.14656e-08	5.03625e-06	no	NEDD4 binding protein 2 [Source:HGNC Symbol;Acc:HGNC:29851]
ENSG00000078237	TIGAR	protein_coding	0.933158	0.00875584	0.0521684	no	TP53 induced glycolysis regulatory phosphatase [Source:HGNC Symbol;Acc:HGNC:1185]
ENSG00000078246	TULP3	nonsense_mediated_decay	-0.48619	0.0593111	0.214536	no	tubby like protein 3 [Source:HGNC Symbol;Acc:HGNC:12425]
ENSG00000078269	SYNJ2	protein_coding	0.520916	0.271583	0.654696	no	synaptojanin 2 [Source:HGNC Symbol;Acc:HGNC:11504]
ENSG00000078295	ADCY2	protein_coding	-2.39927	0.0043267	0.0308595	no	adenylate cyclase 2 (brain) [Source:HGNC Symbol;Acc:HGNC:233]
ENSG00000078304	PPP2R5C	processed_transcript	1.12087	0.000168538	0.00274646	no	protein phosphatase 2 regulatory subunit B'gamma [Source:HGNC Symbol;Acc:HGNC:9311]
ENSG00000078319	NA	NA	0.973646	0.00637499	0.0412398	no	NA
ENSG00000078328	RBFOX1	protein_coding	-1.2295	0.192956	0.503478	no	RNA binding protein, fox-1 homolog 1 [Source:HGNC Symbol;Acc:HGNC:18222]
ENSG00000078369	GNB1	protein_coding	0.146528	0.501866	1	no	G protein subunit beta 1 [Source:HGNC Symbol;Acc:HGNC:4396]
ENSG00000078399	HOXA9	processed_transcript	-8.87074	3.74596e-09	1.6379e-06	no	homeobox A9 [Source:HGNC Symbol;Acc:HGNC:5109]
ENSG00000078401	EDN1	protein_coding	9.04044	0.000351885	0.00474545	no	endothelin 1 [Source:HGNC Symbol;Acc:HGNC:3176]
ENSG00000078403	MLLT10	protein_coding	-0.454956	0.0712875	0.246218	no	myeloid/lymphoid or mixed-lineage leukemia; translocated to, 10 [Source:HGNC Symbol;Acc:HGNC:16063]
ENSG00000078487	ZCWPW1	protein_coding	0.601382	0.11005	0.33474	no	zinc finger CW-type and PWWP domain containing 1 [Source:HGNC Symbol;Acc:HGNC:23486]
ENSG00000078549	ADCYAP1R1	protein_coding	4.19366	1	1	no	ADCYAP receptor type I [Source:HGNC Symbol;Acc:HGNC:242]
ENSG00000078579	FGF20	protein_coding	-3.78038	0.00284319	0.0225389	no	fibroblast growth factor 20 [Source:HGNC Symbol;Acc:HGNC:3677]
ENSG00000078589	P2RY10	protein_coding	-1.3472	0.31031	0.726788	no	purinergic receptor P2Y10 [Source:HGNC Symbol;Acc:HGNC:19906]
ENSG00000078596	ITM2A	protein_coding	-1.20927	0.32231	0.748226	no	integral membrane protein 2A [Source:HGNC Symbol;Acc:HGNC:6173]
ENSG00000078618	NRDC	protein_coding	1.51184	1.65736e-06	9.85339e-05	no	nardilysin convertase [Source:HGNC Symbol;Acc:HGNC:7995]
ENSG00000078668	VDAC3	protein_coding	0.313941	0.330868	0.76323	no	voltage dependent anion channel 3 [Source:HGNC Symbol;Acc:HGNC:12674]
ENSG00000078674	PCM1	protein_coding	2.66942	6.72424e-07	5.27487e-05	no	pericentriolar material 1 [Source:HGNC Symbol;Acc:HGNC:8727]
ENSG00000078687	NA	NA	0.436439	0.454072	0.97402	no	NA
ENSG00000078699	CBFA2T2	protein_coding	0.301075	0.422303	0.921909	no	CBFA2/RUNX1 translocation partner 2 [Source:HGNC Symbol;Acc:HGNC:1536]
ENSG00000078725	BRINP1	protein_coding	-2.29279	0.020376	0.0971571	no	BMP/retinoic acid inducible neural specific 1 [Source:HGNC Symbol;Acc:HGNC:2687]
ENSG00000078747	ITCH	protein_coding	1.45986	8.92121e-07	6.37783e-05	no	itchy E3 ubiquitin protein ligase [Source:HGNC Symbol;Acc:HGNC:13890]
ENSG00000078795	PKD2L2	protein_coding	-1.40105	0.00825543	0.0498884	no	polycystin 2 like 2, transient receptor potential cation channel [Source:HGNC Symbol;Acc:HGNC:9012]
ENSG00000078804	TP53INP2	protein_coding	1.92958	0.00135144	0.0129126	no	tumor protein p53 inducible nuclear protein 2 [Source:HGNC Symbol;Acc:HGNC:16104]
ENSG00000078808	SDF4	protein_coding	0.28901	0.254746	0.622351	no	stromal cell derived factor 4 [Source:HGNC Symbol;Acc:HGNC:24188]
ENSG00000078814	MYH7B	protein_coding	1.37656	0.0569885	0.20824	no	myosin, heavy chain 7B, cardiac muscle, beta [Source:HGNC Symbol;Acc:HGNC:15906]
ENSG00000078898	BPIFB2	protein_coding	4.46277	0.999813	1	no	BPI fold containing family B member 2 [Source:HGNC Symbol;Acc:HGNC:16177]
ENSG00000078900	TP73	retained_intron	1.42143	0.997176	1	no	tumor protein p73 [Source:HGNC Symbol;Acc:HGNC:12003]
ENSG00000078902	TOLLIP	protein_coding	-1.08942	0.00055211	0.00658439	no	toll interacting protein [Source:HGNC Symbol;Acc:HGNC:16476]
ENSG00000078967	UBE2D4	protein_coding	1.23278	0.00122406	0.0119843	no	ubiquitin conjugating enzyme E2 D4 (putative) [Source:HGNC Symbol;Acc:HGNC:21647]
ENSG00000079101	CLUL1	protein_coding	7.64118	4.77037e-05	0.00108431	no	clusterin like 1 [Source:HGNC Symbol;Acc:HGNC:2096]
ENSG00000079102	RUNX1T1	protein_coding	-5.95701	1.77908e-05	0.000532308	no	RUNX1 translocation partner 1 [Source:HGNC Symbol;Acc:HGNC:1535]
ENSG00000079112	CDH17	protein_coding	2.40034	0.0542383	0.2006	no	cadherin 17 [Source:HGNC Symbol;Acc:HGNC:1756]
ENSG00000079134	THOC1	retained_intron	0.871761	0.00119249	0.0117568	no	THO complex 1 [Source:HGNC Symbol;Acc:HGNC:19070]
ENSG00000079150	FKBP7	protein_coding	0.826605	0.0788039	0.264008	no	FK506 binding protein 7 [Source:HGNC Symbol;Acc:HGNC:3723]
ENSG00000079156	OSBPL6	protein_coding	1.54873	0.00620147	0.0404053	no	oxysterol binding protein like 6 [Source:HGNC Symbol;Acc:HGNC:16388]
ENSG00000079215	SLC1A3	protein_coding	3.20191	0.000918001	0.00965792	no	solute carrier family 1 member 3 [Source:HGNC Symbol;Acc:HGNC:10941]
ENSG00000079246	XRCC5	protein_coding	0.368947	0.113938	0.343805	no	X-ray repair cross complementing 5 [Source:HGNC Symbol;Acc:HGNC:12833]
ENSG00000079257	LXN	protein_coding	-0.537101	0.657137	1	no	latexin [Source:HGNC Symbol;Acc:HGNC:13347]
ENSG00000079263	SP140	protein_coding	1.2581	0.0106625	0.0603415	no	SP140 nuclear body protein [Source:HGNC Symbol;Acc:HGNC:17133]
ENSG00000079277	MKNK1	retained_intron	-0.307358	0.233564	0.582936	no	MAP kinase interacting serine/threonine kinase 1 [Source:HGNC Symbol;Acc:HGNC:7110]
ENSG00000079308	TNS1	protein_coding	0.95971	0.377781	0.846422	no	tensin 1 [Source:HGNC Symbol;Acc:HGNC:11973]
ENSG00000079313	REXO1	processed_transcript	0.124979	0.772611	1	no	REX1, RNA exonuclease 1 homolog [Source:HGNC Symbol;Acc:HGNC:24616]
ENSG00000079332	SAR1A	protein_coding	-0.154629	0.515147	1	no	secretion associated Ras related GTPase 1A [Source:HGNC Symbol;Acc:HGNC:10534]
ENSG00000079335	CDC14A	protein_coding	-0.644738	0.016939	0.0847866	no	cell division cycle 14A [Source:HGNC Symbol;Acc:HGNC:1718]
ENSG00000079337	NA	NA	3.10698	0.000502059	0.00615302	no	NA
ENSG00000079385	CEACAM1	retained_intron	1.60803	0.0463059	0.178452	no	carcinoembryonic antigen related cell adhesion molecule 1 [Source:HGNC Symbol;Acc:HGNC:1814]
ENSG00000079387	SENP1	protein_coding	1.08105	3.48369e-05	0.000865694	no	SUMO1/sentrin specific peptidase 1 [Source:HGNC Symbol;Acc:HGNC:17927]
ENSG00000079393	DUSP13	protein_coding	-0.335724	0.686737	1	no	dual specificity phosphatase 13 [Source:HGNC Symbol;Acc:HGNC:19681]
ENSG00000079432	CIC	protein_coding	0.447088	0.331398	0.764233	no	capicua transcriptional repressor [Source:HGNC Symbol;Acc:HGNC:14214]
ENSG00000079435	LIPE	protein_coding	-2.0911	0.0198069	0.095094	no	lipase E, hormone sensitive type [Source:HGNC Symbol;Acc:HGNC:6621]
ENSG00000079459	FDFT1	retained_intron	0.0157479	0.965673	1	no	farnesyl-diphosphate farnesyltransferase 1 [Source:HGNC Symbol;Acc:HGNC:3629]
ENSG00000079462	PAFAH1B3	protein_coding	-0.857403	0.0130639	0.0700326	no	platelet activating factor acetylhydrolase 1b catalytic subunit 3 [Source:HGNC Symbol;Acc:HGNC:8576]
ENSG00000079482	OPHN1	protein_coding	2.01248	0.00149966	0.0139846	no	oligophrenin 1 [Source:HGNC Symbol;Acc:HGNC:8148]
ENSG00000079557	AFM	protein_coding	1.8521	0.999693	1	no	afamin [Source:HGNC Symbol;Acc:HGNC:316]
ENSG00000079616	KIF22	protein_coding	-1.13372	0.000120793	0.00214701	no	kinesin family member 22 [Source:HGNC Symbol;Acc:HGNC:6391]
ENSG00000079689	SCGN	protein_coding	2.6859	0.0955087	0.302385	no	secretagogin, EF-hand calcium binding protein [Source:HGNC Symbol;Acc:HGNC:16941]
ENSG00000079691	LRRC16A	protein_coding	1.25699	0.000661266	0.00757486	no	leucine rich repeat containing 16A [Source:HGNC Symbol;Acc:HGNC:21581]
ENSG00000079739	PGM1	protein_coding	-0.0681139	0.812281	1	no	phosphoglucomutase 1 [Source:HGNC Symbol;Acc:HGNC:8905]
ENSG00000079785	DDX1	protein_coding	1.42136	5.82744e-06	0.000238489	no	DEAD/H-box helicase 1 [Source:HGNC Symbol;Acc:HGNC:2734]
ENSG00000079805	DNM2	protein_coding	-0.49048	0.0252666	0.113564	no	dynamin 2 [Source:HGNC Symbol;Acc:HGNC:2974]
ENSG00000079819	EPB41L2	protein_coding	2.58037	4.25127e-06	0.000187419	no	erythrocyte membrane protein band 4,1 like 2 [Source:HGNC Symbol;Acc:HGNC:3379]
ENSG00000079841	RIMS1	protein_coding	2.5837	0.013703	0.0725371	no	regulating synaptic membrane exocytosis 1 [Source:HGNC Symbol;Acc:HGNC:17282]
ENSG00000079931	MOXD1	protein_coding	4.45299	0.002798	0.0222752	no	monooxygenase DBH like 1 [Source:HGNC Symbol;Acc:HGNC:21063]
ENSG00000079950	STX7	protein_coding	-0.503198	0.135526	0.391648	no	syntaxin 7 [Source:HGNC Symbol;Acc:HGNC:11442]
ENSG00000079974	RABL2B	protein_coding	0.0566	0.85216	1	no	RAB, member of RAS oncogene family-like 2B [Source:HGNC Symbol;Acc:HGNC:9800]
ENSG00000079999	KEAP1	protein_coding	-0.64908	0.0245335	0.11112	no	kelch like ECH associated protein 1 [Source:HGNC Symbol;Acc:HGNC:23177]
ENSG00000080007	DDX43	protein_coding	2.35825	0.153944	0.431923	no	DEAD-box helicase 43 [Source:HGNC Symbol;Acc:HGNC:18677]
ENSG00000080031	PTPRH	protein_coding	-0.462615	0.337305	0.774768	no	protein tyrosine phosphatase, receptor type H [Source:HGNC Symbol;Acc:HGNC:9672]
ENSG00000080166	DCT	protein_coding	0.283658	0.658435	1	no	dopachrome tautomerase [Source:HGNC Symbol;Acc:HGNC:2709]
ENSG00000080189	SLC35C2	protein_coding	-0.17206	0.557374	1	no	solute carrier family 35 member C2 [Source:HGNC Symbol;Acc:HGNC:17117]
ENSG00000080224	EPHA6	protein_coding	5.36193	0.000605988	0.00707261	no	EPH receptor A6 [Source:HGNC Symbol;Acc:HGNC:19296]
ENSG00000080293	SCTR	protein_coding	0.10926	0.534567	1	no	secretin receptor [Source:HGNC Symbol;Acc:HGNC:10608]
ENSG00000080298	RFX3	protein_coding	0.00789056	0.980447	1	no	regulatory factor X3 [Source:HGNC Symbol;Acc:HGNC:9984]
ENSG00000080345	RIF1	processed_transcript	2.41384	5.2103e-09	1.99106e-06	no	replication timing regulatory factor 1 [Source:HGNC Symbol;Acc:HGNC:23207]
ENSG00000080371	RAB21	protein_coding	0.9966	0.00101454	0.0104055	no	RAB21, member RAS oncogene family [Source:HGNC Symbol;Acc:HGNC:18263]
ENSG00000080493	SLC4A4	protein_coding	0.0601106	0.932814	1	no	solute carrier family 4 member 4 [Source:HGNC Symbol;Acc:HGNC:11030]
ENSG00000080503	SMARCA2	protein_coding	-0.0739577	0.738134	1	no	SWI/SNF related, matrix associated, actin dependent regulator of chromatin, subfamily a, member 2 [Source:HGNC Symbol;Acc:HGNC:11098]
ENSG00000080511	RDH8	protein_coding	3.0126	0.112462	0.340225	no	retinol dehydrogenase 8 (all-trans) [Source:HGNC Symbol;Acc:HGNC:14423]
ENSG00000080546	SESN1	protein_coding	0.00733208	0.981091	1	no	sestrin 1 [Source:HGNC Symbol;Acc:HGNC:21595]
ENSG00000080561	MID2	protein_coding	-2.12969	0.095287	0.302311	no	midline 2 [Source:HGNC Symbol;Acc:HGNC:7096]
ENSG00000080572	PIH1D3	protein_coding	-2.2814	0.113269	0.342226	no	PIH1 domain containing 3 [Source:HGNC Symbol;Acc:HGNC:28570]
ENSG00000080573	COL5A3	protein_coding	5.24841	0.000449114	0.0056615	no	collagen type V alpha 3 [Source:HGNC Symbol;Acc:HGNC:14864]
ENSG00000080603	NA	NA	1.68862	0.00050464	0.00617273	no	NA
ENSG00000080608	PUM3	protein_coding	1.14064	0.00047961	0.0059345	no	pumilio RNA binding family member 3 [Source:HGNC Symbol;Acc:HGNC:29676]
ENSG00000080618	CPB2	protein_coding	-1.38542	0.0294067	0.127325	no	carboxypeptidase B2 [Source:HGNC Symbol;Acc:HGNC:2300]
ENSG00000080644	CHRNA3	protein_coding	-2.10075	0.0300122	0.129323	no	cholinergic receptor nicotinic alpha 3 subunit [Source:HGNC Symbol;Acc:HGNC:1957]
ENSG00000080709	KCNN2	protein_coding	4.54212	0.00067651	0.00770771	no	potassium calcium-activated channel subfamily N member 2 [Source:HGNC Symbol;Acc:HGNC:6291]
ENSG00000080802	CNOT4	protein_coding	1.05817	0.0067469	0.0429752	no	CCR4-NOT transcription complex subunit 4 [Source:HGNC Symbol;Acc:HGNC:7880]
ENSG00000080815	PSEN1	nonsense_mediated_decay	0.549343	0.0506861	0.190777	no	presenilin 1 [Source:HGNC Symbol;Acc:HGNC:9508]
ENSG00000080819	CPOX	protein_coding	0.238333	0.352549	0.802353	no	coproporphyrinogen oxidase [Source:HGNC Symbol;Acc:HGNC:2321]
ENSG00000080822	CLDND1	protein_coding	1.51308	5.17604e-05	0.00114963	no	claudin domain containing 1 [Source:HGNC Symbol;Acc:HGNC:1322]
ENSG00000080823	MOK	protein_coding	1.74226	0.000234804	0.00350889	no	MOK protein kinase [Source:HGNC Symbol;Acc:HGNC:9833]
ENSG00000080824	HSP90AA1	nonsense_mediated_decay	4.60164	2.34822e-14	4.46306e-10	no	heat shock protein 90kDa alpha family class A member 1 [Source:HGNC Symbol;Acc:HGNC:5253]
ENSG00000080839	RBL1	protein_coding	0.357271	0.195596	0.508727	no	RB transcriptional corepressor like 1 [Source:HGNC Symbol;Acc:HGNC:9893]
ENSG00000080845	DLGAP4	protein_coding	2.46825	1.17868e-05	0.000395473	no	DLG associated protein 4 [Source:HGNC Symbol;Acc:HGNC:24476]
ENSG00000080854	NA	NA	0.684363	0.970952	1	no	NA
ENSG00000080910	CFHR2	processed_transcript	2.99641	0.00461839	0.0323833	no	complement factor H related 2 [Source:HGNC Symbol;Acc:HGNC:4890]
ENSG00000080947	CROCCP3	processed_transcript	-1.54779	0.000721055	0.0080784	no	ciliary rootlet coiled-coil, rootletin pseudogene 3 [Source:HGNC Symbol;Acc:HGNC:29405]
ENSG00000080986	NDC80	protein_coding	1.5056	4.76825e-05	0.00108431	no	NDC80, kinetochore complex component [Source:HGNC Symbol;Acc:HGNC:16909]
ENSG00000081014	AP4E1	processed_transcript	0.491666	0.0559684	0.205521	no	adaptor related protein complex 4 epsilon 1 subunit [Source:HGNC Symbol;Acc:HGNC:573]
ENSG00000081019	RSBN1	protein_coding	0.548981	0.0543233	0.200775	no	round spermatid basic protein 1 [Source:HGNC Symbol;Acc:HGNC:25642]
ENSG00000081026	MAGI3	protein_coding	0.244347	0.359303	0.813894	no	membrane associated guanylate kinase, WW and PDZ domain containing 3 [Source:HGNC Symbol;Acc:HGNC:29647]
ENSG00000081041	CXCL2	processed_transcript	0.333338	0.551558	1	no	C-X-C motif chemokine ligand 2 [Source:HGNC Symbol;Acc:HGNC:4603]
ENSG00000081051	AFP	protein_coding	4.96675	0.999801	1	no	alpha fetoprotein [Source:HGNC Symbol;Acc:HGNC:317]
ENSG00000081052	NA	NA	4.30554	0.00240697	0.0199119	no	NA
ENSG00000081059	TCF7	protein_coding	0.128029	0.850011	1	no	transcription factor 7 (T-cell specific, HMG-box) [Source:HGNC Symbol;Acc:HGNC:11639]
ENSG00000081087	OSTM1	processed_transcript	-1.22688	0.000501784	0.00615043	no	osteopetrosis associated transmembrane protein 1 [Source:HGNC Symbol;Acc:HGNC:21652]
ENSG00000081138	CDH7	protein_coding	2.77052	0.0614121	0.220297	no	cadherin 7 [Source:HGNC Symbol;Acc:HGNC:1766]
ENSG00000081148	IMPG2	protein_coding	0.578239	0.161794	0.446601	no	interphotoreceptor matrix proteoglycan 2 [Source:HGNC Symbol;Acc:HGNC:18362]
ENSG00000081154	PCNP	protein_coding	0.948607	0.000795992	0.0086853	no	PEST proteolytic signal containing nuclear protein [Source:HGNC Symbol;Acc:HGNC:30023]
ENSG00000081177	EXD2	protein_coding	0.377251	0.172591	0.467352	no	exonuclease 3'-5' domain containing 2 [Source:HGNC Symbol;Acc:HGNC:20217]
ENSG00000081181	ARG2	protein_coding	-1.3882	0.00883377	0.0524832	no	arginase 2 [Source:HGNC Symbol;Acc:HGNC:664]
ENSG00000081189	MEF2C	protein_coding	0.481514	0.16673	0.456311	no	myocyte enhancer factor 2C [Source:HGNC Symbol;Acc:HGNC:6996]
ENSG00000081237	PTPRC	processed_transcript	10.0297	5.85389e-05	0.00125778	no	protein tyrosine phosphatase, receptor type C [Source:HGNC Symbol;Acc:HGNC:9666]
ENSG00000081248	CACNA1S	protein_coding	2.90436	0.999995	1	no	calcium voltage-gated channel subunit alpha1 S [Source:HGNC Symbol;Acc:HGNC:1397]
ENSG00000081277	PKP1	processed_transcript	-1.76793	0.0955669	0.302385	no	plakophilin 1 [Source:HGNC Symbol;Acc:HGNC:9023]
ENSG00000081307	UBA5	protein_coding	1.39598	8.70835e-05	0.00168685	no	ubiquitin like modifier activating enzyme 5 [Source:HGNC Symbol;Acc:HGNC:23230]
ENSG00000081320	STK17B	protein_coding	0.268534	0.533498	1	no	serine/threonine kinase 17b [Source:HGNC Symbol;Acc:HGNC:11396]
ENSG00000081377	CDC14B	protein_coding	-0.358629	0.256578	0.626032	no	cell division cycle 14B [Source:HGNC Symbol;Acc:HGNC:1719]
ENSG00000081386	ZNF510	protein_coding	0.671319	0.0218195	0.102022	no	zinc finger protein 510 [Source:HGNC Symbol;Acc:HGNC:29161]
ENSG00000081479	LRP2	protein_coding	9.56085	5.6158e-06	0.000232447	no	LDL receptor related protein 2 [Source:HGNC Symbol;Acc:HGNC:6694]
ENSG00000081665	ZNF506	protein_coding	0.239853	0.472957	1	no	zinc finger protein 506 [Source:HGNC Symbol;Acc:HGNC:23780]
ENSG00000081692	JMJD4	protein_coding	-0.410128	0.189902	0.497319	no	jumonji domain containing 4 [Source:HGNC Symbol;Acc:HGNC:25724]
ENSG00000081721	DUSP12	protein_coding	0.165587	0.475925	1	no	dual specificity phosphatase 12 [Source:HGNC Symbol;Acc:HGNC:3067]
ENSG00000081760	AACS	retained_intron	-0.214277	0.484129	1	no	acetoacetyl-CoA synthetase [Source:HGNC Symbol;Acc:HGNC:21298]
ENSG00000081791	KIAA0141	protein_coding	-0.582263	0.0334317	0.140042	no	KIAA0141 [Source:HGNC Symbol;Acc:HGNC:28969]
ENSG00000081800	SLC13A1	nonsense_mediated_decay	0.896289	0.988124	1	no	solute carrier family 13 member 1 [Source:HGNC Symbol;Acc:HGNC:10916]
ENSG00000081803	CADPS2	protein_coding	0.99079	0.118763	0.354802	no	calcium dependent secretion activator 2 [Source:HGNC Symbol;Acc:HGNC:16018]
ENSG00000081818	PCDHB4	processed_transcript	4.09546	0.00107045	0.0108153	no	protocadherin beta 4 [Source:HGNC Symbol;Acc:HGNC:8689]
ENSG00000081842	PCDHA6	protein_coding	3.97141	0.00075962	0.00839221	no	protocadherin alpha 6 [Source:HGNC Symbol;Acc:HGNC:8672]
ENSG00000081853	PCDHGA2	protein_coding	-0.0457499	0.904627	1	no	protocadherin gamma subfamily A, 2 [Source:HGNC Symbol;Acc:HGNC:8700]
ENSG00000081870	HSPB11	protein_coding	-0.208046	0.52697	1	no	heat shock protein family B (small) member 11 [Source:HGNC Symbol;Acc:HGNC:25019]
ENSG00000081913	PHLPP1	protein_coding	-0.426759	0.104568	0.321678	no	PH domain and leucine rich repeat protein phosphatase 1 [Source:HGNC Symbol;Acc:HGNC:20610]
ENSG00000081923	ATP8B1	protein_coding	-1.68659	0.0120898	0.0662243	no	ATPase phospholipid transporting 8B1 [Source:HGNC Symbol;Acc:HGNC:3706]
ENSG00000081985	IL12RB2	protein_coding	-0.816941	0.442684	0.955816	no	interleukin 12 receptor subunit beta 2 [Source:HGNC Symbol;Acc:HGNC:5972]
ENSG00000082014	SMARCD3	protein_coding	0.0125742	0.974805	1	no	SWI/SNF related, matrix associated, actin dependent regulator of chromatin, subfamily d, member 3 [Source:HGNC Symbol;Acc:HGNC:11108]
ENSG00000082068	WDR70	protein_coding	0.353796	0.271161	0.653899	no	WD repeat domain 70 [Source:HGNC Symbol;Acc:HGNC:25495]
ENSG00000082074	FYB	protein_coding	3.67913	3.6053e-06	0.000168143	no	FYN binding protein [Source:HGNC Symbol;Acc:HGNC:4036]
ENSG00000082126	MPP4	retained_intron	3.02615	0.00320242	0.0246858	no	membrane palmitoylated protein 4 [Source:HGNC Symbol;Acc:HGNC:13680]
ENSG00000082146	STRADB	protein_coding	-0.262462	0.327845	0.757807	no	STE20-related kinase adaptor beta [Source:HGNC Symbol;Acc:HGNC:13205]
ENSG00000082153	BZW1	retained_intron	1.58757	5.37107e-05	0.00118068	no	basic leucine zipper and W2 domains 1 [Source:HGNC Symbol;Acc:HGNC:18380]
ENSG00000082175	PGR	protein_coding	-0.572694	0.342726	0.784633	no	progesterone receptor [Source:HGNC Symbol;Acc:HGNC:8910]
ENSG00000082196	C1QTNF3	retained_intron	4.76285	0.00488234	0.0337466	no	C1q and tumor necrosis factor related protein 3 [Source:HGNC Symbol;Acc:HGNC:14326]
ENSG00000082212	ME2	protein_coding	1.25028	0.000114079	0.00205973	no	malic enzyme 2 [Source:HGNC Symbol;Acc:HGNC:6984]
ENSG00000082213	C5orf22	processed_transcript	1.21952	0.0182518	0.0894955	no	chromosome 5 open reading frame 22 [Source:HGNC Symbol;Acc:HGNC:25639]
ENSG00000082258	CCNT2	protein_coding	0.585615	0.0121435	0.0664403	no	cyclin T2 [Source:HGNC Symbol;Acc:HGNC:1600]
ENSG00000082269	FAM135A	protein_coding	0.652238	0.0815357	0.270628	no	family with sequence similarity 135 member A [Source:HGNC Symbol;Acc:HGNC:21084]
ENSG00000082293	COL19A1	protein_coding	7.25298	6.06569e-05	0.00128805	no	collagen type XIX alpha 1 chain [Source:HGNC Symbol;Acc:HGNC:2196]
ENSG00000082397	EPB41L3	protein_coding	1.13847	0.0481445	0.183783	no	erythrocyte membrane protein band 4,1 like 3 [Source:HGNC Symbol;Acc:HGNC:3380]
ENSG00000082438	COBLL1	retained_intron	2.60269	3.87566e-06	0.000176022	no	cordon-bleu WH2 repeat protein like 1 [Source:HGNC Symbol;Acc:HGNC:23571]
ENSG00000082458	DLG3	protein_coding	-0.860736	0.0307515	0.131541	no	discs large MAGUK scaffold protein 3 [Source:HGNC Symbol;Acc:HGNC:2902]
ENSG00000082482	KCNK2	protein_coding	5.91723	7.14446e-07	5.47177e-05	no	potassium two pore domain channel subfamily K member 2 [Source:HGNC Symbol;Acc:HGNC:6277]
ENSG00000082497	SERTAD4	protein_coding	3.63491	0.000185398	0.00295138	no	SERTA domain containing 4 [Source:HGNC Symbol;Acc:HGNC:25236]
ENSG00000082512	TRAF5	protein_coding	0.114356	0.785179	1	no	TNF receptor associated factor 5 [Source:HGNC Symbol;Acc:HGNC:12035]
ENSG00000082515	MRPL22	protein_coding	0.790833	0.0120234	0.065966	no	mitochondrial ribosomal protein L22 [Source:HGNC Symbol;Acc:HGNC:14480]
ENSG00000082516	GEMIN5	protein_coding	1.23809	0.000139174	0.00238938	no	gem nuclear organelle associated protein 5 [Source:HGNC Symbol;Acc:HGNC:20043]
ENSG00000082556	OPRK1	protein_coding	3.96084	0.999803	1	no	opioid receptor kappa 1 [Source:HGNC Symbol;Acc:HGNC:8154]
ENSG00000082641	NFE2L1	protein_coding	0.0254618	0.944875	1	no	nuclear factor, erythroid 2 like 1 [Source:HGNC Symbol;Acc:HGNC:7781]
ENSG00000082684	SEMA5B	protein_coding	1.48713	0.214518	0.54641	no	semaphorin 5B [Source:HGNC Symbol;Acc:HGNC:10737]
ENSG00000082701	GSK3B	protein_coding	0.54711	0.0396115	0.158726	no	glycogen synthase kinase 3 beta [Source:HGNC Symbol;Acc:HGNC:4617]
ENSG00000082781	ITGB5	protein_coding	0.59506	0.0342597	0.142629	no	integrin subunit beta 5 [Source:HGNC Symbol;Acc:HGNC:6160]
ENSG00000082805	ERC1	protein_coding	0.772662	0.0108548	0.0611553	no	ELKS/RAB6-interacting/CAST family member 1 [Source:HGNC Symbol;Acc:HGNC:17072]
ENSG00000082898	XPO1	protein_coding	0.994885	3.47043e-05	0.000863922	no	exportin 1 [Source:HGNC Symbol;Acc:HGNC:12825]
ENSG00000082929	LINC01587	lincRNA	9.67957	0.000781748	0.00857169	no	long intergenic non-protein coding RNA 1587 [Source:HGNC Symbol;Acc:HGNC:13716]
ENSG00000082996	RNF13	protein_coding	0.243065	0.434915	0.943256	no	ring finger protein 13 [Source:HGNC Symbol;Acc:HGNC:10057]
ENSG00000083067	TRPM3	retained_intron	4.32076	3.66462e-06	0.000169723	no	transient receptor potential cation channel subfamily M member 3 [Source:HGNC Symbol;Acc:HGNC:17992]
ENSG00000083093	PALB2	protein_coding	0.166837	0.5024	1	no	partner and localizer of BRCA2 [Source:HGNC Symbol;Acc:HGNC:26144]
ENSG00000083097	DOPEY1	protein_coding	0.403842	0.323465	0.750113	no	dopey family member 1 [Source:HGNC Symbol;Acc:HGNC:21194]
ENSG00000083099	LYRM2	processed_transcript	0.951243	0.0043967	0.0312315	no	LYR motif containing 2 [Source:HGNC Symbol;Acc:HGNC:25229]
ENSG00000083123	BCKDHB	protein_coding	0.236413	0.536551	1	no	branched chain keto acid dehydrogenase E1, beta polypeptide [Source:HGNC Symbol;Acc:HGNC:987]
ENSG00000083168	KAT6A	protein_coding	0.847378	0.0152387	0.0784032	no	lysine acetyltransferase 6A [Source:HGNC Symbol;Acc:HGNC:13013]
ENSG00000083223	ZCCHC6	protein_coding	0.957279	0.00101453	0.0104055	no	zinc finger CCHC-type containing 6 [Source:HGNC Symbol;Acc:HGNC:25817]
ENSG00000083290	ULK2	protein_coding	-0.166488	0.629915	1	no	unc-51 like autophagy activating kinase 2 [Source:HGNC Symbol;Acc:HGNC:13480]
ENSG00000083307	GRHL2	retained_intron	0.390381	0.947162	1	no	grainyhead like transcription factor 2 [Source:HGNC Symbol;Acc:HGNC:2799]
ENSG00000083312	TNPO1	protein_coding	0.189885	0.387638	0.863218	no	transportin 1 [Source:HGNC Symbol;Acc:HGNC:6401]
ENSG00000083444	PLOD1	protein_coding	0.968542	0.00759025	0.0469089	no	procollagen-lysine,2-oxoglutarate 5-dioxygenase 1 [Source:HGNC Symbol;Acc:HGNC:9081]
ENSG00000083454	P2RX5	protein_coding	1.67175	0.0600917	0.216683	no	purinergic receptor P2X 5 [Source:HGNC Symbol;Acc:HGNC:8536]
ENSG00000083457	ITGAE	protein_coding	-0.415286	0.277834	0.666515	no	integrin subunit alpha E [Source:HGNC Symbol;Acc:HGNC:6147]
ENSG00000083520	DIS3	protein_coding	1.9166	3.70658e-08	7.39732e-06	no	DIS3 homolog, exosome endoribonuclease and 3'-5' exoribonuclease [Source:HGNC Symbol;Acc:HGNC:20604]
ENSG00000083535	PIBF1	protein_coding	1.88637	1.76136e-06	0.000102427	no	progesterone immunomodulatory binding factor 1 [Source:HGNC Symbol;Acc:HGNC:23352]
ENSG00000083544	TDRD3	protein_coding	-0.905595	0.0356875	0.147037	no	tudor domain containing 3 [Source:HGNC Symbol;Acc:HGNC:20612]
ENSG00000083622	NA	NA	3.96783	0.0246266	0.111427	no	NA
ENSG00000083635	NUFIP1	protein_coding	1.34916	0.000325709	0.00448872	no	NUFIP1, FMR1 interacting protein 1 [Source:HGNC Symbol;Acc:HGNC:8057]
ENSG00000083642	PDS5B	retained_intron	1.46687	1.07897e-06	7.33436e-05	no	PDS5 cohesin associated factor B [Source:HGNC Symbol;Acc:HGNC:20418]
ENSG00000083720	OXCT1	protein_coding	-0.518671	0.200883	0.519413	no	3-oxoacid CoA-transferase 1 [Source:HGNC Symbol;Acc:HGNC:8527]
ENSG00000083750	RRAGB	protein_coding	0.108559	0.717622	1	no	Ras related GTP binding B [Source:HGNC Symbol;Acc:HGNC:19901]
ENSG00000083782	EPYC	protein_coding	5.24072	0.0105515	0.0599274	no	epiphycan [Source:HGNC Symbol;Acc:HGNC:3053]
ENSG00000083799	CYLD	protein_coding	0.204716	0.55251	1	no	CYLD lysine 63 deubiquitinase [Source:HGNC Symbol;Acc:HGNC:2584]
ENSG00000083807	SLC27A5	protein_coding	-0.537103	0.377745	0.846361	no	solute carrier family 27 member 5 [Source:HGNC Symbol;Acc:HGNC:10999]
ENSG00000083812	ZNF324	protein_coding	-1.17505	0.000105241	0.00194272	no	zinc finger protein 324 [Source:HGNC Symbol;Acc:HGNC:14096]
ENSG00000083814	ZNF671	protein_coding	-2.2225	0.0018451	0.0163387	no	zinc finger protein 671 [Source:HGNC Symbol;Acc:HGNC:26279]
ENSG00000083817	ZNF416	protein_coding	-0.898828	0.00482819	0.0335141	no	zinc finger protein 416 [Source:HGNC Symbol;Acc:HGNC:20645]
ENSG00000083828	ZNF586	protein_coding	-0.914358	0.00267048	0.0215272	no	zinc finger protein 586 [Source:HGNC Symbol;Acc:HGNC:25949]
ENSG00000083838	ZNF446	protein_coding	-0.995887	0.00222565	0.0187522	no	zinc finger protein 446 [Source:HGNC Symbol;Acc:HGNC:21036]
ENSG00000083842	NA	NA	-1.16288	0.000884088	0.00939608	no	NA
ENSG00000083844	ZNF264	protein_coding	-0.237275	0.282404	0.675298	no	zinc finger protein 264 [Source:HGNC Symbol;Acc:HGNC:13057]
ENSG00000083845	RPS5	protein_coding	0.505774	0.282604	0.675668	no	ribosomal protein S5 [Source:HGNC Symbol;Acc:HGNC:10426]
ENSG00000083857	FAT1	protein_coding	0.579511	0.217878	0.552544	no	FAT atypical cadherin 1 [Source:HGNC Symbol;Acc:HGNC:3595]
ENSG00000083896	YTHDC1	protein_coding	1.09005	0.00102863	0.0104963	no	YTH domain containing 1 [Source:HGNC Symbol;Acc:HGNC:30626]
ENSG00000083937	CHMP2B	protein_coding	0.973831	0.0020701	0.017805	no	charged multivesicular body protein 2B [Source:HGNC Symbol;Acc:HGNC:24537]
ENSG00000084070	SMAP2	protein_coding	0.159618	0.521863	1	no	small ArfGAP2 [Source:HGNC Symbol;Acc:HGNC:25082]
ENSG00000084072	PPIE	protein_coding	0.245389	0.370179	0.833038	no	peptidylprolyl isomerase E [Source:HGNC Symbol;Acc:HGNC:9258]
ENSG00000084073	ZMPSTE24	protein_coding	0.675479	0.0380612	0.154139	no	zinc metallopeptidase STE24 [Source:HGNC Symbol;Acc:HGNC:12877]
ENSG00000084090	STARD7	protein_coding	-0.259231	0.302549	0.712358	no	StAR related lipid transfer domain containing 7 [Source:HGNC Symbol;Acc:HGNC:18063]
ENSG00000084092	NOA1	protein_coding	0.239231	0.317784	0.740168	no	nitric oxide associated 1 [Source:HGNC Symbol;Acc:HGNC:28473]
ENSG00000084093	REST	protein_coding	1.70463	1.97663e-06	0.000111193	no	RE1 silencing transcription factor [Source:HGNC Symbol;Acc:HGNC:9966]
ENSG00000084110	HAL	nonsense_mediated_decay	-2.27475	0.00846272	0.0508535	no	histidine ammonia-lyase [Source:HGNC Symbol;Acc:HGNC:4806]
ENSG00000084112	SSH1	protein_coding	0.219616	0.474199	1	no	slingshot protein phosphatase 1 [Source:HGNC Symbol;Acc:HGNC:30579]
ENSG00000084207	GSTP1	protein_coding	-0.934232	0.00397665	0.0290456	no	glutathione S-transferase pi 1 [Source:HGNC Symbol;Acc:HGNC:4638]
ENSG00000084234	APLP2	retained_intron	0.360918	0.340725	0.780987	no	amyloid beta precursor like protein 2 [Source:HGNC Symbol;Acc:HGNC:598]
ENSG00000084444	FAM234B	protein_coding	0.350572	0.440792	0.952565	no	family with sequence similarity 234 member B [Source:HGNC Symbol;Acc:HGNC:29288]
ENSG00000084453	SLCO1A2	nonsense_mediated_decay	5.07487	0.000247056	0.00363409	no	solute carrier organic anion transporter family member 1A2 [Source:HGNC Symbol;Acc:HGNC:10956]
ENSG00000084463	WBP11	protein_coding	0.21404	0.422545	0.922312	no	WW domain binding protein 11 [Source:HGNC Symbol;Acc:HGNC:16461]
ENSG00000084623	EIF3I	protein_coding	0.241462	0.428219	0.932348	no	eukaryotic translation initiation factor 3 subunit I [Source:HGNC Symbol;Acc:HGNC:3272]
ENSG00000084628	NA	NA	3.12399	0.00199131	0.0172913	no	NA
ENSG00000084636	COL16A1	retained_intron	2.77737	3.60603e-06	0.000168143	no	collagen type XVI alpha 1 chain [Source:HGNC Symbol;Acc:HGNC:2193]
ENSG00000084652	TXLNA	protein_coding	-0.771326	0.0321787	0.136025	no	taxilin alpha [Source:HGNC Symbol;Acc:HGNC:30685]
ENSG00000084674	APOB	protein_coding	-1.60733	0.25172	0.616428	no	apolipoprotein B [Source:HGNC Symbol;Acc:HGNC:603]
ENSG00000084676	NCOA1	protein_coding	0.360447	0.191019	0.499641	no	nuclear receptor coactivator 1 [Source:HGNC Symbol;Acc:HGNC:7668]
ENSG00000084693	AGBL5	protein_coding	0.112327	0.718475	1	no	ATP/GTP binding protein-like 5 [Source:HGNC Symbol;Acc:HGNC:26147]
ENSG00000084710	EFR3B	protein_coding	-0.645787	0.0562249	0.206226	no	EFR3 homolog B [Source:HGNC Symbol;Acc:HGNC:29155]
ENSG00000084731	KIF3C	nonsense_mediated_decay	-1.18457	0.0152113	0.0783173	no	kinesin family member 3C [Source:HGNC Symbol;Acc:HGNC:6321]
ENSG00000084733	RAB10	protein_coding	0.565799	0.0880441	0.286321	no	RAB10, member RAS oncogene family [Source:HGNC Symbol;Acc:HGNC:9759]
ENSG00000084734	GCKR	retained_intron	2.30031	0.999655	1	no	glucokinase (hexokinase 4) regulator [Source:HGNC Symbol;Acc:HGNC:4196]
ENSG00000084754	HADHA	protein_coding	-0.225521	0.357504	0.810772	no	hydroxyacyl-CoA dehydrogenase/3-ketoacyl-CoA thiolase/enoyl-CoA hydratase (trifunctional protein), alpha subunit [Source:HGNC Symbol;Acc:HGNC:4801]
ENSG00000084764	MAPRE3	protein_coding	0.910161	0.00251354	0.0205549	no	microtubule associated protein RP/EB family member 3 [Source:HGNC Symbol;Acc:HGNC:6892]
ENSG00000084774	CAD	protein_coding	0.34629	0.395499	0.876421	no	carbamoyl-phosphate synthetase 2, aspartate transcarbamylase, and dihydroorotase [Source:HGNC Symbol;Acc:HGNC:1424]
ENSG00000085063	CD59	protein_coding	1.19796	0.0155836	0.0797876	no	CD59 molecule [Source:HGNC Symbol;Acc:HGNC:1689]
ENSG00000085117	CD82	protein_coding	1.18459	0.0278633	0.122265	no	CD82 molecule [Source:HGNC Symbol;Acc:HGNC:6210]
ENSG00000085185	BCORL1	protein_coding	0.746077	0.0903831	0.291511	no	BCL6 corepressor-like 1 [Source:HGNC Symbol;Acc:HGNC:25657]
ENSG00000085224	ATRX	protein_coding	2.57539	1.94782e-07	2.29618e-05	no	ATRX, chromatin remodeler [Source:HGNC Symbol;Acc:HGNC:886]
ENSG00000085231	AK6	protein_coding	0.485166	0.100969	0.31329	no	adenylate kinase 6 [Source:HGNC Symbol;Acc:HGNC:49151]
ENSG00000085265	FCN1	protein_coding	0	0.999756	1	no	ficolin 1 [Source:HGNC Symbol;Acc:HGNC:3623]
ENSG00000085274	MYNN	protein_coding	0.610568	0.045538	0.176245	no	myoneurin [Source:HGNC Symbol;Acc:HGNC:14955]
ENSG00000085276	MECOM	protein_coding	2.53878	0.00682564	0.0433562	no	MDS1 and EVI1 complex locus [Source:HGNC Symbol;Acc:HGNC:3498]
ENSG00000085365	SCAMP1	processed_transcript	0.873394	0.00987114	0.0569067	no	secretory carrier membrane protein 1 [Source:HGNC Symbol;Acc:HGNC:10563]
ENSG00000085377	PREP	protein_coding	1.48643	4.94202e-05	0.00111177	no	prolyl endopeptidase [Source:HGNC Symbol;Acc:HGNC:9358]
ENSG00000085382	HACE1	retained_intron	0.0512349	0.852672	1	no	HECT domain and ankyrin repeat containing E3 ubiquitin protein ligase 1 [Source:HGNC Symbol;Acc:HGNC:21033]
ENSG00000085415	SEH1L	retained_intron	1.39034	2.63336e-05	0.000706986	no	SEH1 like nucleoporin [Source:HGNC Symbol;Acc:HGNC:30379]
ENSG00000085433	WDR47	protein_coding	0.0401613	0.890061	1	no	WD repeat domain 47 [Source:HGNC Symbol;Acc:HGNC:29141]
ENSG00000085449	WDFY1	protein_coding	-1.31375	1.52844e-05	0.000477205	no	WD repeat and FYVE domain containing 1 [Source:HGNC Symbol;Acc:HGNC:20451]
ENSG00000085465	OVGP1	protein_coding	-0.835546	0.123116	0.364815	no	oviductal glycoprotein 1 [Source:HGNC Symbol;Acc:HGNC:8524]
ENSG00000085491	SLC25A24	protein_coding	0.156594	0.658608	1	no	solute carrier family 25 member 24 [Source:HGNC Symbol;Acc:HGNC:20662]
ENSG00000085511	MAP3K4	nonsense_mediated_decay	0.290578	0.391677	0.869897	no	mitogen-activated protein kinase kinase kinase 4 [Source:HGNC Symbol;Acc:HGNC:6856]
ENSG00000085514	PILRA	protein_coding	-1.45563	0.00705033	0.044411	no	paired immunoglobin like type 2 receptor alpha [Source:HGNC Symbol;Acc:HGNC:20396]
ENSG00000085552	IGSF9	protein_coding	2.53542	0.0253572	0.113828	no	immunoglobulin superfamily member 9 [Source:HGNC Symbol;Acc:HGNC:18132]
ENSG00000085563	ABCB1	protein_coding	0.165627	0.872501	1	no	ATP binding cassette subfamily B member 1 [Source:HGNC Symbol;Acc:HGNC:40]
ENSG00000085644	ZNF213	protein_coding	-0.130765	0.756908	1	no	zinc finger protein 213 [Source:HGNC Symbol;Acc:HGNC:13005]
ENSG00000085662	AKR1B1	retained_intron	0.738451	0.00407203	0.0295426	no	aldo-keto reductase family 1 member B [Source:HGNC Symbol;Acc:HGNC:381]
ENSG00000085719	CPNE3	retained_intron	1.87982	0.000113323	0.00205049	no	copine 3 [Source:HGNC Symbol;Acc:HGNC:2316]
ENSG00000085721	RRN3	protein_coding	1.65361	2.03143e-06	0.00011308	no	RRN3 homolog, RNA polymerase I transcription factor [Source:HGNC Symbol;Acc:HGNC:30346]
ENSG00000085733	CTTN	protein_coding	0.221361	0.538216	1	no	cortactin [Source:HGNC Symbol;Acc:HGNC:3338]
ENSG00000085741	WNT11	protein_coding	2.83227	0.0201147	0.0961927	no	Wnt family member 11 [Source:HGNC Symbol;Acc:HGNC:12776]
ENSG00000085760	MTIF2	protein_coding	0.942945	0.00337997	0.0256999	no	mitochondrial translational initiation factor 2 [Source:HGNC Symbol;Acc:HGNC:7441]
ENSG00000085788	NA	NA	-0.148251	0.548807	1	no	NA
ENSG00000085831	TTC39A	protein_coding	1.7839	0.022784	0.105281	no	tetratricopeptide repeat domain 39A [Source:HGNC Symbol;Acc:HGNC:18657]
ENSG00000085832	EPS15	protein_coding	0.744678	0.00220769	0.0186482	no	epidermal growth factor receptor pathway substrate 15 [Source:HGNC Symbol;Acc:HGNC:3419]
ENSG00000085840	ORC1	protein_coding	-1.53756	5.81959e-05	0.00125177	no	origin recognition complex subunit 1 [Source:HGNC Symbol;Acc:HGNC:8487]
ENSG00000085871	MGST2	processed_transcript	0.708067	0.398463	0.881629	no	microsomal glutathione S-transferase 2 [Source:HGNC Symbol;Acc:HGNC:7063]
ENSG00000085872	CHERP	retained_intron	1.91152	0.000832702	0.00897992	no	calcium homeostasis endoplasmic reticulum protein [Source:HGNC Symbol;Acc:HGNC:16930]
ENSG00000085978	ATG16L1	protein_coding	-1.13209	0.000377065	0.00499757	no	autophagy related 16 like 1 [Source:HGNC Symbol;Acc:HGNC:21498]
ENSG00000085982	USP40	protein_coding	0.401157	0.089117	0.288676	no	ubiquitin specific peptidase 40 [Source:HGNC Symbol;Acc:HGNC:20069]
ENSG00000085998	POMGNT1	protein_coding	-0.0352051	0.888214	1	no	protein O-linked mannose N-acetylglucosaminyltransferase 1 (beta 1,2-) [Source:HGNC Symbol;Acc:HGNC:19139]
ENSG00000085999	RAD54L	protein_coding	-0.374376	0.320317	0.744732	no	RAD54-like (S, cerevisiae) [Source:HGNC Symbol;Acc:HGNC:9826]
ENSG00000086015	MAST2	protein_coding	-0.00452427	0.9906	1	no	microtubule associated serine/threonine kinase 2 [Source:HGNC Symbol;Acc:HGNC:19035]
ENSG00000086061	DNAJA1	protein_coding	1.14941	0.000153116	0.00256021	no	DnaJ heat shock protein family (Hsp40) member A1 [Source:HGNC Symbol;Acc:HGNC:5229]
ENSG00000086062	B4GALT1	protein_coding	1.20153	0.0136032	0.0721281	no	beta-1,4-galactosyltransferase 1 [Source:HGNC Symbol;Acc:HGNC:924]
ENSG00000086065	CHMP5	protein_coding	0.808758	0.0474452	0.18199	no	charged multivesicular body protein 5 [Source:HGNC Symbol;Acc:HGNC:26942]
ENSG00000086102	NFX1	protein_coding	0.205111	0.479235	1	no	nuclear transcription factor, X-box binding 1 [Source:HGNC Symbol;Acc:HGNC:7803]
ENSG00000086159	AQP6	protein_coding	4.59098	0.00173884	0.0156286	no	aquaporin 6 [Source:HGNC Symbol;Acc:HGNC:639]
ENSG00000086189	DIMT1	protein_coding	0.717931	0.0399746	0.159802	no	DIM1 dimethyladenosine transferase 1 homolog [Source:HGNC Symbol;Acc:HGNC:30217]
ENSG00000086200	IPO11	protein_coding	0.977763	0.00038634	0.00508811	no	importin 11 [Source:HGNC Symbol;Acc:HGNC:20628]
ENSG00000086205	FOLH1	retained_intron	5.396	0.00143582	0.0135263	no	folate hydrolase (prostate-specific membrane antigen) 1 [Source:HGNC Symbol;Acc:HGNC:3788]
ENSG00000086232	EIF2AK1	retained_intron	1.18252	0.00012991	0.00226633	no	eukaryotic translation initiation factor 2 alpha kinase 1 [Source:HGNC Symbol;Acc:HGNC:24921]
ENSG00000086288	NME8	retained_intron	5.79541	0.999696	1	no	NME/NM23 family member 8 [Source:HGNC Symbol;Acc:HGNC:16473]
ENSG00000086289	EPDR1	protein_coding	-0.812323	0.167798	0.458295	no	ependymin related 1 [Source:HGNC Symbol;Acc:HGNC:17572]
ENSG00000086300	SNX10	protein_coding	3.94263	1.07888e-06	7.33436e-05	no	sorting nexin 10 [Source:HGNC Symbol;Acc:HGNC:14974]
ENSG00000086475	SEPHS1	protein_coding	-0.11072	0.683821	1	no	selenophosphate synthetase 1 [Source:HGNC Symbol;Acc:HGNC:19685]
ENSG00000086504	MRPL28	retained_intron	-0.190125	0.55396	1	no	mitochondrial ribosomal protein L28 [Source:HGNC Symbol;Acc:HGNC:14484]
ENSG00000086506	HBQ1	protein_coding	2.19983	0.0288568	0.12557	no	hemoglobin subunit theta 1 [Source:HGNC Symbol;Acc:HGNC:4833]
ENSG00000086544	ITPKC	protein_coding	-1.25516	0.000198098	0.00309902	no	inositol-trisphosphate 3-kinase C [Source:HGNC Symbol;Acc:HGNC:14897]
ENSG00000086548	CEACAM6	protein_coding	1.86452	0.333892	0.768853	no	carcinoembryonic antigen related cell adhesion molecule 6 [Source:HGNC Symbol;Acc:HGNC:1818]
ENSG00000086570	FAT2	protein_coding	-0.675265	0.366026	0.825623	no	FAT atypical cadherin 2 [Source:HGNC Symbol;Acc:HGNC:3596]
ENSG00000086589	RBM22	protein_coding	-0.367231	0.222461	0.561577	no	RNA binding motif protein 22 [Source:HGNC Symbol;Acc:HGNC:25503]
ENSG00000086598	TMED2	protein_coding	0.940758	0.0199415	0.0956142	no	transmembrane p24 trafficking protein 2 [Source:HGNC Symbol;Acc:HGNC:16996]
ENSG00000086619	ERO1B	protein_coding	1.76874	8.07756e-05	0.00159028	no	endoplasmic reticulum oxidoreductase beta [Source:HGNC Symbol;Acc:HGNC:14355]
ENSG00000086666	ZFAND6	protein_coding	0.568126	0.0706826	0.244595	no	zinc finger AN1-type containing 6 [Source:HGNC Symbol;Acc:HGNC:30164]
ENSG00000086696	HSD17B2	protein_coding	2.839	0.0805563	0.268365	no	hydroxysteroid 17-beta dehydrogenase 2 [Source:HGNC Symbol;Acc:HGNC:5211]
ENSG00000086712	TXLNG	protein_coding	1.48271	0.000326161	0.00449237	no	taxilin gamma [Source:HGNC Symbol;Acc:HGNC:18578]
ENSG00000086717	PPEF1	protein_coding	3.00397	0.0030482	0.0237539	no	protein phosphatase with EF-hand domain 1 [Source:HGNC Symbol;Acc:HGNC:9243]
ENSG00000086730	LAT2	protein_coding	1.36049	0.0367364	0.150222	no	linker for activation of T-cells family member 2 [Source:HGNC Symbol;Acc:HGNC:12749]
ENSG00000086758	HUWE1	protein_coding	0.999636	0.00238032	0.0197512	no	HECT, UBA and WWE domain containing 1, E3 ubiquitin protein ligase [Source:HGNC Symbol;Acc:HGNC:30892]
ENSG00000086827	ZW10	protein_coding	-0.529541	0.0876703	0.28548	no	zw10 kinetochore protein [Source:HGNC Symbol;Acc:HGNC:13194]
ENSG00000086848	ALG9	protein_coding	-0.717206	0.0162614	0.0823157	no	ALG9, alpha-1,2-mannosyltransferase [Source:HGNC Symbol;Acc:HGNC:15672]
ENSG00000086967	MYBPC2	protein_coding	2.24978	0.999959	1	no	myosin binding protein C, fast type [Source:HGNC Symbol;Acc:HGNC:7550]
ENSG00000086991	NOX4	protein_coding	2.89033	0.0124256	0.0675329	no	NADPH oxidase 4 [Source:HGNC Symbol;Acc:HGNC:7891]
ENSG00000087008	ACOX3	protein_coding	-0.425544	0.0640966	0.227425	no	acyl-CoA oxidase 3, pristanoyl [Source:HGNC Symbol;Acc:HGNC:121]
ENSG00000087053	MTMR2	protein_coding	0.964091	0.0105483	0.0599128	no	myotubularin related protein 2 [Source:HGNC Symbol;Acc:HGNC:7450]
ENSG00000087074	PPP1R15A	protein_coding	-1.01121	0.00325442	0.0249845	no	protein phosphatase 1 regulatory subunit 15A [Source:HGNC Symbol;Acc:HGNC:14375]
ENSG00000087076	HSD17B14	protein_coding	-0.850569	0.125796	0.37044	no	hydroxysteroid 17-beta dehydrogenase 14 [Source:HGNC Symbol;Acc:HGNC:23238]
ENSG00000087077	TRIP6	protein_coding	-0.368487	0.197317	0.512202	no	thyroid hormone receptor interactor 6 [Source:HGNC Symbol;Acc:HGNC:12311]
ENSG00000087085	ACHE	protein_coding	-0.0145141	0.972811	1	no	acetylcholinesterase (Cartwright blood group) [Source:HGNC Symbol;Acc:HGNC:108]
ENSG00000087086	FTL	protein_coding	-0.60769	0.0484384	0.184505	no	ferritin, light polypeptide [Source:HGNC Symbol;Acc:HGNC:3999]
ENSG00000087087	SRRT	protein_coding	-0.0170754	0.950237	1	no	serrate, RNA effector molecule [Source:HGNC Symbol;Acc:HGNC:24101]
ENSG00000087088	BAX	protein_coding	-0.0883961	0.747875	1	no	BCL2 associated X protein [Source:HGNC Symbol;Acc:HGNC:959]
ENSG00000087095	NLK	retained_intron	-0.216757	0.502118	1	no	nemo like kinase [Source:HGNC Symbol;Acc:HGNC:29858]
ENSG00000087111	PIGS	protein_coding	0.390821	0.128468	0.376201	no	phosphatidylinositol glycan anchor biosynthesis class S [Source:HGNC Symbol;Acc:HGNC:14937]
ENSG00000087116	ADAMTS2	protein_coding	-8.16504	1.87839e-08	4.61105e-06	no	ADAM metallopeptidase with thrombospondin type 1 motif 2 [Source:HGNC Symbol;Acc:HGNC:218]
ENSG00000087128	TMPRSS11E	protein_coding	2.61575	0.0204633	0.0974477	no	transmembrane protease, serine 11E [Source:HGNC Symbol;Acc:HGNC:24465]
ENSG00000087152	ATXN7L3	protein_coding	-0.19091	0.485839	1	no	ataxin 7 like 3 [Source:HGNC Symbol;Acc:HGNC:25416]
ENSG00000087157	PGS1	retained_intron	-0.718571	0.00761043	0.0470094	no	phosphatidylglycerophosphate synthase 1 [Source:HGNC Symbol;Acc:HGNC:30029]
ENSG00000087191	PSMC5	protein_coding	1.52192	7.31175e-06	0.000278443	no	proteasome 26S subunit, ATPase 5 [Source:HGNC Symbol;Acc:HGNC:9552]
ENSG00000087206	UIMC1	protein_coding	0.132926	0.567328	1	no	ubiquitin interaction motif containing 1 [Source:HGNC Symbol;Acc:HGNC:30298]
ENSG00000087237	CETP	protein_coding	3.8601	0.0103665	0.0591384	no	cholesteryl ester transfer protein [Source:HGNC Symbol;Acc:HGNC:1869]
ENSG00000087245	MMP2	protein_coding	1.41401	0.132319	0.384549	no	matrix metallopeptidase 2 [Source:HGNC Symbol;Acc:HGNC:7166]
ENSG00000087250	MT3	protein_coding	4.12282	0.0694562	0.241393	no	metallothionein 3 [Source:HGNC Symbol;Acc:HGNC:7408]
ENSG00000087253	LPCAT2	retained_intron	2.41799	0.000446534	0.0056378	no	lysophosphatidylcholine acyltransferase 2 [Source:HGNC Symbol;Acc:HGNC:26032]
ENSG00000087258	GNAO1	retained_intron	7.27582	1.40269e-10	1.58742e-07	no	G protein subunit alpha o1 [Source:HGNC Symbol;Acc:HGNC:4389]
ENSG00000087263	OGFOD1	protein_coding	0.488136	0.0448524	0.174226	no	2-oxoglutarate and iron dependent oxygenase domain containing 1 [Source:HGNC Symbol;Acc:HGNC:25585]
ENSG00000087266	SH3BP2	protein_coding	-0.589488	0.162468	0.447874	no	SH3 domain binding protein 2 [Source:HGNC Symbol;Acc:HGNC:10825]
ENSG00000087269	NOP14	protein_coding	-0.000583768	0.998868	1	no	NOP14 nucleolar protein [Source:HGNC Symbol;Acc:HGNC:16821]
ENSG00000087274	ADD1	protein_coding	-0.197356	0.311681	0.729414	no	adducin 1 [Source:HGNC Symbol;Acc:HGNC:243]
ENSG00000087299	L2HGDH	protein_coding	0.449609	0.0781774	0.262513	no	L-2-hydroxyglutarate dehydrogenase [Source:HGNC Symbol;Acc:HGNC:20499]
ENSG00000087301	TXNDC16	protein_coding	0.163079	0.668205	1	no	thioredoxin domain containing 16 [Source:HGNC Symbol;Acc:HGNC:19965]
ENSG00000087302	C14orf166	protein_coding	0.743714	0.0123963	0.0673965	no	chromosome 14 open reading frame 166 [Source:HGNC Symbol;Acc:HGNC:23169]
ENSG00000087303	NID2	protein_coding	6.82016	0.000125159	0.00220505	no	nidogen 2 [Source:HGNC Symbol;Acc:HGNC:13389]
ENSG00000087338	GMCL1	protein_coding	0.453463	0.101702	0.314996	no	germ cell-less, spermatogenesis associated 1 [Source:HGNC Symbol;Acc:HGNC:23843]
ENSG00000087365	SF3B2	retained_intron	0.40262	0.188394	0.494302	no	splicing factor 3b subunit 2 [Source:HGNC Symbol;Acc:HGNC:10769]
ENSG00000087448	KLHL42	protein_coding	-0.747138	0.00490098	0.0338535	no	kelch like family member 42 [Source:HGNC Symbol;Acc:HGNC:29252]
ENSG00000087460	GNAS	retained_intron	0.902661	0.00284486	0.0225456	no	GNAS complex locus [Source:HGNC Symbol;Acc:HGNC:4392]
ENSG00000087470	DNM1L	protein_coding	1.02395	0.000113513	0.00205211	no	dynamin 1-like [Source:HGNC Symbol;Acc:HGNC:2973]
ENSG00000087494	PTHLH	protein_coding	2.23052	0.0166273	0.0836971	no	parathyroid hormone-like hormone [Source:HGNC Symbol;Acc:HGNC:9607]
ENSG00000087495	PHACTR3	protein_coding	-2.46665	0.0119376	0.065606	no	phosphatase and actin regulator 3 [Source:HGNC Symbol;Acc:HGNC:15833]
ENSG00000087502	ERGIC2	protein_coding	1.64582	1.72535e-05	0.00052104	no	ERGIC and golgi 2 [Source:HGNC Symbol;Acc:HGNC:30208]
ENSG00000087510	TFAP2C	protein_coding	1.77824	0.0142528	0.0746955	no	transcription factor AP-2 gamma [Source:HGNC Symbol;Acc:HGNC:11744]
ENSG00000087586	AURKA	protein_coding	0.234418	0.462655	0.988464	no	aurora kinase A [Source:HGNC Symbol;Acc:HGNC:11393]
ENSG00000087589	CASS4	retained_intron	0.612424	0.4398	0.950999	no	Cas scaffolding protein family member 4 [Source:HGNC Symbol;Acc:HGNC:15878]
ENSG00000087842	PIR	protein_coding	-0.424586	0.388077	0.863996	no	pirin [Source:HGNC Symbol;Acc:HGNC:30048]
ENSG00000087884	AAMDC	protein_coding	-0.541661	0.138572	0.398772	no	adipogenesis associated, Mth938 domain containing [Source:HGNC Symbol;Acc:HGNC:30205]
ENSG00000087903	RFX2	protein_coding	-1.00672	0.012612	0.0682992	no	regulatory factor X2 [Source:HGNC Symbol;Acc:HGNC:9983]
ENSG00000087916	NA	NA	1.29778	0.999759	1	no	NA
ENSG00000087995	METTL2A	protein_coding	0.735826	0.0033405	0.0254766	no	methyltransferase like 2A [Source:HGNC Symbol;Acc:HGNC:25755]
ENSG00000088002	SULT2B1	protein_coding	0.249303	0.798897	1	no	sulfotransferase family 2B member 1 [Source:HGNC Symbol;Acc:HGNC:11459]
ENSG00000088035	ALG6	protein_coding	0.0566851	0.818485	1	no	ALG6, alpha-1,3-glucosyltransferase [Source:HGNC Symbol;Acc:HGNC:23157]
ENSG00000088038	CNOT3	protein_coding	1.37983	0.00277554	0.0221613	no	CCR4-NOT transcription complex subunit 3 [Source:HGNC Symbol;Acc:HGNC:7879]
ENSG00000088053	GP6	protein_coding	0.913464	0.218714	0.55409	no	glycoprotein VI platelet [Source:HGNC Symbol;Acc:HGNC:14388]
ENSG00000088179	PTPN4	protein_coding	0.560892	0.0233132	0.107029	no	protein tyrosine phosphatase, non-receptor type 4 [Source:HGNC Symbol;Acc:HGNC:9656]
ENSG00000088205	DDX18	protein_coding	1.87535	3.78844e-07	3.61174e-05	no	DEAD-box helicase 18 [Source:HGNC Symbol;Acc:HGNC:2741]
ENSG00000088247	KHSRP	protein_coding	1.00818	0.0148388	0.0769471	no	KH-type splicing regulatory protein [Source:HGNC Symbol;Acc:HGNC:6316]
ENSG00000088256	GNA11	protein_coding	-0.293327	0.323074	0.749423	no	G protein subunit alpha 11 [Source:HGNC Symbol;Acc:HGNC:4379]
ENSG00000088280	ASAP3	protein_coding	0.313644	0.561246	1	no	ArfGAP with SH3 domain, ankyrin repeat and PH domain 3 [Source:HGNC Symbol;Acc:HGNC:14987]
ENSG00000088298	EDEM2	protein_coding	-0.08896	0.645581	1	no	ER degradation enhancing alpha-mannosidase like protein 2 [Source:HGNC Symbol;Acc:HGNC:15877]
ENSG00000088305	DNMT3B	protein_coding	-0.707865	0.070987	0.245445	no	DNA (cytosine-5-)-methyltransferase 3 beta [Source:HGNC Symbol;Acc:HGNC:2979]
ENSG00000088320	REM1	protein_coding	6.55843	0.000367894	0.00490766	no	RRAD and GEM like GTPase 1 [Source:HGNC Symbol;Acc:HGNC:15922]
ENSG00000088325	TPX2	protein_coding	0.960355	0.00815703	0.0494806	no	TPX2, microtubule nucleation factor [Source:HGNC Symbol;Acc:HGNC:1249]
ENSG00000088340	FER1L4	retained_intron	1.59052	0.0303323	0.130274	no	fer-1 like family member 4, pseudogene [Source:HGNC Symbol;Acc:HGNC:15801]
ENSG00000088356	PDRG1	protein_coding	0.75037	0.00816104	0.0494983	no	p53 and DNA damage regulated 1 [Source:HGNC Symbol;Acc:HGNC:16119]
ENSG00000088367	EPB41L1	protein_coding	1.40835	0.0153176	0.0787227	no	erythrocyte membrane protein band 4,1 like 1 [Source:HGNC Symbol;Acc:HGNC:3378]
ENSG00000088386	SLC15A1	protein_coding	2.28543	0.129661	0.378693	no	solute carrier family 15 member 1 [Source:HGNC Symbol;Acc:HGNC:10920]
ENSG00000088387	DOCK9	protein_coding	1.07894	0.00185666	0.0164169	no	dedicator of cytokinesis 9 [Source:HGNC Symbol;Acc:HGNC:14132]
ENSG00000088448	ANKRD10	nonsense_mediated_decay	-0.845807	0.00306743	0.0238767	no	ankyrin repeat domain 10 [Source:HGNC Symbol;Acc:HGNC:20265]
ENSG00000088451	TGDS	protein_coding	1.04617	0.0132176	0.0706363	no	TDP-glucose 4,6-dehydratase [Source:HGNC Symbol;Acc:HGNC:20324]
ENSG00000088538	DOCK3	protein_coding	2.27877	0.00955794	0.0555942	no	dedicator of cytokinesis 3 [Source:HGNC Symbol;Acc:HGNC:2989]
ENSG00000088543	C3orf18	processed_transcript	-1.69718	0.00350559	0.0264318	no	chromosome 3 open reading frame 18 [Source:HGNC Symbol;Acc:HGNC:24837]
ENSG00000088682	COQ9	protein_coding	-0.310241	0.268496	0.64878	no	coenzyme Q9 [Source:HGNC Symbol;Acc:HGNC:25302]
ENSG00000088726	TMEM40	protein_coding	6.54188	0.000816458	0.00885139	no	transmembrane protein 40 [Source:HGNC Symbol;Acc:HGNC:25620]
ENSG00000088727	KIF9	protein_coding	0.605831	0.0845862	0.277845	no	kinesin family member 9 [Source:HGNC Symbol;Acc:HGNC:16666]
ENSG00000088756	ARHGAP28	protein_coding	3.25261	0.000615423	0.00715841	no	Rho GTPase activating protein 28 [Source:HGNC Symbol;Acc:HGNC:25509]
ENSG00000088766	CRLS1	protein_coding	0.0908844	0.791047	1	no	cardiolipin synthase 1 [Source:HGNC Symbol;Acc:HGNC:16148]
ENSG00000088782	DEFB127	protein_coding	0	1	1	no	defensin beta 127 [Source:HGNC Symbol;Acc:HGNC:16206]
ENSG00000088808	PPP1R13B	retained_intron	0.836864	0.0493493	0.187167	no	protein phosphatase 1 regulatory subunit 13B [Source:HGNC Symbol;Acc:HGNC:14950]
ENSG00000088812	ATRN	protein_coding	0.684924	0.0908511	0.292598	no	attractin [Source:HGNC Symbol;Acc:HGNC:885]
ENSG00000088826	SMOX	protein_coding	0.676735	0.221886	0.56045	no	spermine oxidase [Source:HGNC Symbol;Acc:HGNC:15862]
ENSG00000088827	SIGLEC1	protein_coding	0.743758	0.714284	1	no	sialic acid binding Ig like lectin 1 [Source:HGNC Symbol;Acc:HGNC:11127]
ENSG00000088832	FKBP1A	protein_coding	1.85094	8.18955e-06	0.000303111	no	FK506 binding protein 1A [Source:HGNC Symbol;Acc:HGNC:3711]
ENSG00000088833	NSFL1C	protein_coding	0.886753	0.021542	0.101039	no	NSFL1 cofactor [Source:HGNC Symbol;Acc:HGNC:15912]
ENSG00000088836	SLC4A11	protein_coding	-2.39	0.00406794	0.0295261	no	solute carrier family 4 member 11 [Source:HGNC Symbol;Acc:HGNC:16438]
ENSG00000088854	NA	NA	-0.112331	0.746019	1	no	NA
ENSG00000088876	ZNF343	protein_coding	0.0681625	0.8462	1	no	zinc finger protein 343 [Source:HGNC Symbol;Acc:HGNC:16017]
ENSG00000088881	EBF4	processed_transcript	2.51824	0.016986	0.0849267	no	early B-cell factor 4 [Source:HGNC Symbol;Acc:HGNC:29278]
ENSG00000088882	CPXM1	protein_coding	7.3043	0.999998	1	no	carboxypeptidase X (M14 family), member 1 [Source:HGNC Symbol;Acc:HGNC:15771]
ENSG00000088888	MAVS	protein_coding	-0.925201	0.0564961	0.206969	no	mitochondrial antiviral signaling protein [Source:HGNC Symbol;Acc:HGNC:29233]
ENSG00000088899	RP5-1187M17,10	protein_coding	0.134581	0.830389	1	no	Leucine zipper putative tumor suppressor 3 [Source:UniProtKB/Swiss-Prot;Acc:O60299]
ENSG00000088926	F11	protein_coding	0.405742	0.944224	1	no	coagulation factor XI [Source:HGNC Symbol;Acc:HGNC:3529]
ENSG00000088930	XRN2	protein_coding	0.73952	0.00665927	0.0425749	no	5'-3' exoribonuclease 2 [Source:HGNC Symbol;Acc:HGNC:12836]
ENSG00000088970	KIZ	protein_coding	0.775782	0.0140159	0.073755	no	kizuna centrosomal protein [Source:HGNC Symbol;Acc:HGNC:15865]
ENSG00000088986	DYNLL1	protein_coding	0.853422	0.01579	0.0805233	no	dynein light chain LC8-type 1 [Source:HGNC Symbol;Acc:HGNC:15476]
ENSG00000088992	TESC	protein_coding	5.63788	0.00108614	0.0109415	no	tescalcin [Source:HGNC Symbol;Acc:HGNC:26065]
ENSG00000089006	SNX5	protein_coding	-0.239973	0.493762	1	no	sorting nexin 5 [Source:HGNC Symbol;Acc:HGNC:14969]
ENSG00000089009	RPL6	retained_intron	1.21601	0.000317334	0.00440739	no	ribosomal protein L6 [Source:HGNC Symbol;Acc:HGNC:10362]
ENSG00000089012	SIRPG	protein_coding	-1.74538	0.0964358	0.30268	no	signal regulatory protein gamma [Source:HGNC Symbol;Acc:HGNC:15757]
ENSG00000089022	MAPKAPK5	protein_coding	0.122924	0.53352	1	no	mitogen-activated protein kinase-activated protein kinase 5 [Source:HGNC Symbol;Acc:HGNC:6889]
ENSG00000089041	P2RX7	nonsense_mediated_decay	-1.93193	0.000786	0.0085997	no	purinergic receptor P2X 7 [Source:HGNC Symbol;Acc:HGNC:8537]
ENSG00000089048	NA	NA	2.63648	7.28227e-05	0.00147259	no	NA
ENSG00000089050	RBBP9	protein_coding	-0.185344	0.578068	1	no	RB binding protein 9, serine hydrolase [Source:HGNC Symbol;Acc:HGNC:9892]
ENSG00000089053	ANAPC5	protein_coding	0.0521181	0.820326	1	no	anaphase promoting complex subunit 5 [Source:HGNC Symbol;Acc:HGNC:15713]
ENSG00000089057	SLC23A2	processed_transcript	-0.308941	0.369503	0.831848	no	solute carrier family 23 member 2 [Source:HGNC Symbol;Acc:HGNC:10973]
ENSG00000089060	SLC8B1	protein_coding	-0.266002	0.399502	0.883422	no	solute carrier family 8 member B1 [Source:HGNC Symbol;Acc:HGNC:26175]
ENSG00000089063	TMEM230	protein_coding	0.49016	0.104227	0.32087	no	transmembrane protein 230 [Source:HGNC Symbol;Acc:HGNC:15876]
ENSG00000089091	DZANK1	protein_coding	-0.0271468	0.933418	1	no	double zinc ribbon and ankyrin repeat domains 1 [Source:HGNC Symbol;Acc:HGNC:15858]
ENSG00000089094	KDM2B	protein_coding	-0.426234	0.145368	0.413922	no	lysine demethylase 2B [Source:HGNC Symbol;Acc:HGNC:13610]
ENSG00000089101	CFAP61	protein_coding	-6.59783	1.11974e-06	7.50611e-05	no	cilia and flagella associated protein 61 [Source:HGNC Symbol;Acc:HGNC:15872]
ENSG00000089116	LHX5	protein_coding	0	0.999804	1	no	LIM homeobox 5 [Source:HGNC Symbol;Acc:HGNC:14216]
ENSG00000089123	TASP1	protein_coding	-0.387661	0.109396	0.333255	no	taspase 1 [Source:HGNC Symbol;Acc:HGNC:15859]
ENSG00000089127	OAS1	nonsense_mediated_decay	-1.96014	0.00409166	0.0296358	no	2'-5'-oligoadenylate synthetase 1 [Source:HGNC Symbol;Acc:HGNC:8086]
ENSG00000089154	GCN1	protein_coding	0.110061	0.683272	1	no	GCN1, eIF2 alpha kinase activator homolog [Source:HGNC Symbol;Acc:HGNC:4199]
ENSG00000089157	RPLP0	protein_coding	1.34511	0.00571479	0.038004	no	ribosomal protein lateral stalk subunit P0 [Source:HGNC Symbol;Acc:HGNC:10371]
ENSG00000089159	PXN	processed_transcript	2.45025	5.22657e-09	1.99106e-06	no	paxillin [Source:HGNC Symbol;Acc:HGNC:9718]
ENSG00000089163	SIRT4	protein_coding	-1.17242	0.00755013	0.046736	no	sirtuin 4 [Source:HGNC Symbol;Acc:HGNC:14932]
ENSG00000089169	RPH3A	processed_transcript	3.51798	0.00710279	0.0446595	no	rabphilin 3A [Source:HGNC Symbol;Acc:HGNC:17056]
ENSG00000089177	KIF16B	protein_coding	1.07846	0.00622761	0.0405482	no	kinesin family member 16B [Source:HGNC Symbol;Acc:HGNC:15869]
ENSG00000089195	TRMT6	protein_coding	0.965531	0.00408921	0.029627	no	tRNA methyltransferase 6 [Source:HGNC Symbol;Acc:HGNC:20900]
ENSG00000089199	CHGB	protein_coding	4.17658	0.0127789	0.0689391	no	chromogranin B [Source:HGNC Symbol;Acc:HGNC:1930]
ENSG00000089220	PEBP1	protein_coding	-1.25229	0.000139607	0.00239552	no	phosphatidylethanolamine binding protein 1 [Source:HGNC Symbol;Acc:HGNC:8630]
ENSG00000089225	TBX5	protein_coding	3.80689	0.999998	1	no	T-box 5 [Source:HGNC Symbol;Acc:HGNC:11604]
ENSG00000089234	BRAP	protein_coding	0.255918	0.264123	0.640185	no	BRCA1 associated protein [Source:HGNC Symbol;Acc:HGNC:1099]
ENSG00000089248	ERP29	retained_intron	-1.14176	9.84948e-06	0.000346928	no	endoplasmic reticulum protein 29 [Source:HGNC Symbol;Acc:HGNC:13799]
ENSG00000089250	NOS1	protein_coding	-0.739491	0.391893	0.870237	no	nitric oxide synthase 1 [Source:HGNC Symbol;Acc:HGNC:7872]
ENSG00000089280	FUS	protein_coding	3.36079	2.37761e-09	1.20394e-06	no	FUS RNA binding protein [Source:HGNC Symbol;Acc:HGNC:4010]
ENSG00000089289	IGBP1	protein_coding	0.15041	0.540997	1	no	immunoglobulin (CD79A) binding protein 1 [Source:HGNC Symbol;Acc:HGNC:5461]
ENSG00000089327	FXYD5	protein_coding	0.838087	0.154427	0.432781	no	FXYD domain containing ion transport regulator 5 [Source:HGNC Symbol;Acc:HGNC:4029]
ENSG00000089335	ZNF302	retained_intron	0.108323	0.794987	1	no	zinc finger protein 302 [Source:HGNC Symbol;Acc:HGNC:13848]
ENSG00000089351	GRAMD1A	retained_intron	0.0845305	0.781066	1	no	GRAM domain containing 1A [Source:HGNC Symbol;Acc:HGNC:29305]
ENSG00000089356	FXYD3	protein_coding	4.45735	0.0117061	0.0646152	no	FXYD domain containing ion transport regulator 3 [Source:HGNC Symbol;Acc:HGNC:4027]
ENSG00000089472	HEPH	protein_coding	0.271659	0.752939	1	no	hephaestin [Source:HGNC Symbol;Acc:HGNC:4866]
ENSG00000089486	CDIP1	protein_coding	-1.33686	0.00241464	0.0199514	no	cell death-inducing p53 target 1 [Source:HGNC Symbol;Acc:HGNC:13234]
ENSG00000089505	CMTM1	nonsense_mediated_decay	1.86172	8.44903e-05	0.00164574	no	CKLF like MARVEL transmembrane domain containing 1 [Source:HGNC Symbol;Acc:HGNC:19172]
ENSG00000089558	KCNH4	protein_coding	3.01289	0.0219159	0.102341	no	potassium voltage-gated channel subfamily H member 4 [Source:HGNC Symbol;Acc:HGNC:6253]
ENSG00000089597	GANAB	protein_coding	0.998051	0.000892452	0.00946198	no	glucosidase II alpha subunit [Source:HGNC Symbol;Acc:HGNC:4138]
ENSG00000089639	GMIP	protein_coding	0.203062	0.565536	1	no	GEM interacting protein [Source:HGNC Symbol;Acc:HGNC:24852]
ENSG00000089682	RBM41	protein_coding	1.56795	0.00426491	0.0305388	no	RNA binding motif protein 41 [Source:HGNC Symbol;Acc:HGNC:25617]
ENSG00000089685	BIRC5	nonsense_mediated_decay	-0.0428729	0.908784	1	no	baculoviral IAP repeat containing 5 [Source:HGNC Symbol;Acc:HGNC:593]
ENSG00000089692	LAG3	protein_coding	1.30818	0.0927091	0.297001	no	lymphocyte activating 3 [Source:HGNC Symbol;Acc:HGNC:6476]
ENSG00000089693	MLF2	protein_coding	1.11389	2.54956e-05	0.000690674	no	myeloid leukemia factor 2 [Source:HGNC Symbol;Acc:HGNC:7126]
ENSG00000089723	OTUB2	protein_coding	0.436533	0.325446	0.75358	no	OTU deubiquitinase, ubiquitin aldehyde binding 2 [Source:HGNC Symbol;Acc:HGNC:20351]
ENSG00000089737	DDX24	protein_coding	-0.368569	0.125611	0.370032	no	DEAD-box helicase 24 [Source:HGNC Symbol;Acc:HGNC:13266]
ENSG00000089775	ZBTB25	protein_coding	-0.261679	0.278801	0.668353	no	zinc finger and BTB domain containing 25 [Source:HGNC Symbol;Acc:HGNC:13112]
ENSG00000089818	NECAP1	nonsense_mediated_decay	-0.0905203	0.758804	1	no	NECAP endocytosis associated 1 [Source:HGNC Symbol;Acc:HGNC:24539]
ENSG00000089820	ARHGAP4	protein_coding	0.587193	0.0949279	0.301529	no	Rho GTPase activating protein 4 [Source:HGNC Symbol;Acc:HGNC:674]
ENSG00000089847	ANKRD24	protein_coding	1.48386	0.0792466	0.265076	no	ankyrin repeat domain 24 [Source:HGNC Symbol;Acc:HGNC:29424]
ENSG00000089876	DHX32	protein_coding	-0.65228	0.00925079	0.0542571	no	DEAH-box helicase 32 (putative) [Source:HGNC Symbol;Acc:HGNC:16717]
ENSG00000089902	RCOR1	protein_coding	0.53577	0.0751999	0.255322	no	REST corepressor 1 [Source:HGNC Symbol;Acc:HGNC:17441]
ENSG00000089916	GPATCH2L	retained_intron	0.597211	0.00546798	0.0367541	no	G-patch domain containing 2 like [Source:HGNC Symbol;Acc:HGNC:20210]
ENSG00000090006	LTBP4	protein_coding	1.24827	0.00757641	0.0468534	no	latent transforming growth factor beta binding protein 4 [Source:HGNC Symbol;Acc:HGNC:6717]
ENSG00000090013	BLVRB	protein_coding	-1.29931	0.000884464	0.00939905	no	biliverdin reductase B [Source:HGNC Symbol;Acc:HGNC:1063]
ENSG00000090020	SLC9A1	protein_coding	0.866579	0.0457159	0.176756	no	solute carrier family 9 member A1 [Source:HGNC Symbol;Acc:HGNC:11071]
ENSG00000090054	SPTLC1	protein_coding	0.387331	0.151224	0.426294	no	serine palmitoyltransferase long chain base subunit 1 [Source:HGNC Symbol;Acc:HGNC:11277]
ENSG00000090060	PAPOLA	protein_coding	2.15559	7.57626e-08	1.21158e-05	no	poly(A) polymerase alpha [Source:HGNC Symbol;Acc:HGNC:14981]
ENSG00000090061	CCNK	retained_intron	1.45263	0.000111602	0.0020253	no	cyclin K [Source:HGNC Symbol;Acc:HGNC:1596]
ENSG00000090097	PCBP4	protein_coding	1.78567	1.33179e-05	0.000433905	no	poly(rC) binding protein 4 [Source:HGNC Symbol;Acc:HGNC:8652]
ENSG00000090104	RGS1	protein_coding	-4.30525	0.00220082	0.0186033	no	regulator of G-protein signaling 1 [Source:HGNC Symbol;Acc:HGNC:9991]
ENSG00000090238	YPEL3	protein_coding	-0.404623	0.167147	0.457217	no	yippee like 3 [Source:HGNC Symbol;Acc:HGNC:18327]
ENSG00000090263	MRPS33	protein_coding	1.54047	0.00200626	0.0173896	no	mitochondrial ribosomal protein S33 [Source:HGNC Symbol;Acc:HGNC:16634]
ENSG00000090266	NDUFB2	nonsense_mediated_decay	1.01097	0.0137597	0.0727771	no	NADH:ubiquinone oxidoreductase subunit B2 [Source:HGNC Symbol;Acc:HGNC:7697]
ENSG00000090273	NUDC	protein_coding	0.0164255	0.953618	1	no	nudC nuclear distribution protein [Source:HGNC Symbol;Acc:HGNC:8045]
ENSG00000090316	MAEA	nonsense_mediated_decay	-0.11072	0.598947	1	no	macrophage erythroblast attacher [Source:HGNC Symbol;Acc:HGNC:13731]
ENSG00000090339	ICAM1	protein_coding	1.69598	0.00162674	0.0148635	no	intercellular adhesion molecule 1 [Source:HGNC Symbol;Acc:HGNC:5344]
ENSG00000090372	STRN4	protein_coding	-0.400734	0.16524	0.453704	no	striatin 4 [Source:HGNC Symbol;Acc:HGNC:15721]
ENSG00000090376	IRAK3	protein_coding	-3.36914	0.00367901	0.0273682	no	interleukin 1 receptor associated kinase 3 [Source:HGNC Symbol;Acc:HGNC:17020]
ENSG00000090382	LYZ	protein_coding	5.06483	0.000117051	0.00210106	no	lysozyme [Source:HGNC Symbol;Acc:HGNC:6740]
ENSG00000090402	SI	protein_coding	0.449948	0.999769	1	no	sucrase-isomaltase [Source:HGNC Symbol;Acc:HGNC:10856]
ENSG00000090432	MUL1	protein_coding	-0.241471	0.322378	0.748331	no	mitochondrial E3 ubiquitin protein ligase 1 [Source:HGNC Symbol;Acc:HGNC:25762]
ENSG00000090447	TFAP4	protein_coding	-0.0881344	0.819693	1	no	transcription factor AP-4 (activating enhancer binding protein 4) [Source:HGNC Symbol;Acc:HGNC:11745]
ENSG00000090470	PDCD7	protein_coding	-0.417176	0.187505	0.492474	no	programmed cell death 7 [Source:HGNC Symbol;Acc:HGNC:8767]
ENSG00000090487	SPG21	protein_coding	0.249941	0.320207	0.744549	no	spastic paraplegia 21 (autosomal recessive, Mast syndrome) [Source:HGNC Symbol;Acc:HGNC:20373]
ENSG00000090512	FETUB	protein_coding	2.45743	0.999989	1	no	fetuin B [Source:HGNC Symbol;Acc:HGNC:3658]
ENSG00000090520	DNAJB11	protein_coding	0.345558	0.166444	0.45575	no	DnaJ heat shock protein family (Hsp40) member B11 [Source:HGNC Symbol;Acc:HGNC:14889]
ENSG00000090530	P3H2	protein_coding	2.34486	0.00322025	0.0247895	no	prolyl 3-hydroxylase 2 [Source:HGNC Symbol;Acc:HGNC:19317]
ENSG00000090534	THPO	processed_transcript	5.04944	0.999762	1	no	thrombopoietin [Source:HGNC Symbol;Acc:HGNC:11795]
ENSG00000090539	CHRD	retained_intron	5.3357	0.00015923	0.00263631	no	chordin [Source:HGNC Symbol;Acc:HGNC:1949]
ENSG00000090554	FLT3LG	protein_coding	-1.17877	0.0257628	0.115106	no	fms related tyrosine kinase 3 ligand [Source:HGNC Symbol;Acc:HGNC:3766]
ENSG00000090565	RAB11FIP3	protein_coding	-0.405578	0.238107	0.591677	no	RAB11 family interacting protein 3 [Source:HGNC Symbol;Acc:HGNC:17224]
ENSG00000090581	GNPTG	protein_coding	-0.217031	0.32098	0.746022	no	N-acetylglucosamine-1-phosphate transferase gamma subunit [Source:HGNC Symbol;Acc:HGNC:23026]
ENSG00000090612	ZNF268	nonsense_mediated_decay	1.2485	4.52308e-05	0.00104456	no	zinc finger protein 268 [Source:HGNC Symbol;Acc:HGNC:13061]
ENSG00000090615	GOLGA3	protein_coding	-0.0467471	0.915532	1	no	golgin A3 [Source:HGNC Symbol;Acc:HGNC:4426]
ENSG00000090621	PABPC4	protein_coding	1.18929	0.0042929	0.0306776	no	poly(A) binding protein cytoplasmic 4 [Source:HGNC Symbol;Acc:HGNC:8557]
ENSG00000090659	CD209	protein_coding	-0.885391	0.287616	0.685215	no	CD209 molecule [Source:HGNC Symbol;Acc:HGNC:1641]
ENSG00000090661	CERS4	processed_transcript	-0.122014	0.824495	1	no	ceramide synthase 4 [Source:HGNC Symbol;Acc:HGNC:23747]
ENSG00000090674	MCOLN1	retained_intron	0.0537591	0.91306	1	no	mucolipin 1 [Source:HGNC Symbol;Acc:HGNC:13356]
ENSG00000090686	USP48	protein_coding	0.759516	0.00620653	0.0404328	no	ubiquitin specific peptidase 48 [Source:HGNC Symbol;Acc:HGNC:18533]
ENSG00000090776	EFNB1	protein_coding	-0.602881	0.161591	0.446271	no	ephrin B1 [Source:HGNC Symbol;Acc:HGNC:3226]
ENSG00000090857	PDPR	protein_coding	-0.402664	0.260355	0.633248	no	pyruvate dehydrogenase phosphatase regulatory subunit [Source:HGNC Symbol;Acc:HGNC:30264]
ENSG00000090861	AARS	protein_coding	0.373904	0.0952601	0.302265	no	alanyl-tRNA synthetase [Source:HGNC Symbol;Acc:HGNC:20]
ENSG00000090863	GLG1	protein_coding	0.719911	0.00284966	0.0225642	no	golgi glycoprotein 1 [Source:HGNC Symbol;Acc:HGNC:4316]
ENSG00000090889	KIF4A	protein_coding	0.650488	0.0638998	0.22686	no	kinesin family member 4A [Source:HGNC Symbol;Acc:HGNC:13339]
ENSG00000090905	TNRC6A	retained_intron	0.481833	0.193221	0.503977	no	trinucleotide repeat containing 6A [Source:HGNC Symbol;Acc:HGNC:11969]
ENSG00000090920	NA	NA	1.00934	0.193279	0.504088	no	NA
ENSG00000090924	PLEKHG2	protein_coding	-0.113535	0.838885	1	no	pleckstrin homology and RhoGEF domain containing G2 [Source:HGNC Symbol;Acc:HGNC:29515]
ENSG00000090932	DLL3	protein_coding	0.700817	0.340985	0.781452	no	delta like canonical Notch ligand 3 [Source:HGNC Symbol;Acc:HGNC:2909]
ENSG00000090971	NAT14	protein_coding	-0.731045	0.0140642	0.0739611	no	N-acetyltransferase 14 (putative) [Source:HGNC Symbol;Acc:HGNC:28918]
ENSG00000090975	PITPNM2	processed_transcript	1.2604	0.00508811	0.0348558	no	phosphatidylinositol transfer protein membrane associated 2 [Source:HGNC Symbol;Acc:HGNC:21044]
ENSG00000090989	EXOC1	protein_coding	0.859096	0.00227585	0.0190716	no	exocyst complex component 1 [Source:HGNC Symbol;Acc:HGNC:30380]
ENSG00000091009	RBM27	protein_coding	1.59599	6.59357e-05	0.00136901	no	RNA binding motif protein 27 [Source:HGNC Symbol;Acc:HGNC:29243]
ENSG00000091010	POU4F3	protein_coding	0.500813	0.669291	1	no	POU class 4 homeobox 3 [Source:HGNC Symbol;Acc:HGNC:9220]
ENSG00000091039	OSBPL8	protein_coding	2.0048	1.22097e-07	1.69481e-05	no	oxysterol binding protein like 8 [Source:HGNC Symbol;Acc:HGNC:16396]
ENSG00000091073	DTX2	protein_coding	0.6076	0.0668092	0.234481	no	deltex 2, E3 ubiquitin ligase [Source:HGNC Symbol;Acc:HGNC:15973]
ENSG00000091106	NLRC4	protein_coding	0.038902	0.968979	1	no	NLR family CARD domain containing 4 [Source:HGNC Symbol;Acc:HGNC:16412]
ENSG00000091127	PUS7	protein_coding	0.72981	0.0348837	0.144601	no	pseudouridylate synthase 7 (putative) [Source:HGNC Symbol;Acc:HGNC:26033]
ENSG00000091128	LAMB4	protein_coding	0.970359	0.149634	0.422915	no	laminin subunit beta 4 [Source:HGNC Symbol;Acc:HGNC:6491]
ENSG00000091129	NRCAM	protein_coding	4.60236	0.00023399	0.00350109	no	neuronal cell adhesion molecule [Source:HGNC Symbol;Acc:HGNC:7994]
ENSG00000091136	LAMB1	protein_coding	2.42281	6.24603e-06	0.000249825	no	laminin subunit beta 1 [Source:HGNC Symbol;Acc:HGNC:6486]
ENSG00000091137	SLC26A4	protein_coding	2.15499	0.063594	0.226092	no	solute carrier family 26 member 4 [Source:HGNC Symbol;Acc:HGNC:8818]
ENSG00000091138	SLC26A3	protein_coding	-2.69592	0.00861841	0.0515508	no	solute carrier family 26 member 3 [Source:HGNC Symbol;Acc:HGNC:3018]
ENSG00000091140	DLD	nonsense_mediated_decay	1.32499	0.00025501	0.00372406	no	dihydrolipoamide dehydrogenase [Source:HGNC Symbol;Acc:HGNC:2898]
ENSG00000091157	WDR7	protein_coding	0.310512	0.27004	0.651752	no	WD repeat domain 7 [Source:HGNC Symbol;Acc:HGNC:13490]
ENSG00000091164	TXNL1	protein_coding	1.18995	0.00279452	0.0222622	no	thioredoxin like 1 [Source:HGNC Symbol;Acc:HGNC:12436]
ENSG00000091181	IL5RA	protein_coding	-1.42805	0.0402582	0.160622	no	interleukin 5 receptor subunit alpha [Source:HGNC Symbol;Acc:HGNC:6017]
ENSG00000091262	ABCC6	protein_coding	1.56729	0.173682	0.469606	no	ATP binding cassette subfamily C member 6 [Source:HGNC Symbol;Acc:HGNC:57]
ENSG00000091317	CMTM6	protein_coding	0.133295	0.509886	1	no	CKLF like MARVEL transmembrane domain containing 6 [Source:HGNC Symbol;Acc:HGNC:19177]
ENSG00000091409	ITGA6	protein_coding	4.94511	2.45177e-12	8.94454e-09	no	integrin subunit alpha 6 [Source:HGNC Symbol;Acc:HGNC:6142]
ENSG00000091428	RAPGEF4	protein_coding	-0.779116	0.174087	0.470516	no	Rap guanine nucleotide exchange factor 4 [Source:HGNC Symbol;Acc:HGNC:16626]
ENSG00000091436	AC013461,1	protein_coding	0.960045	0.00886441	0.0525624	no	Mitogen-activated protein kinase kinase kinase MLT [Source:UniProtKB/Swiss-Prot;Acc:Q9NYL2]
ENSG00000091482	SMPX	protein_coding	6.69927	0.00787343	0.0481608	no	small muscle protein, X-linked [Source:HGNC Symbol;Acc:HGNC:11122]
ENSG00000091483	FH	protein_coding	-0.340808	0.122072	0.362474	no	fumarate hydratase [Source:HGNC Symbol;Acc:HGNC:3700]
ENSG00000091490	SEL1L3	protein_coding	2.43611	0.00112723	0.0112727	no	SEL1L family member 3 [Source:HGNC Symbol;Acc:HGNC:29108]
ENSG00000091513	TF	retained_intron	8.55331	0.000148084	0.00249646	no	transferrin [Source:HGNC Symbol;Acc:HGNC:11740]
ENSG00000091527	CDV3	protein_coding	0.103164	0.795794	1	no	CDV3 homolog [Source:HGNC Symbol;Acc:HGNC:26928]
ENSG00000091536	MYO15A	nonsense_mediated_decay	-0.0811569	0.871793	1	no	myosin XVA [Source:HGNC Symbol;Acc:HGNC:7594]
ENSG00000091542	ALKBH5	retained_intron	-0.61385	0.0393192	0.157924	no	alkB homolog 5, RNA demethylase [Source:HGNC Symbol;Acc:HGNC:25996]
ENSG00000091583	APOH	protein_coding	-0.662545	0.381194	0.852442	no	apolipoprotein H [Source:HGNC Symbol;Acc:HGNC:616]
ENSG00000091592	NLRP1	processed_transcript	1.05453	0.0629958	0.224554	no	NLR family pyrin domain containing 1 [Source:HGNC Symbol;Acc:HGNC:14374]
ENSG00000091622	PITPNM3	retained_intron	-0.34598	0.521226	1	no	PITPNM family member 3 [Source:HGNC Symbol;Acc:HGNC:21043]
ENSG00000091640	SPAG7	protein_coding	-0.632	0.0148302	0.0769182	no	sperm associated antigen 7 [Source:HGNC Symbol;Acc:HGNC:11216]
ENSG00000091651	ORC6	protein_coding	-0.455944	0.079932	0.266812	no	origin recognition complex subunit 6 [Source:HGNC Symbol;Acc:HGNC:17151]
ENSG00000091656	NA	NA	2.15288	0.0611455	0.219594	no	NA
ENSG00000091664	SLC17A6	protein_coding	6.39755	0.999807	1	no	solute carrier family 17 member 6 [Source:HGNC Symbol;Acc:HGNC:16703]
ENSG00000091704	CPA1	protein_coding	2.95389	0.999823	1	no	carboxypeptidase A1 [Source:HGNC Symbol;Acc:HGNC:2296]
ENSG00000091732	ZC3HC1	protein_coding	0.443477	0.102335	0.316376	no	zinc finger C3HC-type containing 1 [Source:HGNC Symbol;Acc:HGNC:29913]
ENSG00000091831	ESR1	protein_coding	-1.41743	0.0800625	0.267099	no	estrogen receptor 1 [Source:HGNC Symbol;Acc:HGNC:3467]
ENSG00000091844	RGS17	protein_coding	0.21478	0.813811	1	no	regulator of G-protein signaling 17 [Source:HGNC Symbol;Acc:HGNC:14088]
ENSG00000091879	ANGPT2	protein_coding	-0.536048	0.549681	1	no	angiopoietin 2 [Source:HGNC Symbol;Acc:HGNC:485]
ENSG00000091947	TMEM101	protein_coding	-0.657337	0.0331271	0.139124	no	transmembrane protein 101 [Source:HGNC Symbol;Acc:HGNC:28653]
ENSG00000091972	CD200	protein_coding	2.05329	0.0309761	0.13226	no	CD200 molecule [Source:HGNC Symbol;Acc:HGNC:7203]
ENSG00000091986	CCDC80	protein_coding	0.629299	0.356984	0.809874	no	coiled-coil domain containing 80 [Source:HGNC Symbol;Acc:HGNC:30649]
ENSG00000092009	CMA1	protein_coding	0.645084	0.999701	1	no	chymase 1 [Source:HGNC Symbol;Acc:HGNC:2097]
ENSG00000092010	PSME1	protein_coding	0.451764	0.261058	0.634596	no	proteasome activator subunit 1 [Source:HGNC Symbol;Acc:HGNC:9568]
ENSG00000092020	PPP2R3C	protein_coding	0.962301	0.00222388	0.0187414	no	protein phosphatase 2 regulatory subunit B''gamma [Source:HGNC Symbol;Acc:HGNC:17485]
ENSG00000092036	HAUS4	protein_coding	-0.303602	0.376728	0.844535	no	HAUS augmin like complex subunit 4 [Source:HGNC Symbol;Acc:HGNC:20163]
ENSG00000092051	JPH4	protein_coding	2.71292	0.0538383	0.199588	no	junctophilin 4 [Source:HGNC Symbol;Acc:HGNC:20156]
ENSG00000092054	MYH7	protein_coding	1.18649	0.28318	0.676708	no	myosin, heavy chain 7, cardiac muscle, beta [Source:HGNC Symbol;Acc:HGNC:7577]
ENSG00000092067	CEBPE	protein_coding	0.375505	0.937019	1	no	CCAAT/enhancer binding protein epsilon [Source:HGNC Symbol;Acc:HGNC:1836]
ENSG00000092068	SLC7A8	protein_coding	-2.42744	0.00162052	0.0148221	no	solute carrier family 7 member 8 [Source:HGNC Symbol;Acc:HGNC:11066]
ENSG00000092094	OSGEP	protein_coding	-0.765779	0.0277716	0.121975	no	O-sialoglycoprotein endopeptidase [Source:HGNC Symbol;Acc:HGNC:18028]
ENSG00000092096	SLC22A17	retained_intron	0.831987	0.180876	0.479579	no	solute carrier family 22 member 17 [Source:HGNC Symbol;Acc:HGNC:23095]
ENSG00000092098	RNF31	protein_coding	-0.422888	0.152281	0.428532	no	ring finger protein 31 [Source:HGNC Symbol;Acc:HGNC:16031]
ENSG00000092108	SCFD1	nonsense_mediated_decay	1.26527	6.03301e-05	0.0012839	no	sec1 family domain containing 1 [Source:HGNC Symbol;Acc:HGNC:20726]
ENSG00000092140	G2E3	retained_intron	1.33619	0.000112137	0.00203258	no	G2/M-phase specific E3 ubiquitin protein ligase [Source:HGNC Symbol;Acc:HGNC:20338]
ENSG00000092148	HECTD1	processed_transcript	1.24691	7.60019e-05	0.00152061	no	HECT domain E3 ubiquitin protein ligase 1 [Source:HGNC Symbol;Acc:HGNC:20157]
ENSG00000092199	HNRNPC	protein_coding	0.864456	0.00380849	0.0280903	no	heterogeneous nuclear ribonucleoprotein C (C1/C2) [Source:HGNC Symbol;Acc:HGNC:5035]
ENSG00000092200	RPGRIP1	nonsense_mediated_decay	0.674576	0.5233	1	no	retinitis pigmentosa GTPase regulator interacting protein 1 [Source:HGNC Symbol;Acc:HGNC:13436]
ENSG00000092201	SUPT16H	protein_coding	1.61766	2.2017e-05	0.00062218	no	SPT16 homolog, facilitates chromatin remodeling subunit [Source:HGNC Symbol;Acc:HGNC:11465]
ENSG00000092203	TOX4	protein_coding	0.616441	0.0062034	0.0404152	no	TOX high mobility group box family member 4 [Source:HGNC Symbol;Acc:HGNC:20161]
ENSG00000092208	GEMIN2	protein_coding	0.268593	0.445392	0.960306	no	gem nuclear organelle associated protein 2 [Source:HGNC Symbol;Acc:HGNC:10884]
ENSG00000092295	TGM1	protein_coding	-1.62299	0.0714719	0.246721	no	transglutaminase 1 [Source:HGNC Symbol;Acc:HGNC:11777]
ENSG00000092330	TINF2	protein_coding	-0.215852	0.489263	1	no	TERF1 interacting nuclear factor 2 [Source:HGNC Symbol;Acc:HGNC:11824]
ENSG00000092345	DAZL	protein_coding	1.22155	0.303365	0.713808	no	deleted in azoospermia like [Source:HGNC Symbol;Acc:HGNC:2685]
ENSG00000092377	TBL1Y	protein_coding	-4.14395	0.00068027	0.00773863	no	transducin (beta)-like 1, Y-linked [Source:HGNC Symbol;Acc:HGNC:18502]
ENSG00000092421	SEMA6A	protein_coding	-3.29965	2.69921e-06	0.000137817	no	semaphorin 6A [Source:HGNC Symbol;Acc:HGNC:10738]
ENSG00000092439	TRPM7	protein_coding	0.249264	0.301582	0.710681	no	transient receptor potential cation channel subfamily M member 7 [Source:HGNC Symbol;Acc:HGNC:17994]
ENSG00000092445	TYRO3	protein_coding	-1.2016	0.0011365	0.0113343	no	TYRO3 protein tyrosine kinase [Source:HGNC Symbol;Acc:HGNC:12446]
ENSG00000092470	WDR76	protein_coding	-0.402572	0.181018	0.479891	no	WD repeat domain 76 [Source:HGNC Symbol;Acc:HGNC:25773]
ENSG00000092529	CAPN3	protein_coding	-0.977018	0.142972	0.408623	no	calpain 3 [Source:HGNC Symbol;Acc:HGNC:1480]
ENSG00000092531	SNAP23	protein_coding	0.23844	0.469636	0.999826	no	synaptosome associated protein 23 [Source:HGNC Symbol;Acc:HGNC:11131]
ENSG00000092607	TBX15	protein_coding	3.30039	0.000205949	0.0031866	no	T-box 15 [Source:HGNC Symbol;Acc:HGNC:11594]
ENSG00000092621	PHGDH	protein_coding	-1.04351	0.130466	0.380442	no	phosphoglycerate dehydrogenase [Source:HGNC Symbol;Acc:HGNC:8923]
ENSG00000092758	COL9A3	processed_transcript	3.41299	9.9347e-06	0.000348908	no	collagen type IX alpha 3 [Source:HGNC Symbol;Acc:HGNC:2219]
ENSG00000092820	EZR	protein_coding	0.291763	0.401112	0.886595	no	ezrin [Source:HGNC Symbol;Acc:HGNC:12691]
ENSG00000092841	MYL6	retained_intron	0.0546896	0.911531	1	no	myosin light chain 6 [Source:HGNC Symbol;Acc:HGNC:7587]
[truncated: 91,899 more rows]

## Sheet: DEG_Mvs_BM
name	Symbol	Transcript type	logFC MvsBM	pvalue MvsBM	FDR MvsBM	Genomic position	Mono exonic	Description
ENSG00000000003	TSPAN6	protein_coding	1.3789	0.00688994	0.0460609	chrX:99883667-99894988	no	tetraspanin 6 [Source:HGNC Symbol;Acc:HGNC:11858]
ENSG00000000005	TNMD	protein_coding	5.70856	0.0489116	0.174682	chrX:99839799-99854882	no	tenomodulin [Source:HGNC Symbol;Acc:HGNC:17757]
ENSG00000000419	DPM1	processed_transcript	1.56306	0.00013268	0.00301229	chr20:49551404-49575092	no	dolichyl-phosphate mannosyltransferase polypeptide 1, catalytic subunit [Source:HGNC Symbol;Acc:HGNC:3005]
ENSG00000000457	SCYL3	protein_coding	-0.120408	0.688556	1	chr1:169818772-169863408	no	SCY1 like pseudokinase 3 [Source:HGNC Symbol;Acc:HGNC:19285]
ENSG00000000460	C1orf112	protein_coding	-0.740063	0.0257109	0.112434	chr1:169631245-169823221	no	chromosome 1 open reading frame 112 [Source:HGNC Symbol;Acc:HGNC:25565]
ENSG00000000938	FGR	protein_coding	-0.773852	0.408826	0.7176	chr1:27938575-27961788	no	FGR proto-oncogene, Src family tyrosine kinase [Source:HGNC Symbol;Acc:HGNC:3697]
ENSG00000000971	CFH	retained_intron	4.11412	0.000761489	0.0100138	chr1:196621008-196716634	no	complement factor H [Source:HGNC Symbol;Acc:HGNC:4883]
ENSG00000001036	FUCA2	protein_coding	0.269002	0.441173	0.761374	chr6:143815948-143832827	no	fucosidase, alpha-L- 2, plasma [Source:HGNC Symbol;Acc:HGNC:4008]
ENSG00000001084	GCLC	protein_coding	-0.0486195	0.879332	1	chr6:53362139-53481768	no	glutamate-cysteine ligase catalytic subunit [Source:HGNC Symbol;Acc:HGNC:4311]
ENSG00000001167	NFYA	protein_coding	0.786398	0.0206274	0.0970003	chr6:41040684-41067715	no	nuclear transcription factor Y subunit alpha [Source:HGNC Symbol;Acc:HGNC:7804]
ENSG00000001460	STPG1	processed_transcript	-0.401705	0.267219	0.538017	chr1:24683489-24743424	no	sperm tail PG-rich repeat containing 1 [Source:HGNC Symbol;Acc:HGNC:28070]
ENSG00000001461	NIPAL3	protein_coding	1.25709	0.00268487	0.0240809	chr1:24742284-24799466	no	NIPA like domain containing 3 [Source:HGNC Symbol;Acc:HGNC:25233]
ENSG00000001497	LAS1L	protein_coding	0.639509	0.0512974	0.180388	chrX:64732462-64754655	no	LAS1-like, ribosome biogenesis factor [Source:HGNC Symbol;Acc:HGNC:25726]
ENSG00000001561	ENPP4	protein_coding	3.72988	0.0113913	0.0647853	chr6:46097730-46114436	no	ectonucleotide pyrophosphatase/phosphodiesterase 4 (putative) [Source:HGNC Symbol;Acc:HGNC:3359]
ENSG00000001617	SEMA3F	protein_coding	0.0739816	0.910796	1	chr3:50192478-50226508	no	semaphorin 3F [Source:HGNC Symbol;Acc:HGNC:10728]
ENSG00000001626	CFTR	protein_coding	3.69738	0.0116894	0.0658891	chr7:117105838-117356025	no	cystic fibrosis transmembrane conductance regulator [Source:HGNC Symbol;Acc:HGNC:1884]
ENSG00000001629	ANKIB1	nonsense_mediated_decay	1.67626	1.42991e-05	0.000668037	chr7:91875548-92030698	no	ankyrin repeat and IBR domain containing 1 [Source:HGNC Symbol;Acc:HGNC:22215]
ENSG00000001630	CYP51A1	protein_coding	-0.0931701	0.766389	1	chr7:91741465-91772266	no	cytochrome P450 family 51 subfamily A member 1 [Source:HGNC Symbol;Acc:HGNC:2649]
ENSG00000001631	KRIT1	protein_coding	1.48683	4.14965e-05	0.00136796	chr7:91828283-91875480	no	KRIT1, ankyrin repeat containing [Source:HGNC Symbol;Acc:HGNC:1573]
ENSG00000002016	RAD52	protein_coding	-0.677496	0.0105425	0.0614621	chr12:1021243-1099219	no	RAD52 homolog, DNA repair protein [Source:HGNC Symbol;Acc:HGNC:9824]
ENSG00000002079	MYH16	pseudogene	2.69086	0.0125774	0.0692306	NA	no	NA
ENSG00000002330	BAD	protein_coding	-0.374577	0.44429	0.765489	chr11:64037302-64052176	no	BCL2 associated agonist of cell death [Source:HGNC Symbol;Acc:HGNC:936]
ENSG00000002549	LAP3	protein_coding	-0.426028	0.130089	0.340029	chr4:17578815-17609595	no	leucine aminopeptidase 3 [Source:HGNC Symbol;Acc:HGNC:18449]
ENSG00000002586	CD99	protein_coding	-2.87197	0.0195787	0.0936618	chrX:2609220-2659350	no	CD99 molecule [Source:HGNC Symbol;Acc:HGNC:7082]
ENSG00000002587	HS3ST1	protein_coding	7.21824	7.62827e-06	0.000437302	chr4:11394774-11431389	no	heparan sulfate-glucosamine 3-sulfotransferase 1 [Source:HGNC Symbol;Acc:HGNC:5194]
ENSG00000002726	AOC1	protein_coding	7.26595	0.00103361	0.0123696	chr7:150521715-150558592	no	amine oxidase, copper containing 1 [Source:HGNC Symbol;Acc:HGNC:80]
ENSG00000002745	WNT16	protein_coding	5.76059	0.0381762	0.147213	chr7:120965421-120981158	no	Wnt family member 16 [Source:HGNC Symbol;Acc:HGNC:16267]
ENSG00000002746	HECW1	protein_coding	1.76996	0.0598798	0.200364	chr7:43152198-43605600	no	HECT, C2 and WW domain containing E3 ubiquitin protein ligase 1 [Source:HGNC Symbol;Acc:HGNC:22195]
ENSG00000002822	MAD1L1	protein_coding	-0.786636	0.0303341	0.126013	chr7:1855429-2272878	no	MAD1 mitotic arrest deficient like 1 [Source:HGNC Symbol;Acc:HGNC:6762]
ENSG00000002834	LASP1	protein_coding	0.0647265	0.857147	1	chr17:37026112-37078023	no	LIM and SH3 protein 1 [Source:HGNC Symbol;Acc:HGNC:6513]
ENSG00000002919	SNX11	protein_coding	0.170799	0.661102	1	chr17:46180719-46200436	no	sorting nexin 11 [Source:HGNC Symbol;Acc:HGNC:14975]
ENSG00000002933	TMEM176A	protein_coding	6.0231	0.026808	0.115625	chr7:150497491-150502208	no	transmembrane protein 176A [Source:HGNC Symbol;Acc:HGNC:24930]
ENSG00000003056	M6PR	protein_coding	-0.455528	0.111476	0.30647	chr12:9092959-9102551	no	mannose-6-phosphate receptor, cation dependent [Source:HGNC Symbol;Acc:HGNC:6752]
ENSG00000003096	KLHL13	protein_coding	-0.939144	0.163177	0.393962	chrX:117031776-117251303	no	kelch like family member 13 [Source:HGNC Symbol;Acc:HGNC:22931]
ENSG00000003137	CYP26B1	protein_coding	4.6002	0.00323285	0.0273936	chr2:72356367-72375167	no	cytochrome P450 family 26 subfamily B member 1 [Source:HGNC Symbol;Acc:HGNC:20581]
ENSG00000003147	ICA1	protein_coding	0.364981	0.657035	1	chr7:8152814-8302317	no	islet cell autoantigen 1 [Source:HGNC Symbol;Acc:HGNC:5343]
ENSG00000003249	DBNDD1	protein_coding	-1.32806	0.00033249	0.00563914	chr16:90071273-90086536	no	dysbindin (dystrobrevin binding protein 1) domain containing 1 [Source:HGNC Symbol;Acc:HGNC:28455]
ENSG00000003393	ALS2	protein_coding	-0.211336	0.474768	0.806802	chr2:202565277-202645912	no	ALS2, alsin Rho guanine nucleotide exchange factor [Source:HGNC Symbol;Acc:HGNC:443]
ENSG00000003400	CASP10	protein_coding	3.22375	0.00556256	0.0398455	chr2:202047604-202094129	no	caspase 10 [Source:HGNC Symbol;Acc:HGNC:1500]
ENSG00000003402	CFLAR	retained_intron	0.578705	0.0761843	0.236265	chr2:201980827-202041410	no	CASP8 and FADD like apoptosis regulator [Source:HGNC Symbol;Acc:HGNC:1876]
ENSG00000003436	TFPI	protein_coding	4.09351	0.000201789	0.00401332	chr2:188328957-188430487	no	tissue factor pathway inhibitor [Source:HGNC Symbol;Acc:HGNC:11760]
ENSG00000003509	NDUFAF7	retained_intron	-0.489821	0.127024	0.33471	chr2:37458774-37480546	no	NADH:ubiquinone oxidoreductase complex assembly factor 7 [Source:HGNC Symbol;Acc:HGNC:28816]
ENSG00000003756	RBM5	protein_coding	-0.150561	0.541457	0.8939	chr3:50126341-50156454	no	RNA binding motif protein 5 [Source:HGNC Symbol;Acc:HGNC:9902]
ENSG00000003987	MTMR7	protein_coding	2.66703	0.0381535	0.147135	chr8:17155539-17271037	no	myotubularin related protein 7 [Source:HGNC Symbol;Acc:HGNC:7454]
ENSG00000003989	SLC7A2	protein_coding	-1.41583	0.153821	0.379453	chr8:17354597-17428082	no	solute carrier family 7 member 2 [Source:HGNC Symbol;Acc:HGNC:11060]
ENSG00000004059	ARF5	retained_intron	0.443047	0.184109	0.424567	chr7:127228399-127231759	no	ADP ribosylation factor 5 [Source:HGNC Symbol;Acc:HGNC:658]
ENSG00000004139	SARM1	protein_coding	-0.339522	0.52603	0.873887	(hg38)chr17:28364356-28404049	no	sterile alpha and TIR motif containing 1 [Source:HGNC Symbol;Acc:HGNC:17074]
ENSG00000004142	POLDIP2	protein_coding	0.381509	0.149747	0.373107	chr17:26673659-26684545	no	polymerase (DNA) delta interacting protein 2 [Source:HGNC Symbol;Acc:HGNC:23781]
ENSG00000004399	PLXND1	nonsense_mediated_decay	1.02913	0.242966	0.505097	chr3:129274018-129325661	no	plexin D1 [Source:HGNC Symbol;Acc:HGNC:9107]
ENSG00000004455	AK2	protein_coding	0.00492923	0.987146	1	chr1:33473585-33546597	no	adenylate kinase 2 [Source:HGNC Symbol;Acc:HGNC:362]
ENSG00000004468	CD38	protein_coding	1.60335	0.143887	0.363393	chr4:15779898-15854853	no	CD38 molecule [Source:HGNC Symbol;Acc:HGNC:1667]
ENSG00000004478	FKBP4	protein_coding	0.390331	0.178869	0.416251	chr12:2904119-2914576	no	FK506 binding protein 4 [Source:HGNC Symbol;Acc:HGNC:3720]
ENSG00000004487	KDM1A	protein_coding	0.260229	0.368911	0.663086	chr1:23345941-23410182	no	lysine demethylase 1A [Source:HGNC Symbol;Acc:HGNC:29079]
ENSG00000004534	RBM6	protein_coding	-0.146862	0.650052	1	chr3:49977440-50137478	no	RNA binding motif protein 6 [Source:HGNC Symbol;Acc:HGNC:9903]
ENSG00000004660	CAMKK1	protein_coding	-0.746351	0.213762	0.470551	chr17:3763609-3798185	no	calcium/calmodulin dependent protein kinase kinase 1 [Source:HGNC Symbol;Acc:HGNC:1469]
ENSG00000004700	RECQL	protein_coding	1.27346	0.00010548	0.00260101	chr12:21621845-21654603	no	RecQ like helicase [Source:HGNC Symbol;Acc:HGNC:9948]
ENSG00000004766	VPS50	retained_intron	1.4343	3.22797e-05	0.001142	chr7:92861653-92988338	no	VPS50, EARP/GARPII complex subunit [Source:HGNC Symbol;Acc:HGNC:25956]
ENSG00000004776	HSPB6	protein_coding	4.45003	0.0280605	0.119373	chr19:36245469-36248980	no	heat shock protein family B (small) member 6 [Source:HGNC Symbol;Acc:HGNC:26511]
ENSG00000004777	ARHGAP33	protein_coding	0.237878	0.666901	1	chr19:36265434-36279724	no	Rho GTPase activating protein 33 [Source:HGNC Symbol;Acc:HGNC:23085]
ENSG00000004779	NDUFAB1	protein_coding	-0.288368	0.503539	0.844638	chr16:23592323-23607677	no	NADH:ubiquinone oxidoreductase subunit AB1 [Source:HGNC Symbol;Acc:HGNC:7694]
ENSG00000004799	PDK4	protein_coding	-0.799549	0.487235	0.823455	chr7:95212811-95225803	no	pyruvate dehydrogenase kinase 4 [Source:HGNC Symbol;Acc:HGNC:8812]
ENSG00000004809	SLC22A16	protein_coding	0.422259	0.75593	1	chr6:110745890-110797844	no	solute carrier family 22 member 16 [Source:HGNC Symbol;Acc:HGNC:20302]
ENSG00000004838	ZMYND10	protein_coding	0.203862	0.732155	1	chr3:50378541-50384283	no	zinc finger MYND-type containing 10 [Source:HGNC Symbol;Acc:HGNC:19412]
ENSG00000004846	ABCB5	protein_coding	-2.89914	0.0124739	0.0688578	chr7:20654830-20816658	no	ATP binding cassette subfamily B member 5 [Source:HGNC Symbol;Acc:HGNC:46]
ENSG00000004848	ARX	protein_coding	0.298987	0.819438	1	chrX:25021811-25034065	no	aristaless related homeobox [Source:HGNC Symbol;Acc:HGNC:18060]
ENSG00000004864	SLC25A13	protein_coding	0.0449909	0.894606	1	chr7:95749532-95951459	no	solute carrier family 25 member 13 [Source:HGNC Symbol;Acc:HGNC:10983]
ENSG00000004866	ST7	processed_transcript	0.444757	0.194406	0.441184	chr7:116593292-116870157	no	suppression of tumorigenicity 7 [Source:HGNC Symbol;Acc:HGNC:11351]
ENSG00000004897	CDC27	protein_coding	1.38183	3.86219e-06	0.000280002	chr17:45195069-45266788	no	cell division cycle 27 [Source:HGNC Symbol;Acc:HGNC:1728]
ENSG00000004939	SLC4A1	protein_coding	-2.24558	0.111675	0.306866	chr17:42325753-42345509	no	solute carrier family 4 member 1 (Diego blood group) [Source:HGNC Symbol;Acc:HGNC:11027]
ENSG00000004948	CALCR	nonsense_mediated_decay	2.13855	0.181908	0.421345	chr7:93053799-93204042	no	calcitonin receptor [Source:HGNC Symbol;Acc:HGNC:1440]
ENSG00000004961	HCCS	protein_coding	1.54817	0.000122108	0.00286	chrX:11129421-11141198	no	holocytochrome c synthase [Source:HGNC Symbol;Acc:HGNC:4837]
ENSG00000004975	DVL2	retained_intron	-0.675117	0.0471688	0.170462	chr17:7128660-7137864	no	dishevelled segment polarity protein 2 [Source:HGNC Symbol;Acc:HGNC:3086]
ENSG00000005001	PRSS22	nonsense_mediated_decay	4.02938	0.0583131	0.196923	chr16:2902728-2908171	no	protease, serine 22 [Source:HGNC Symbol;Acc:HGNC:14368]
ENSG00000005007	UPF1	protein_coding	-0.37608	0.333317	0.623517	chr19:18942747-18979045	no	UPF1, RNA helicase and ATPase [Source:HGNC Symbol;Acc:HGNC:9962]
ENSG00000005020	SKAP2	retained_intron	1.30561	0.00109496	0.0128472	chr7:26706681-27034858	no	src kinase associated phosphoprotein 2 [Source:HGNC Symbol;Acc:HGNC:15687]
ENSG00000005022	SLC25A5	protein_coding	0.765426	0.0447058	0.164214	chrX:118602363-118605282	no	solute carrier family 25 member 5 [Source:HGNC Symbol;Acc:HGNC:10991]
ENSG00000005059	CCDC109B	retained_intron	-0.218568	0.722833	1	chr4:110481361-110609874	no	coiled-coil domain containing 109B [Source:HGNC Symbol;Acc:HGNC:26076]
ENSG00000005073	HOXA11	protein_coding	-0.82965	0.297657	0.576705	chr7:27221129-27224842	no	homeobox A11 [Source:HGNC Symbol;Acc:HGNC:5101]
ENSG00000005075	POLR2J	protein_coding	0.547806	0.0944662	0.274186	chr7:102113565-102119354	no	polymerase (RNA) II subunit J [Source:HGNC Symbol;Acc:HGNC:9197]
ENSG00000005100	DHX33	nonsense_mediated_decay	0.66146	0.080151	0.244562	chr17:5344232-5372380	no	DEAH-box helicase 33 [Source:HGNC Symbol;Acc:HGNC:16718]
ENSG00000005102	MEOX1	protein_coding	3.92477	0.020147	0.0954785	chr17:41717756-41739322	no	mesenchyme homeobox 1 [Source:HGNC Symbol;Acc:HGNC:7013]
ENSG00000005108	THSD7A	retained_intron	0.369723	0.565526	0.924482	chr7:11409984-11871824	no	thrombospondin type 1 domain containing 7A [Source:HGNC Symbol;Acc:HGNC:22207]
ENSG00000005156	LIG3	retained_intron	0.434311	0.183029	0.422721	chr17:33307513-33332083	no	DNA ligase 3 [Source:HGNC Symbol;Acc:HGNC:6600]
ENSG00000005175	RPAP3	retained_intron	2.2018	2.36172e-07	4.61755e-05	chr12:48057070-48099844	no	RNA polymerase II associated protein 3 [Source:HGNC Symbol;Acc:HGNC:26151]
ENSG00000005187	ACSM3	protein_coding	1.54135	0.0496114	0.176327	chr16:20621565-20808903	no	acyl-CoA synthetase medium-chain family member 3 [Source:HGNC Symbol;Acc:HGNC:10522]
ENSG00000005189	AC004381,6	protein_coding	0.234302	0.573393	0.934262	chr16:20817751-20860987	no	Putative RNA exonuclease NEF-sp [Source:UniProtKB/Swiss-Prot;Acc:Q96IC2]
ENSG00000005194	CIAPIN1	protein_coding	-0.15755	0.685629	1	chr16:57462081-57481440	no	cytokine induced apoptosis inhibitor 1 [Source:HGNC Symbol;Acc:HGNC:28050]
ENSG00000005206	SPPL2B	retained_intron	1.0727	0.00376128	0.0304812	(hg38)chr19:2328615-2354806	no	signal peptide peptidase like 2B [Source:HGNC Symbol;Acc:HGNC:30627]
ENSG00000005238	FAM214B	protein_coding	-0.0957108	0.823231	1	chr9:35104109-35116338	no	family with sequence similarity 214 member B [Source:HGNC Symbol;Acc:HGNC:25666]
ENSG00000005243	COPZ2	protein_coding	0.868113	0.400829	0.706515	(hg38)chr17:48026167-48038030	no	coatomer protein complex subunit zeta 2 [Source:HGNC Symbol;Acc:HGNC:19356]
ENSG00000005249	PRKAR2B	protein_coding	2.1394	1.3288e-06	0.000137592	chr7:106685094-106802256	no	protein kinase cAMP-dependent type II regulatory subunit beta [Source:HGNC Symbol;Acc:HGNC:9392]
ENSG00000005302	MSL3	protein_coding	0.415731	0.192469	0.438084	chrX:11776278-11793870	no	male-specific lethal 3 homolog (Drosophila) [Source:HGNC Symbol;Acc:HGNC:7370]
ENSG00000005339	CREBBP	protein_coding	0.817113	0.0656958	0.213268	chr16:3775055-3930727	no	CREB binding protein [Source:HGNC Symbol;Acc:HGNC:2348]
ENSG00000005379	TSPOAP1	protein_coding	2.08852	0.128677	0.337532	chr17:56378592-56406152	no	TSPO associated protein 1 [Source:HGNC Symbol;Acc:HGNC:16831]
ENSG00000005381	MPO	protein_coding	-1.24082	0.282369	0.55529	chr17:56347217-56358296	no	myeloperoxidase [Source:HGNC Symbol;Acc:HGNC:7218]
ENSG00000005421	PON1	protein_coding	-3.8484	0.000230446	0.00439569	chr7:94926988-95025673	no	paraoxonase 1 [Source:HGNC Symbol;Acc:HGNC:9204]
ENSG00000005436	GCFC2	protein_coding	1.10901	0.000329818	0.00561085	chr2:75879126-75938115	no	GC-rich sequence DNA-binding factor 2 [Source:HGNC Symbol;Acc:HGNC:1317]
ENSG00000005448	WDR54	retained_intron	-0.254109	0.663667	1	chr2:74648805-74652882	no	WD repeat domain 54 [Source:HGNC Symbol;Acc:HGNC:25770]
ENSG00000005469	CROT	protein_coding	1.22902	0.00303618	0.0262382	chr7:86974997-87029111	no	carnitine O-octanoyltransferase [Source:HGNC Symbol;Acc:HGNC:2366]
ENSG00000005471	ABCB4	protein_coding	1.83244	0.0409829	0.154625	chr7:87031013-87109751	no	ATP binding cassette subfamily B member 4 [Source:HGNC Symbol;Acc:HGNC:45]
ENSG00000005483	KMT2E	protein_coding	1.69454	8.97896e-05	0.00231809	chr7:104654626-104754808	no	lysine methyltransferase 2E [Source:HGNC Symbol;Acc:HGNC:18541]
ENSG00000005486	RHBDD2	protein_coding	0.118016	0.780074	1	chr7:75471920-75518244	no	rhomboid domain containing 2 [Source:HGNC Symbol;Acc:HGNC:23082]
ENSG00000005513	SOX8	protein_coding	3.28971	0.0104126	0.0609481	chr16:1031808-1036979	no	SRY-box 8 [Source:HGNC Symbol;Acc:HGNC:11203]
ENSG00000005700	IBTK	retained_intron	1.38995	0.00175358	0.0178711	chr6:82879700-82957471	no	inhibitor of Bruton tyrosine kinase [Source:HGNC Symbol;Acc:HGNC:17853]
ENSG00000005801	ZNF195	protein_coding	1.29226	0.00104987	0.0124966	chr11:3360491-3400448	no	zinc finger protein 195 [Source:HGNC Symbol;Acc:HGNC:12986]
ENSG00000005810	MYCBP2	protein_coding	0.855714	0.0209909	0.0981672	chr13:77618792-77901185	no	MYC binding protein 2, E3 ubiquitin protein ligase [Source:HGNC Symbol;Acc:HGNC:23386]
ENSG00000005812	FBXL3	protein_coding	0.878205	0.0375922	0.145759	chr13:77566740-77601330	no	F-box and leucine rich repeat protein 3 [Source:HGNC Symbol;Acc:HGNC:13599]
ENSG00000005844	ITGAL	protein_coding	-1.91623	0.111593	0.306722	chr16:30483979-30534506	no	integrin subunit alpha L [Source:HGNC Symbol;Acc:HGNC:6148]
ENSG00000005882	PDK2	protein_coding	-0.631101	0.0812516	0.246949	chr17:48172101-48189516	no	pyruvate dehydrogenase kinase 2 [Source:HGNC Symbol;Acc:HGNC:8810]
ENSG00000005884	ITGA3	retained_intron	2.66039	0.000819648	0.0105533	chr17:48133332-48167845	no	integrin subunit alpha 3 [Source:HGNC Symbol;Acc:HGNC:6139]
ENSG00000005889	ZFX	protein_coding	1.11116	0.00127993	0.0143365	chrX:24167290-24234372	no	zinc finger protein, X-linked [Source:HGNC Symbol;Acc:HGNC:12869]
ENSG00000005893	LAMP2	protein_coding	1.56184	0.000170155	0.00358081	chrX:119561682-119603220	no	lysosomal associated membrane protein 2 [Source:HGNC Symbol;Acc:HGNC:6501]
ENSG00000005955	NA	NA	0.585456	0.0357281	0.140784	NA	no	NA
ENSG00000005961	ITGA2B	protein_coding	0.549782	0.44763	0.769975	chr17:42449548-42466873	no	integrin subunit alpha 2b [Source:HGNC Symbol;Acc:HGNC:6138]
ENSG00000005981	ASB4	protein_coding	6.07101	0.000442648	0.00684348	chr7:95107756-95169544	no	ankyrin repeat and SOCS box containing 4 [Source:HGNC Symbol;Acc:HGNC:16009]
ENSG00000006007	GDE1	nonsense_mediated_decay	-0.231719	0.481488	0.8158	chr16:19513015-19533467	no	glycerophosphodiester phosphodiesterase 1 [Source:HGNC Symbol;Acc:HGNC:29644]
ENSG00000006015	C19orf60	protein_coding	-0.721967	0.0765745	0.237017	chr19:18699495-18703146	no	chromosome 19 open reading frame 60 [Source:HGNC Symbol;Acc:HGNC:26098]
ENSG00000006016	CRLF1	protein_coding	-0.0079991	0.99322	1	chr19:18683030-18718551	no	cytokine receptor like factor 1 [Source:HGNC Symbol;Acc:HGNC:2364]
ENSG00000006025	OSBPL7	protein_coding	-0.904553	0.071849	0.226992	chr17:45884738-45899200	no	oxysterol binding protein like 7 [Source:HGNC Symbol;Acc:HGNC:16387]
ENSG00000006042	TMEM98	protein_coding	-0.59925	0.201658	0.452608	chr17:31254928-31272124	no	transmembrane protein 98 [Source:HGNC Symbol;Acc:HGNC:24529]
ENSG00000006047	YBX2	protein_coding	1.57462	0.0826635	0.250039	chr17:7191571-7197934	no	Y-box binding protein 2 [Source:HGNC Symbol;Acc:HGNC:17948]
ENSG00000006059	KRT33A	protein_coding	6.10101	0.0471244	0.170367	chr17:39502344-39507064	no	keratin 33A [Source:HGNC Symbol;Acc:HGNC:6450]
ENSG00000006062	MAP3K14	protein_coding	-0.177186	0.721012	1	chr17:43340488-43394414	no	mitogen-activated protein kinase kinase kinase 14 [Source:HGNC Symbol;Acc:HGNC:6853]
ENSG00000006071	ABCC8	protein_coding	4.25543	0.00488711	0.0364597	chr11:17414432-17498449	no	ATP binding cassette subfamily C member 8 [Source:HGNC Symbol;Acc:HGNC:59]
ENSG00000006074	NA	NA	0.962087	0.58027	0.942561	NA	no	NA
ENSG00000006075	NA	NA	-4.31738	0.00298454	0.0259251	NA	no	NA
ENSG00000006114	NA	NA	0.739114	0.0154854	0.0798887	NA	no	NA
ENSG00000006116	CACNG3	protein_coding	-0.818089	0.463416	0.79151	chr16:24266874-24374122	no	calcium voltage-gated channel auxiliary subunit gamma 3 [Source:HGNC Symbol;Acc:HGNC:1407]
ENSG00000006118	TMEM132A	retained_intron	1.85076	0.000941412	0.0116086	chr11:60691935-60704631	no	transmembrane protein 132A [Source:HGNC Symbol;Acc:HGNC:31092]
ENSG00000006125	AP2B1	protein_coding	1.21628	1.18719e-05	0.000590491	(hg38)chr17:35578046-35726409	no	adaptor related protein complex 2 beta 1 subunit [Source:HGNC Symbol;Acc:HGNC:563]
ENSG00000006128	TAC1	protein_coding	7.4601	0.00575736	0.0407613	chr7:97361220-97369784	no	tachykinin precursor 1 [Source:HGNC Symbol;Acc:HGNC:11517]
ENSG00000006194	ZNF263	protein_coding	-1.05891	0.00290269	0.0254161	chr16:3313743-3351401	no	zinc finger protein 263 [Source:HGNC Symbol;Acc:HGNC:13056]
ENSG00000006210	CX3CL1	protein_coding	2.22009	0.0135952	0.0730808	chr16:57406370-57418960	no	C-X3-C motif chemokine ligand 1 [Source:HGNC Symbol;Acc:HGNC:10647]
ENSG00000006282	SPATA20	retained_intron	-0.647843	0.0521255	0.182466	chr17:48620419-48633213	no	spermatogenesis associated 20 [Source:HGNC Symbol;Acc:HGNC:26125]
ENSG00000006283	CACNA1G	protein_coding	3.41811	0.00175186	0.0178643	chr17:48638429-48704835	no	calcium voltage-gated channel subunit alpha1 G [Source:HGNC Symbol;Acc:HGNC:1394]
ENSG00000006327	TNFRSF12A	protein_coding	0.392745	0.445317	0.766864	chr16:3068446-3072384	no	tumor necrosis factor receptor superfamily member 12A [Source:HGNC Symbol;Acc:HGNC:18152]
ENSG00000006377	DLX6	protein_coding	10.3781	6.54112e-07	8.93773e-05	chr7:96634860-96640351	no	distal-less homeobox 6 [Source:HGNC Symbol;Acc:HGNC:2919]
ENSG00000006432	MAP3K9	protein_coding	-0.399071	0.503537	0.844638	chr14:71189243-71276251	no	mitogen-activated protein kinase kinase kinase 9 [Source:HGNC Symbol;Acc:HGNC:6861]
ENSG00000006451	RALA	protein_coding	1.59726	3.45499e-05	0.00119335	chr7:39663082-39747723	no	RALA Ras like proto-oncogene A [Source:HGNC Symbol;Acc:HGNC:9839]
ENSG00000006453	BAIAP2L1	processed_transcript	0.270866	0.630886	1	chr7:97920963-98030380	no	BAI1 associated protein 2 like 1 [Source:HGNC Symbol;Acc:HGNC:21649]
ENSG00000006459	KDM7A	nonsense_mediated_decay	1.62946	0.000610161	0.00858473	chr7:139784546-139876835	no	lysine demethylase 7A [Source:HGNC Symbol;Acc:HGNC:22224]
ENSG00000006468	ETV1	processed_transcript	2.00235	4.15621e-05	0.00136919	chr7:13930853-14031050	no	ETS variant 1 [Source:HGNC Symbol;Acc:HGNC:3490]
ENSG00000006530	AGK	protein_coding	1.24136	0.00025671	0.00472612	chr7:141250989-141355044	no	acylglycerol kinase [Source:HGNC Symbol;Acc:HGNC:21869]
ENSG00000006534	ALDH3B1	protein_coding	0.34662	0.478842	0.812205	chr11:67776048-67796744	no	aldehyde dehydrogenase 3 family member B1 [Source:HGNC Symbol;Acc:HGNC:410]
ENSG00000006555	NA	NA	1.93948	0.319045	0.605886	NA	no	NA
ENSG00000006576	PHTF2	processed_transcript	0.98695	0.00127444	0.0143015	chr7:77428122-77586818	no	putative homeodomain transcription factor 2 [Source:HGNC Symbol;Acc:HGNC:13411]
ENSG00000006606	CCL26	protein_coding	5.01794	0.00773274	0.0497787	chr7:75398851-75419214	no	C-C motif chemokine ligand 26 [Source:HGNC Symbol;Acc:HGNC:10625]
ENSG00000006607	FARP2	retained_intron	-0.600751	0.0439739	0.162274	chr2:242295658-242434256	no	FERM, ARH/RhoGEF and pleckstrin domain protein 2 [Source:HGNC Symbol;Acc:HGNC:16460]
ENSG00000006611	USH1C	protein_coding	2.15526	0.220263	0.479832	chr11:17515442-17565963	no	USH1 protein network component harmonin [Source:HGNC Symbol;Acc:HGNC:12597]
ENSG00000006625	GGCT	protein_coding	-0.197603	0.583331	0.946559	chr7:30536237-30591095	no	gamma-glutamylcyclotransferase [Source:HGNC Symbol;Acc:HGNC:21705]
ENSG00000006634	DBF4	nonsense_mediated_decay	1.69508	3.232e-06	0.00024927	chr7:87505531-87538856	no	DBF4 zinc finger [Source:HGNC Symbol;Acc:HGNC:17364]
ENSG00000006638	TBXA2R	protein_coding	1.54875	0.0869138	0.258807	chr19:3594504-3606838	no	thromboxane A2 receptor [Source:HGNC Symbol;Acc:HGNC:11608]
ENSG00000006652	IFRD1	retained_intron	0.269004	0.383959	0.683581	chr7:112063023-112121072	no	interferon related developmental regulator 1 [Source:HGNC Symbol;Acc:HGNC:5456]
ENSG00000006659	LGALS14	protein_coding	0	1	1	chr19:40194946-40200084	no	galectin 14 [Source:HGNC Symbol;Acc:HGNC:30054]
ENSG00000006695	COX10	protein_coding	0.162605	0.584134	0.947638	chr17:13972813-14111994	no	COX10 heme A:farnesyltransferase cytochrome c oxidase assembly factor [Source:HGNC Symbol;Acc:HGNC:2260]
ENSG00000006704	GTF2IRD1	protein_coding	0.347565	0.489765	0.826751	chr7:73868120-74016931	no	GTF2I repeat domain containing 1 [Source:HGNC Symbol;Acc:HGNC:4661]
ENSG00000006712	PAF1	protein_coding	-0.471597	0.0918026	0.268783	chr19:39876492-39881835	no	PAF1 homolog, Paf1/RNA polymerase II complex component [Source:HGNC Symbol;Acc:HGNC:25459]
ENSG00000006715	VPS41	nonsense_mediated_decay	0.565842	0.0980337	0.281055	chr7:38762563-38971994	no	VPS41, HOPS complex subunit [Source:HGNC Symbol;Acc:HGNC:12713]
ENSG00000006740	ARHGAP44	nonsense_mediated_decay	2.56502	0.0111057	0.063631	chr17:12692856-12894960	no	Rho GTPase activating protein 44 [Source:HGNC Symbol;Acc:HGNC:29096]
ENSG00000006744	ELAC2	protein_coding	-0.239534	0.371357	0.666386	chr17:12895708-12921504	no	elaC ribonuclease Z 2 [Source:HGNC Symbol;Acc:HGNC:14198]
ENSG00000006747	SCIN	protein_coding	-4.9013	0.00102746	0.0123175	chr7:12610203-12693228	no	scinderin [Source:HGNC Symbol;Acc:HGNC:21695]
ENSG00000006756	ARSD	processed_transcript	1.02337	0.0226323	0.103145	chrX:2822011-2847392	no	arylsulfatase D [Source:HGNC Symbol;Acc:HGNC:717]
ENSG00000006757	PNPLA4	protein_coding	0.796422	0.103101	0.290926	chrX:7866288-7895780	no	patatin like phospholipase domain containing 4 [Source:HGNC Symbol;Acc:HGNC:24887]
ENSG00000006788	MYH13	protein_coding	-3.20349	0.0442745	0.163096	(hg38)chr17:10298084-10373130	no	myosin, heavy chain 13, skeletal muscle [Source:HGNC Symbol;Acc:HGNC:7571]
ENSG00000006831	ADIPOR2	protein_coding	-0.188002	0.41117	0.720761	chr12:1797740-1897844	no	adiponectin receptor 2 [Source:HGNC Symbol;Acc:HGNC:24041]
ENSG00000006837	CDKL3	protein_coding	0.212994	0.53284	0.882584	chr5:133541305-133706738	no	cyclin dependent kinase like 3 [Source:HGNC Symbol;Acc:HGNC:15483]
ENSG00000007001	UPP2	protein_coding	-0.378887	0.568197	0.92776	chr2:158733214-158992666	no	uridine phosphorylase 2 [Source:HGNC Symbol;Acc:HGNC:23061]
ENSG00000007038	PRSS21	protein_coding	-2.90801	0.0886775	0.262437	chr16:2867164-2876305	no	protease, serine 21 [Source:HGNC Symbol;Acc:HGNC:9485]
ENSG00000007047	MARK4	protein_coding	-0.990828	0.00343505	0.0286088	chr19:45582546-45808541	no	microtubule affinity regulating kinase 4 [Source:HGNC Symbol;Acc:HGNC:13538]
ENSG00000007062	PROM1	protein_coding	1.57055	0.107978	0.300101	chr4:15964699-16086001	no	prominin 1 [Source:HGNC Symbol;Acc:HGNC:9454]
ENSG00000007080	CCDC124	protein_coding	0.0126627	0.96578	1	chr19:18043825-18054800	no	coiled-coil domain containing 124 [Source:HGNC Symbol;Acc:HGNC:25171]
ENSG00000007129	CEACAM21	protein_coding	-1.12915	0.508381	0.851008	chr19:42055886-42093197	no	carcinoembryonic antigen related cell adhesion molecule 21 [Source:HGNC Symbol;Acc:HGNC:28834]
ENSG00000007168	PAFAH1B1	processed_transcript	0.507776	0.0437954	0.161796	chr17:2496504-2588909	no	platelet activating factor acetylhydrolase 1b regulatory subunit 1 [Source:HGNC Symbol;Acc:HGNC:8574]
ENSG00000007171	NOS2	protein_coding	2.49135	0.0603872	0.201495	chr17:26083792-26127525	no	nitric oxide synthase 2 [Source:HGNC Symbol;Acc:HGNC:7873]
ENSG00000007174	DNAH9	protein_coding	8.61959	2.53668e-05	0.000972167	chr17:11501748-11873065	no	dynein axonemal heavy chain 9 [Source:HGNC Symbol;Acc:HGNC:2953]
ENSG00000007202	KIAA0100	protein_coding	-0.611392	0.0631126	0.207543	chr17:26941458-26972472	no	KIAA0100 [Source:HGNC Symbol;Acc:HGNC:28960]
ENSG00000007216	SLC13A2	protein_coding	-4.37906	0.012364	0.0684465	chr17:26800311-26824799	no	solute carrier family 13 member 2 [Source:HGNC Symbol;Acc:HGNC:10917]
ENSG00000007237	GAS7	protein_coding	2.21577	2.90911e-06	0.000232231	chr17:9813926-10101868	no	growth arrest specific 7 [Source:HGNC Symbol;Acc:HGNC:4169]
ENSG00000007255	TRAPPC6A	protein_coding	0.168817	0.72769	1	chr19:45666186-45681495	no	trafficking protein particle complex 6A [Source:HGNC Symbol;Acc:HGNC:23069]
ENSG00000007264	MATK	protein_coding	1.41642	0.313577	0.598675	chr19:3777971-3802127	no	megakaryocyte-associated tyrosine kinase [Source:HGNC Symbol;Acc:HGNC:6906]
ENSG00000007306	CEACAM7	protein_coding	0	1	1	chr19:42177235-42210895	no	carcinoembryonic antigen related cell adhesion molecule 7 [Source:HGNC Symbol;Acc:HGNC:1819]
ENSG00000007312	CD79B	protein_coding	-5.9485	0.000942071	0.0116132	chr17:62006100-62009714	no	CD79b molecule [Source:HGNC Symbol;Acc:HGNC:1699]
ENSG00000007314	SCN4A	protein_coding	1.81878	0.331465	0.621244	chr17:62015914-62050278	no	sodium voltage-gated channel alpha subunit 4 [Source:HGNC Symbol;Acc:HGNC:10591]
ENSG00000007341	ST7L	processed_transcript	-0.108926	0.759341	1	chr1:113066140-113163447	no	suppression of tumorigenicity 7 like [Source:HGNC Symbol;Acc:HGNC:18441]
ENSG00000007350	TKTL1	processed_transcript	4.20243	0.00337715	0.028271	chrX:153524024-153558700	no	transketolase like 1 [Source:HGNC Symbol;Acc:HGNC:11835]
ENSG00000007372	PAX6	protein_coding	6.50433	0.0005951	0.00843933	chr11:31806340-31839509	no	paired box 6 [Source:HGNC Symbol;Acc:HGNC:8620]
ENSG00000007376	RPUSD1	protein_coding	-0.777405	0.0493268	0.175726	chr16:834974-838397	no	RNA pseudouridylate synthase domain containing 1 [Source:HGNC Symbol;Acc:HGNC:14173]
ENSG00000007384	RHBDF1	protein_coding	-0.333529	0.300135	0.58029	chr16:108058-126354	no	rhomboid 5 homolog 1 [Source:HGNC Symbol;Acc:HGNC:20561]
ENSG00000007392	LUC7L	retained_intron	-1.3331	0.000703635	0.00948771	chr16:238968-279462	no	LUC7 like [Source:HGNC Symbol;Acc:HGNC:6723]
ENSG00000007402	CACNA2D2	protein_coding	2.5137	0.0352253	0.139449	chr3:50400233-50541675	no	calcium voltage-gated channel auxiliary subunit alpha2delta 2 [Source:HGNC Symbol;Acc:HGNC:1400]
ENSG00000007516	BAIAP3	protein_coding	3.04042	0.000725142	0.00968945	chr16:1383602-1399439	no	BAI1 associated protein 3 [Source:HGNC Symbol;Acc:HGNC:948]
ENSG00000007520	TSR3	protein_coding	-0.38888	0.187765	0.430218	chr16:1399241-1401912	no	TSR3, acp transferase ribosome maturation factor [Source:HGNC Symbol;Acc:HGNC:14175]
ENSG00000007541	PIGQ	protein_coding	-1.34533	0.000401635	0.00640532	chr16:616995-634136	no	phosphatidylinositol glycan anchor biosynthesis class Q [Source:HGNC Symbol;Acc:HGNC:14135]
ENSG00000007545	NA	NA	-0.241724	0.541274	0.893654	NA	no	NA
ENSG00000007866	TEAD3	protein_coding	-0.851948	0.155087	0.381322	chr6:35441374-35464853	no	TEA domain transcription factor 3 [Source:HGNC Symbol;Acc:HGNC:11716]
ENSG00000007908	SELE	protein_coding	0.660775	0.596082	0.963252	chr1:169691781-169733846	no	selectin E [Source:HGNC Symbol;Acc:HGNC:10718]
ENSG00000007923	DNAJC11	processed_transcript	-0.369831	0.363429	0.655326	chr1:6694228-6761984	no	DnaJ heat shock protein family (Hsp40) member C11 [Source:HGNC Symbol;Acc:HGNC:25570]
ENSG00000007933	FMO3	processed_transcript	4.03999	0.00605991	0.0422626	chr1:171060018-171086959	no	flavin containing monooxygenase 3 [Source:HGNC Symbol;Acc:HGNC:3771]
ENSG00000007944	MYLIP	protein_coding	0.675034	0.137167	0.352364	chr6:16129356-16148479	no	myosin regulatory light chain interacting protein [Source:HGNC Symbol;Acc:HGNC:21155]
ENSG00000007952	NOX1	protein_coding	-0.501676	0.5491	0.903759	chrX:100098313-100129334	no	NADPH oxidase 1 [Source:HGNC Symbol;Acc:HGNC:7889]
ENSG00000007968	E2F2	protein_coding	-1.45864	0.0084246	0.0529118	chr1:23832922-23857712	no	E2F transcription factor 2 [Source:HGNC Symbol;Acc:HGNC:3114]
ENSG00000008018	PSMB1	protein_coding	0.190853	0.671058	1	chr6:170844205-170862429	no	proteasome subunit beta 1 [Source:HGNC Symbol;Acc:HGNC:9537]
ENSG00000008056	SYN1	protein_coding	2.74382	0.00676759	0.0455087	chrX:47431303-47479252	no	synapsin I [Source:HGNC Symbol;Acc:HGNC:11494]
ENSG00000008083	JARID2	protein_coding	-0.181395	0.605983	0.975969	chr6:15246527-15522252	no	jumonji and AT-rich interaction domain containing 2 [Source:HGNC Symbol;Acc:HGNC:6196]
ENSG00000008086	CDKL5	protein_coding	0.350742	0.312666	0.597398	chrX:18443703-18671749	no	cyclin dependent kinase like 5 [Source:HGNC Symbol;Acc:HGNC:11411]
ENSG00000008118	CAMK1G	protein_coding	1.32093	0.250263	0.514519	chr1:209757062-209787283	no	calcium/calmodulin dependent protein kinase IG [Source:HGNC Symbol;Acc:HGNC:14585]
ENSG00000008128	CDK11A	protein_coding	1.93227	2.39664e-05	0.00093419	chr1:1634169-1655766	no	cyclin dependent kinase 11A [Source:HGNC Symbol;Acc:HGNC:1730]
ENSG00000008130	NADK	protein_coding	-0.501879	0.0479101	0.172203	chr1:1682671-1711896	no	NAD kinase [Source:HGNC Symbol;Acc:HGNC:29831]
ENSG00000008196	TFAP2B	protein_coding	2.19392	0.167087	0.400079	chr6:50786436-50815326	no	transcription factor AP-2 beta [Source:HGNC Symbol;Acc:HGNC:11743]
ENSG00000008197	TFAP2D	protein_coding	-3.63366	0.0509016	0.17942	chr6:50681541-50740701	no	transcription factor AP-2 delta [Source:HGNC Symbol;Acc:HGNC:15581]
ENSG00000008226	DLEC1	retained_intron	-2.3085	0.00088926	0.0111683	chr3:38080696-38165516	no	deleted in lung and esophageal cancer 1 [Source:HGNC Symbol;Acc:HGNC:2899]
ENSG00000008256	CYTH3	protein_coding	-0.282418	0.375481	0.671945	chr7:6201407-6312275	no	cytohesin 3 [Source:HGNC Symbol;Acc:HGNC:9504]
ENSG00000008277	ADAM22	protein_coding	1.9087	0.0457063	0.166736	chr7:87563458-87832204	no	ADAM metallopeptidase domain 22 [Source:HGNC Symbol;Acc:HGNC:201]
ENSG00000008282	SYPL1	retained_intron	1.99936	6.93362e-08	2.15152e-05	chr7:105730949-105753022	no	synaptophysin like 1 [Source:HGNC Symbol;Acc:HGNC:11507]
ENSG00000008283	CYB561	protein_coding	0.646251	0.21966	0.478916	chr17:61509665-61523739	no	cytochrome b561 [Source:HGNC Symbol;Acc:HGNC:2571]
ENSG00000008294	SPAG9	retained_intron	1.48642	7.39986e-05	0.00203785	chr17:49039535-49198226	no	sperm associated antigen 9 [Source:HGNC Symbol;Acc:HGNC:14524]
ENSG00000008300	CELSR3	protein_coding	0.384914	0.5735	0.934344	chr3:48673902-48700348	no	cadherin EGF LAG seven-pass G-type receptor 3 [Source:HGNC Symbol;Acc:HGNC:3230]
ENSG00000008311	AASS	nonsense_mediated_decay	-0.434755	0.382938	0.68218	chr7:121715701-121784334	no	aminoadipate-semialdehyde synthase [Source:HGNC Symbol;Acc:HGNC:17366]
ENSG00000008323	PLEKHG6	protein_coding	-6.06176	0.000568385	0.00817512	chr12:6419602-6437672	no	pleckstrin homology and RhoGEF domain containing G6 [Source:HGNC Symbol;Acc:HGNC:25562]
ENSG00000008324	SS18L2	protein_coding	-0.269849	0.466421	0.795541	chr3:42623332-42636606	no	SS18 like 2 [Source:HGNC Symbol;Acc:HGNC:15593]
ENSG00000008382	MPND	protein_coding	-0.774671	0.0163518	0.0828911	chr19:4343524-4360083	no	MPN domain containing [Source:HGNC Symbol;Acc:HGNC:25934]
ENSG00000008394	MGST1	protein_coding	0.022586	0.984289	1	chr12:16500076-16762193	no	microsomal glutathione S-transferase 1 [Source:HGNC Symbol;Acc:HGNC:7061]
ENSG00000008405	CRY1	protein_coding	0.628848	0.0674077	0.217147	chr12:107385142-107487607	no	cryptochrome circadian clock 1 [Source:HGNC Symbol;Acc:HGNC:2384]
ENSG00000008438	PGLYRP1	protein_coding	0	1	1	chr19:46522411-46526323	no	peptidoglycan recognition protein 1 [Source:HGNC Symbol;Acc:HGNC:8904]
ENSG00000008441	NFIX	protein_coding	2.46952	2.02143e-06	0.00018122	chr19:13106422-13209610	no	nuclear factor I X [Source:HGNC Symbol;Acc:HGNC:7788]
ENSG00000008513	ST3GAL1	protein_coding	0.951167	0.0121302	0.0675575	chr8:134467091-134584183	no	ST3 beta-galactoside alpha-2,3-sialyltransferase 1 [Source:HGNC Symbol;Acc:HGNC:10862]
ENSG00000008516	MMP25	protein_coding	1.801	0.0654393	0.212736	chr16:3096682-3110727	no	matrix metallopeptidase 25 [Source:HGNC Symbol;Acc:HGNC:14246]
ENSG00000008517	IL32	protein_coding	10.2645	8.01441e-05	0.00214883	chr16:3115298-3131908	no	interleukin 32 [Source:HGNC Symbol;Acc:HGNC:16830]
ENSG00000008710	PKD1	retained_intron	-0.294956	0.5451	0.898481	chr16:2138711-2185899	no	polycystin 1, transient receptor potential channel interacting [Source:HGNC Symbol;Acc:HGNC:9008]
ENSG00000008735	MAPK8IP2	retained_intron	3.53831	0.013247	0.0717744	chr22:51039114-51052409	no	mitogen-activated protein kinase 8 interacting protein 2 [Source:HGNC Symbol;Acc:HGNC:6883]
ENSG00000008838	MED24	protein_coding	-0.7115	0.0367913	0.143638	chr17:38175350-38217468	no	mediator complex subunit 24 [Source:HGNC Symbol;Acc:HGNC:22963]
ENSG00000008853	RHOBTB2	protein_coding	-1.07383	0.0310238	0.128077	chr8:22844930-22877712	no	Rho related BTB domain containing 2 [Source:HGNC Symbol;Acc:HGNC:18756]
ENSG00000008869	HEATR5B	retained_intron	-0.575187	0.052286	0.1828	chr2:37195526-37311485	no	HEAT repeat containing 5B [Source:HGNC Symbol;Acc:HGNC:29273]
ENSG00000008952	SEC62	retained_intron	2.92397	1.23951e-09	1.72802e-06	chr3:169684423-169716161	no	SEC62 homolog, preprotein translocation factor [Source:HGNC Symbol;Acc:HGNC:11846]
ENSG00000008988	RPS20	protein_coding	1.7876	0.000379451	0.00616465	chr8:56979854-56987069	no	ribosomal protein S20 [Source:HGNC Symbol;Acc:HGNC:10405]
ENSG00000009307	CSDE1	protein_coding	1.09853	0.000246602	0.00460883	chr1:115259534-115301297	no	cold shock domain containing E1 [Source:HGNC Symbol;Acc:HGNC:29905]
ENSG00000009335	UBE3C	protein_coding	1.10208	0.00127008	0.0142672	chr7:156931607-157062066	no	ubiquitin protein ligase E3C [Source:HGNC Symbol;Acc:HGNC:16803]
ENSG00000009413	REV3L	protein_coding	1.51975	0.000304367	0.00531463	chr6:111620234-111804918	no	REV3 like, DNA directed polymerase zeta catalytic subunit [Source:HGNC Symbol;Acc:HGNC:9968]
ENSG00000009694	TENM1	protein_coding	6.00286	4.97926e-08	1.66311e-05	chrX:123509753-124097666	no	teneurin transmembrane protein 1 [Source:HGNC Symbol;Acc:HGNC:8117]
ENSG00000009709	PAX7	protein_coding	2.23028	0.0925044	0.270276	chr1:18957500-19075360	no	paired box 7 [Source:HGNC Symbol;Acc:HGNC:8621]
ENSG00000009724	MASP2	protein_coding	0.865975	0.484767	0.820265	chr1:11086580-11107290	no	mannan binding lectin serine peptidase 2 [Source:HGNC Symbol;Acc:HGNC:6902]
ENSG00000009765	IYD	protein_coding	4.21115	0.0310599	0.128165	chr6:150690028-150727105	no	iodotyrosine deiodinase [Source:HGNC Symbol;Acc:HGNC:21071]
ENSG00000009780	FAM76A	protein_coding	-1.13129	0.00474425	0.0357923	chr1:28052490-28089633	no	family with sequence similarity 76 member A [Source:HGNC Symbol;Acc:HGNC:28530]
ENSG00000009790	TRAF3IP3	protein_coding	1.83664	0.0284527	0.120524	chr1:209929377-209955668	no	TRAF3 interacting protein 3 [Source:HGNC Symbol;Acc:HGNC:30766]
ENSG00000009830	POMT2	nonsense_mediated_decay	0.0738621	0.824018	1	chr14:77741299-77787227	no	protein O-mannosyltransferase 2 [Source:HGNC Symbol;Acc:HGNC:19743]
ENSG00000009844	VTA1	protein_coding	0.78304	0.0263177	0.114216	chr6:142468367-142545826	no	vesicle trafficking 1 [Source:HGNC Symbol;Acc:HGNC:20954]
ENSG00000009950	MLXIPL	protein_coding	2.28034	0.0105267	0.0614035	chr7:73007524-73038873	no	MLX interacting protein like [Source:HGNC Symbol;Acc:HGNC:12744]
ENSG00000009954	BAZ1B	protein_coding	1.28942	0.0120837	0.0673803	chr7:72854728-72936608	no	bromodomain adjacent to zinc finger domain 1B [Source:HGNC Symbol;Acc:HGNC:961]
ENSG00000010017	RANBP9	protein_coding	0.828805	0.00175388	0.0178711	chr6:13621730-13711796	no	RAN binding protein 9 [Source:HGNC Symbol;Acc:HGNC:13727]
ENSG00000010030	ETV7	protein_coding	0.037586	0.961262	1	chr6:36322419-36356164	no	ETS variant 7 [Source:HGNC Symbol;Acc:HGNC:18160]
ENSG00000010072	SPRTN	protein_coding	0.60786	0.0185309	0.0902272	chr1:231472850-231490769	no	SprT-like N-terminal domain [Source:HGNC Symbol;Acc:HGNC:25356]
ENSG00000010165	METTL13	protein_coding	0.662909	0.0572985	0.194776	chr1:171750788-171783163	no	methyltransferase like 13 [Source:HGNC Symbol;Acc:HGNC:24248]
ENSG00000010219	DYRK4	protein_coding	0.181675	0.495829	0.834601	chr12:4671370-4723325	no	dual specificity tyrosine phosphorylation regulated kinase 4 [Source:HGNC Symbol;Acc:HGNC:3095]
ENSG00000010244	ZNF207	protein_coding	0.36192	0.110371	0.304507	chr17:30677136-30708905	no	zinc finger protein 207 [Source:HGNC Symbol;Acc:HGNC:12998]
ENSG00000010256	UQCRC1	protein_coding	-0.42981	0.0784511	0.240726	chr3:48636435-48648409	no	ubiquinol-cytochrome c reductase core protein I [Source:HGNC Symbol;Acc:HGNC:12585]
ENSG00000010270	STARD3NL	protein_coding	0.44104	0.260633	0.529187	chr7:38217824-38270272	no	STARD3 N-terminal like [Source:HGNC Symbol;Acc:HGNC:19169]
ENSG00000010278	CD9	protein_coding	1.9963	0.00208681	0.0202215	chr12:6308881-6347425	no	CD9 molecule [Source:HGNC Symbol;Acc:HGNC:1709]
ENSG00000010282	HHATL	protein_coding	12.144	0.00287698	0.0252577	chr3:42734155-42744319	no	hedgehog acyltransferase-like [Source:HGNC Symbol;Acc:HGNC:13242]
ENSG00000010292	NCAPD2	protein_coding	-0.947317	0.00978076	0.058467	chr12:6602522-6641121	no	non-SMC condensin I complex subunit D2 [Source:HGNC Symbol;Acc:HGNC:24305]
ENSG00000010295	IFFO1	retained_intron	-1.38954	0.00209233	0.0202616	chr12:6647541-6665239	no	intermediate filament family orphan 1 [Source:HGNC Symbol;Acc:HGNC:24970]
ENSG00000010310	GIPR	nonsense_mediated_decay	-4.07747	0.000358601	0.00593917	chr19:46171502-46186982	no	gastric inhibitory polypeptide receptor [Source:HGNC Symbol;Acc:HGNC:4271]
ENSG00000010318	PHF7	protein_coding	0.526915	0.26451	0.534061	chr3:52444673-52457657	no	PHD finger protein 7 [Source:HGNC Symbol;Acc:HGNC:18458]
ENSG00000010319	SEMA3G	protein_coding	2.42074	0.0494617	0.176043	chr3:52467069-52479101	no	semaphorin 3G [Source:HGNC Symbol;Acc:HGNC:30400]
ENSG00000010322	NISCH	protein_coding	-0.0476416	0.890925	1	chr3:52489134-52527087	no	nischarin [Source:HGNC Symbol;Acc:HGNC:18006]
ENSG00000010327	STAB1	retained_intron	1.07758	0.289191	0.564992	chr3:52529354-52558511	no	stabilin 1 [Source:HGNC Symbol;Acc:HGNC:18628]
ENSG00000010361	FUZ	retained_intron	-0.347459	0.391421	0.693579	chr19:50310126-50320633	no	fuzzy planar cell polarity protein [Source:HGNC Symbol;Acc:HGNC:26219]
ENSG00000010379	SLC6A13	protein_coding	0.984078	0.429916	0.745947	chr12:329789-372039	no	solute carrier family 6 member 13 [Source:HGNC Symbol;Acc:HGNC:11046]
ENSG00000010404	IDS	protein_coding	2.15638	1.30892e-05	0.000631181	chrX:148558521-148615470	no	iduronate 2-sulfatase [Source:HGNC Symbol;Acc:HGNC:5389]
ENSG00000010438	PRSS3	protein_coding	1.45098	0.382815	0.682036	chr9:33750515-33799230	no	protease, serine 3 [Source:HGNC Symbol;Acc:HGNC:9486]
ENSG00000010539	ZNF200	protein_coding	0.5805	0.084864	0.254605	chr16:3272325-3286221	no	zinc finger protein 200 [Source:HGNC Symbol;Acc:HGNC:12993]
ENSG00000010610	CD4	processed_transcript	3.05958	0.0579756	0.196151	chr12:6896024-6929974	no	CD4 molecule [Source:HGNC Symbol;Acc:HGNC:1678]
ENSG00000010626	LRRC23	protein_coding	-0.225329	0.494037	0.832386	chr12:6982733-7023407	no	leucine rich repeat containing 23 [Source:HGNC Symbol;Acc:HGNC:19138]
ENSG00000010671	BTK	protein_coding	-0.461407	0.606619	0.976657	chrX:100604435-100641183	no	Bruton tyrosine kinase [Source:HGNC Symbol;Acc:HGNC:1133]
ENSG00000010704	HFE	protein_coding	-0.703104	0.580209	0.942526	chr6:26087509-26098571	no	hemochromatosis [Source:HGNC Symbol;Acc:HGNC:4886]
ENSG00000010803	SCMH1	protein_coding	-0.554618	0.0505683	0.178673	chr1:41492872-41707826	no	sex comb on midleg homolog 1 (Drosophila) [Source:HGNC Symbol;Acc:HGNC:19003]
ENSG00000010810	FYN	protein_coding	-0.329548	0.298923	0.578563	chr6:111981535-112194655	no	FYN proto-oncogene, Src family tyrosine kinase [Source:HGNC Symbol;Acc:HGNC:4037]
ENSG00000010818	HIVEP2	protein_coding	-0.991284	0.00474515	0.0357923	chr6:143072604-143266338	no	human immunodeficiency virus type I enhancer binding protein 2 [Source:HGNC Symbol;Acc:HGNC:4921]
ENSG00000010932	FMO1	protein_coding	5.21018	0.0124062	0.0686059	chr1:171217638-171255117	no	flavin containing monooxygenase 1 [Source:HGNC Symbol;Acc:HGNC:3769]
ENSG00000011007	TCEB3	protein_coding	-0.487725	0.102402	0.289634	chr1:24069645-24088549	no	transcription elongation factor B subunit 3 [Source:HGNC Symbol;Acc:HGNC:11620]
ENSG00000011009	LYPLA2	protein_coding	-0.606722	0.130442	0.340573	chr1:24117460-24122029	no	lysophospholipase II [Source:HGNC Symbol;Acc:HGNC:6738]
ENSG00000011021	CLCN6	processed_transcript	-1.5277	0.000199871	0.00398523	chr1:11866207-11903201	no	chloride voltage-gated channel 6 [Source:HGNC Symbol;Acc:HGNC:2024]
ENSG00000011028	MRC2	retained_intron	-0.208721	0.76647	1	chr17:60704762-60770958	no	mannose receptor C type 2 [Source:HGNC Symbol;Acc:HGNC:16875]
ENSG00000011052	NA	NA	0.424086	0.205278	0.458356	NA	no	NA
ENSG00000011083	SLC6A7	protein_coding	1.98773	0.279656	0.551514	chr5:149569520-149602351	no	solute carrier family 6 member 7 [Source:HGNC Symbol;Acc:HGNC:11054]
ENSG00000011105	TSPAN9	protein_coding	0.230869	0.557504	0.914179	chr12:3186521-3395730	no	tetraspanin 9 [Source:HGNC Symbol;Acc:HGNC:21640]
ENSG00000011114	BTBD7	protein_coding	0.608526	0.0291874	0.122741	chr14:93703896-93799438	no	BTB domain containing 7 [Source:HGNC Symbol;Acc:HGNC:18269]
ENSG00000011132	APBA3	retained_intron	-0.197249	0.512095	0.85599	chr19:3750817-3761697	no	amyloid beta precursor protein binding family A member 3 [Source:HGNC Symbol;Acc:HGNC:580]
ENSG00000011143	MKS1	protein_coding	0.332389	0.255621	0.521986	chr17:56282803-56296966	no	Meckel syndrome, type 1 [Source:HGNC Symbol;Acc:HGNC:7121]
ENSG00000011198	ABHD5	protein_coding	1.24141	0.000509264	0.00755756	chr3:43731605-43775863	no	abhydrolase domain containing 5 [Source:HGNC Symbol;Acc:HGNC:21396]
ENSG00000011201	ANOS1	protein_coding	4.33582	0.00184161	0.0185325	chrX:8496915-8700227	no	anosmin 1 [Source:HGNC Symbol;Acc:HGNC:6211]
ENSG00000011243	AKAP8L	protein_coding	-0.496649	0.110282	0.304321	chr19:15490859-15529952	no	A-kinase anchoring protein 8 like [Source:HGNC Symbol;Acc:HGNC:29857]
ENSG00000011258	MBTD1	protein_coding	0.342554	0.189141	0.432568	chr17:49254786-49337524	no	mbt domain containing 1 [Source:HGNC Symbol;Acc:HGNC:19866]
ENSG00000011260	UTP18	retained_intron	0.308312	0.253298	0.518763	chr17:49337889-49375297	no	UTP18, small subunit processome component [Source:HGNC Symbol;Acc:HGNC:24274]
ENSG00000011275	RNF216	nonsense_mediated_decay	0.770297	0.0135827	0.0730338	chr7:5659678-5821370	no	ring finger protein 216 [Source:HGNC Symbol;Acc:HGNC:21698]
ENSG00000011295	TTC19	protein_coding	0.75897	0.0205867	0.0968994	chr17:15902694-15948329	no	tetratricopeptide repeat domain 19 [Source:HGNC Symbol;Acc:HGNC:26006]
ENSG00000011304	PTBP1	protein_coding	-0.112668	0.70371	1	chr19:797075-812327	no	polypyrimidine tract binding protein 1 [Source:HGNC Symbol;Acc:HGNC:9583]
ENSG00000011332	DPF1	protein_coding	-0.819302	0.0934041	0.27208	chr19:38701646-38720354	no	double PHD fingers 1 [Source:HGNC Symbol;Acc:HGNC:20225]
ENSG00000011347	SYT7	protein_coding	2.2102	0.0342222	0.136875	chr11:61282785-61348620	no	synaptotagmin 7 [Source:HGNC Symbol;Acc:HGNC:11514]
ENSG00000011376	LARS2	protein_coding	-0.520726	0.132023	0.343554	chr3:45429998-45590913	no	leucyl-tRNA synthetase 2, mitochondrial [Source:HGNC Symbol;Acc:HGNC:17095]
ENSG00000011405	PIK3C2A	protein_coding	1.58028	8.74159e-06	0.000478321	chr11:17099277-17229530	no	phosphatidylinositol-4-phosphate 3-kinase catalytic subunit type 2 alpha [Source:HGNC Symbol;Acc:HGNC:8971]
ENSG00000011422	PLAUR	protein_coding	1.67007	0.00764198	0.0494124	chr19:44150247-44174699	no	plasminogen activator, urokinase receptor [Source:HGNC Symbol;Acc:HGNC:9053]
ENSG00000011426	ANLN	protein_coding	2.16776	5.52389e-07	7.919e-05	chr7:36429415-36493400	no	anillin actin binding protein [Source:HGNC Symbol;Acc:HGNC:14082]
ENSG00000011451	WIZ	protein_coding	0.284772	0.499772	0.839548	chr19:15532319-15560762	no	widely interspaced zinc finger motifs [Source:HGNC Symbol;Acc:HGNC:30917]
ENSG00000011454	RABGAP1	protein_coding	0.343897	0.170045	0.405072	chr9:125703112-125867145	no	RAB GTPase activating protein 1 [Source:HGNC Symbol;Acc:HGNC:17155]
ENSG00000011465	DCN	protein_coding	12.1161	1.12143e-06	0.000123994	chr12:91539025-91576900	no	decorin [Source:HGNC Symbol;Acc:HGNC:2705]
ENSG00000011478	QPCTL	protein_coding	-1.9575	7.7979e-05	0.00210948	chr19:46195741-46207247	no	glutaminyl-peptide cyclotransferase-like [Source:HGNC Symbol;Acc:HGNC:25952]
ENSG00000011485	PPP5C	nonsense_mediated_decay	-0.192391	0.386461	0.686949	chr19:46850251-46896238	no	protein phosphatase 5 catalytic subunit [Source:HGNC Symbol;Acc:HGNC:9322]
ENSG00000011523	CEP68	protein_coding	-0.30424	0.361812	0.653059	chr2:65283500-65314138	no	centrosomal protein 68 [Source:HGNC Symbol;Acc:HGNC:29076]
ENSG00000011566	MAP4K3	protein_coding	-0.83504	0.00661959	0.0448142	chr2:39476407-39664453	no	mitogen-activated protein kinase kinase kinase kinase 3 [Source:HGNC Symbol;Acc:HGNC:6865]
ENSG00000011590	ZBTB32	protein_coding	-1.53531	0.320905	0.607921	chr19:36195429-36207940	no	zinc finger and BTB domain containing 32 [Source:HGNC Symbol;Acc:HGNC:16763]
ENSG00000011600	TYROBP	protein_coding	0	1	1	chr19:36395303-36399197	no	TYRO protein tyrosine kinase binding protein [Source:HGNC Symbol;Acc:HGNC:12449]
ENSG00000011638	TMEM159	nonsense_mediated_decay	-0.281571	0.589369	0.954489	chr16:21169698-21191937	no	transmembrane protein 159 [Source:HGNC Symbol;Acc:HGNC:30136]
ENSG00000011677	GABRA3	protein_coding	10.3153	1.31462e-07	3.29873e-05	chrX:151334706-151619830	no	gamma-aminobutyric acid type A receptor alpha3 subunit [Source:HGNC Symbol;Acc:HGNC:4077]
ENSG00000012048	BRCA1	protein_coding	0.547158	0.207189	0.460976	chr17:41196312-41277500	no	BRCA1, DNA repair associated [Source:HGNC Symbol;Acc:HGNC:1100]
ENSG00000012061	ERCC1	protein_coding	0.298223	0.427169	0.742156	chr19:45910591-45982086	no	ERCC excision repair 1, endonuclease non-catalytic subunit [Source:HGNC Symbol;Acc:HGNC:3433]
ENSG00000012124	CD22	protein_coding	1.73016	0.00660645	0.044741	chr19:35810164-35838258	no	CD22 molecule [Source:HGNC Symbol;Acc:HGNC:1643]
ENSG00000012171	SEMA3B	protein_coding	8.01969	3.18567e-07	5.59201e-05	chr3:50304990-50314977	no	semaphorin 3B [Source:HGNC Symbol;Acc:HGNC:10724]
ENSG00000012174	MBTPS2	protein_coding	2.73761	7.63593e-07	9.82044e-05	chrX:21857754-21903542	no	membrane bound transcription factor peptidase, site 2 [Source:HGNC Symbol;Acc:HGNC:15455]
ENSG00000012211	PRICKLE3	protein_coding	-0.297078	0.468865	0.798903	(hg38)chrX:49175264-49186528	no	prickle planar cell polarity protein 3 [Source:HGNC Symbol;Acc:HGNC:6645]
ENSG00000012223	LTF	protein_coding	7.0375	0.00380223	0.0306787	chr3:46477136-46526724	no	lactotransferrin [Source:HGNC Symbol;Acc:HGNC:6720]
ENSG00000012232	EXTL3	protein_coding	-0.616245	0.0939023	0.272969	chr8:28457986-28613116	no	exostosin like glycosyltransferase 3 [Source:HGNC Symbol;Acc:HGNC:3518]
ENSG00000012504	NR1H4	protein_coding	4.26775	0.00105	0.0124966	chr12:100867486-100958191	no	nuclear receptor subfamily 1 group H member 4 [Source:HGNC Symbol;Acc:HGNC:7967]
ENSG00000012660	ELOVL5	protein_coding	1.23247	0.000354077	0.00588868	chr6:53132196-53213947	no	ELOVL fatty acid elongase 5 [Source:HGNC Symbol;Acc:HGNC:21308]
ENSG00000012779	ALOX5	protein_coding	0.146631	0.901775	1	chr10:45869661-45941561	no	arachidonate 5-lipoxygenase [Source:HGNC Symbol;Acc:HGNC:435]
ENSG00000012817	KDM5D	protein_coding	-0.887714	0.411602	0.721432	chrY:21865751-21906825	no	lysine demethylase 5D [Source:HGNC Symbol;Acc:HGNC:11115]
ENSG00000012822	CALCOCO1	retained_intron	0.020498	0.946997	1	chr12:54104903-54121529	no	calcium binding and coiled-coil domain 1 [Source:HGNC Symbol;Acc:HGNC:29306]
ENSG00000012963	UBR7	protein_coding	0.26121	0.426821	0.741634	chr14:93673401-93695561	no	ubiquitin protein ligase E3 component n-recognin 7 (putative) [Source:HGNC Symbol;Acc:HGNC:20344]
ENSG00000012983	MAP4K5	protein_coding	1.34498	6.07155e-05	0.00177522	chr14:50885219-51027844	no	mitogen-activated protein kinase kinase kinase kinase 5 [Source:HGNC Symbol;Acc:HGNC:6867]
ENSG00000013016	EHD3	protein_coding	0.906738	0.162759	0.393379	chr2:31456880-31492313	no	EH domain containing 3 [Source:HGNC Symbol;Acc:HGNC:3244]
ENSG00000013275	PSMC4	protein_coding	-0.121395	0.700163	1	chr19:40476912-40487348	no	proteasome 26S subunit, ATPase 4 [Source:HGNC Symbol;Acc:HGNC:9551]
ENSG00000013288	MAN2B2	protein_coding	-0.0406605	0.926785	1	chr4:6576902-6625089	no	mannosidase alpha class 2B member 2 [Source:HGNC Symbol;Acc:HGNC:29623]
ENSG00000013293	NA	NA	1.56504	0.1592	0.387133	NA	no	NA
ENSG00000013297	CLDN11	processed_transcript	0.049104	0.963514	1	chr3:170136653-170578169	no	claudin 11 [Source:HGNC Symbol;Acc:HGNC:8514]
ENSG00000013306	SLC25A39	protein_coding	-0.514784	0.0691839	0.221165	chr17:42396993-42402238	no	solute carrier family 25 member 39 [Source:HGNC Symbol;Acc:HGNC:24279]
ENSG00000013364	MVP	retained_intron	-0.277338	0.406101	0.713912	chr16:29831715-29859355	no	major vault protein [Source:HGNC Symbol;Acc:HGNC:7531]
ENSG00000013374	NUB1	protein_coding	1.55113	0.000134835	0.00304895	chr7:151038785-151075535	no	negative regulator of ubiquitin like proteins 1 [Source:HGNC Symbol;Acc:HGNC:17623]
ENSG00000013375	PGM3	protein_coding	1.4156	0.00310226	0.0266303	chr6:83870869-83903655	no	phosphoglucomutase 3 [Source:HGNC Symbol;Acc:HGNC:8907]
ENSG00000013392	RWDD2A	protein_coding	0.696157	0.21334	0.469966	chr6:83903098-83908651	no	RWD domain containing 2A [Source:HGNC Symbol;Acc:HGNC:21385]
ENSG00000013441	CLK1	protein_coding	-0.352042	0.341924	0.627407	chr2:201717732-201729422	no	CDC like kinase 1 [Source:HGNC Symbol;Acc:HGNC:2068]
ENSG00000013503	POLR3B	protein_coding	0.907492	0.00418943	0.0327991	chr12:106751436-106903976	no	polymerase (RNA) III subunit B [Source:HGNC Symbol;Acc:HGNC:30348]
ENSG00000013523	ANGEL1	protein_coding	0.407827	0.231843	0.493156	chr14:77253588-77292589	no	angel homolog 1 (Drosophila) [Source:HGNC Symbol;Acc:HGNC:19961]
ENSG00000013561	RNF14	protein_coding	0.467384	0.17428	0.408696	chr5:141337893-141369856	no	ring finger protein 14 [Source:HGNC Symbol;Acc:HGNC:10058]
ENSG00000013563	DNASE1L1	protein_coding	0.196594	0.555717	0.912167	chrX:153629579-153640449	no	deoxyribonuclease I-like 1 [Source:HGNC Symbol;Acc:HGNC:2957]
ENSG00000013573	DDX11	nonsense_mediated_decay	-0.86447	0.0117797	0.0662692	chr12:31226779-31257725	no	DEAD/H-box helicase 11 [Source:HGNC Symbol;Acc:HGNC:2736]
ENSG00000013583	HEBP1	protein_coding	1.20019	0.00148602	0.01589	chr12:13127798-13153207	no	heme binding protein 1 [Source:HGNC Symbol;Acc:HGNC:17176]
ENSG00000013588	GPRC5A	protein_coding	3.39372	0.00122239	0.0138701	chr12:13043716-13070871	no	G protein-coupled receptor class C group 5 member A [Source:HGNC Symbol;Acc:HGNC:9836]
ENSG00000013619	MAMLD1	protein_coding	0.38092	0.237459	0.497812	chrX:149529689-149682448	no	mastermind like domain containing 1 [Source:HGNC Symbol;Acc:HGNC:2568]
ENSG00000013725	CD6	protein_coding	-2.05743	0.106741	0.297732	chr11:60739115-60787849	no	CD6 molecule [Source:HGNC Symbol;Acc:HGNC:1691]
ENSG00000013810	TACC3	protein_coding	0.418219	0.247212	0.510921	chr4:1723227-1746898	no	transforming acidic coiled-coil containing protein 3 [Source:HGNC Symbol;Acc:HGNC:11524]
ENSG00000014123	UFL1	protein_coding	1.9069	5.66302e-05	0.00169809	chr6:96969471-97003152	no	UFM1 specific ligase 1 [Source:HGNC Symbol;Acc:HGNC:23039]
ENSG00000014138	POLA2	retained_intron	-0.84964	0.0101567	0.0599542	chr11:65029233-65073060	no	polymerase (DNA) alpha 2, accessory subunit [Source:HGNC Symbol;Acc:HGNC:30073]
ENSG00000014164	ZC3H3	protein_coding	-0.0982245	0.80127	1	chr8:144519825-144623623	no	zinc finger CCCH-type containing 3 [Source:HGNC Symbol;Acc:HGNC:28972]
ENSG00000014216	CAPN1	protein_coding	-0.166995	0.618641	0.991776	chr11:64948037-64979477	no	calpain 1 [Source:HGNC Symbol;Acc:HGNC:1476]
ENSG00000014257	ACPP	protein_coding	4.4803	0.00848646	0.0531683	chr3:132036211-132087142	no	acid phosphatase, prostate [Source:HGNC Symbol;Acc:HGNC:125]
ENSG00000014641	MDH1	retained_intron	0.384835	0.229573	0.492064	chr2:63815743-63834331	no	malate dehydrogenase 1 [Source:HGNC Symbol;Acc:HGNC:6970]
ENSG00000014824	SLC30A9	protein_coding	1.09213	0.000151029	0.00329211	chr4:41992489-42092474	no	solute carrier family 30 member 9 [Source:HGNC Symbol;Acc:HGNC:1329]
ENSG00000014914	MTMR11	processed_transcript	-0.291457	0.456657	0.782208	chr1:149900543-149908791	no	myotubularin related protein 11 [Source:HGNC Symbol;Acc:HGNC:24307]
ENSG00000014919	COX15	protein_coding	-0.588577	0.0385379	0.148131	chr10:101471601-101491857	no	COX15 cytochrome c oxidase assembly homolog [Source:HGNC Symbol;Acc:HGNC:2263]
ENSG00000015133	CCDC88C	protein_coding	4.20635	0.000266337	0.00484952	chr14:91737667-91884188	no	coiled-coil domain containing 88C [Source:HGNC Symbol;Acc:HGNC:19967]
ENSG00000015153	YAF2	protein_coding	0.727788	0.0561256	0.191947	chr12:42550906-42632151	no	YY1 associated factor 2 [Source:HGNC Symbol;Acc:HGNC:17363]
ENSG00000015171	ZMYND11	protein_coding	0.689035	0.0113254	0.0644729	chr10:180405-300577	no	zinc finger MYND-type containing 11 [Source:HGNC Symbol;Acc:HGNC:16966]
ENSG00000015285	WAS	protein_coding	-0.1611	0.805196	1	chrX:48534985-48549818	no	Wiskott-Aldrich syndrome [Source:HGNC Symbol;Acc:HGNC:12731]
ENSG00000015413	DPEP1	protein_coding	0.740514	0.616994	0.989762	chr16:89679716-89704839	no	dipeptidase 1 (renal) [Source:HGNC Symbol;Acc:HGNC:3002]
ENSG00000015475	BID	protein_coding	-0.00212374	0.996808	1	chr22:18216906-18257536	no	BH3 interacting domain death agonist [Source:HGNC Symbol;Acc:HGNC:1050]
ENSG00000015479	MATR3	retained_intron	1.56482	4.5546e-07	6.97651e-05	chr5:138609441-138667360	no	matrin 3 [Source:HGNC Symbol;Acc:HGNC:6912]
ENSG00000015520	NPC1L1	protein_coding	3.20022	0.0141739	0.0751209	chr7:44552134-44580914	no	NPC1 like intracellular cholesterol transporter 1 [Source:HGNC Symbol;Acc:HGNC:7898]
ENSG00000015532	XYLT2	nonsense_mediated_decay	-0.978157	0.0206341	0.0970125	chr17:48423453-48440499	no	xylosyltransferase 2 [Source:HGNC Symbol;Acc:HGNC:15517]
ENSG00000015568	RGPD5	retained_intron	2.75124	0.000900343	0.0112785	chr2:110550335-110615272	no	RANBP2-like and GRIP domain containing 5 [Source:HGNC Symbol;Acc:HGNC:32418]
ENSG00000015592	STMN4	protein_coding	3.25075	0.12682	0.334346	chr8:27092840-27115937	no	stathmin 4 [Source:HGNC Symbol;Acc:HGNC:16078]
ENSG00000015676	NUDCD3	processed_transcript	0.425737	0.168303	0.4021	chr7:44418720-44530479	no	NudC domain containing 3 [Source:HGNC Symbol;Acc:HGNC:22208]
ENSG00000016082	ISL1	protein_coding	7.98117	5.44874e-05	0.00165604	chr5:50678921-50690564	no	ISL LIM homeobox 1 [Source:HGNC Symbol;Acc:HGNC:6132]
ENSG00000016391	CHDH	protein_coding	-2.45578	0.0484532	0.173539	chr3:53846362-53880417	no	choline dehydrogenase [Source:HGNC Symbol;Acc:HGNC:24288]
ENSG00000016402	IL20RA	protein_coding	4.58696	0.0213477	0.0992182	chr6:137321108-137366298	no	interleukin 20 receptor subunit alpha [Source:HGNC Symbol;Acc:HGNC:6003]
ENSG00000016490	CLCA1	protein_coding	2.86843	0.0388845	0.149007	chr1:86934051-86965972	no	chloride channel accessory 1 [Source:HGNC Symbol;Acc:HGNC:2015]
ENSG00000016602	CLCA4	protein_coding	3.94799	0.0656848	0.213253	chr1:87012761-87046437	no	chloride channel accessory 4 [Source:HGNC Symbol;Acc:HGNC:2018]
ENSG00000016864	GLT8D1	protein_coding	0.682389	0.027356	0.117309	chr3:52728505-52740048	no	glycosyltransferase 8 domain containing 1 [Source:HGNC Symbol;Acc:HGNC:24870]
ENSG00000017260	ATP2C1	protein_coding	1.07138	0.00100602	0.0121422	chr3:130569439-130735556	no	ATPase secretory pathway Ca2+ transporting 1 [Source:HGNC Symbol;Acc:HGNC:13211]
ENSG00000017373	NA	NA	3.65834	0.000474402	0.00719068	NA	no	NA
ENSG00000017427	IGF1	protein_coding	0.951078	0.498556	0.838019	chr12:102789645-102874423	no	insulin like growth factor 1 [Source:HGNC Symbol;Acc:HGNC:5464]
ENSG00000017483	SLC38A5	protein_coding	-4.23528	0.000122989	0.00287386	(hg38)chrX:48458537-48470256	no	solute carrier family 38 member 5 [Source:HGNC Symbol;Acc:HGNC:18070]
ENSG00000017621	NA	NA	-0.384533	0.405055	0.712488	NA	no	NA
ENSG00000017797	RALBP1	protein_coding	0.385557	0.254791	0.520777	chr18:9475007-9538114	no	ralA binding protein 1 [Source:HGNC Symbol;Acc:HGNC:9841]
ENSG00000018189	RUFY3	protein_coding	-0.861044	0.00532421	0.0386457	chr4:71569921-71673032	no	RUN and FYVE domain containing 3 [Source:HGNC Symbol;Acc:HGNC:30285]
ENSG00000018236	CNTN1	protein_coding	0.419718	0.670451	1	chr12:41086244-41466220	no	contactin 1 [Source:HGNC Symbol;Acc:HGNC:2171]
ENSG00000018280	SLC11A1	retained_intron	-2.11429	0.000567304	0.00816323	chr2:219246752-219261617	no	solute carrier family 11 member 1 [Source:HGNC Symbol;Acc:HGNC:10907]
ENSG00000018408	WWTR1	processed_transcript	3.0299	2.61512e-08	1.07046e-05	chr3:149235022-149454501	no	WW domain containing transcription regulator 1 [Source:HGNC Symbol;Acc:HGNC:24042]
ENSG00000018510	AGPS	protein_coding	0.416068	0.203304	0.455346	chr2:178257372-178408564	no	alkylglycerone phosphate synthase [Source:HGNC Symbol;Acc:HGNC:327]
ENSG00000018607	NA	NA	-0.805176	0.606646	0.976666	NA	no	NA
ENSG00000018610	NA	NA	-0.619303	0.0708411	0.224878	NA	no	NA
ENSG00000018625	ATP1A2	protein_coding	5.48271	0.00204225	0.019904	chr1:160085549-160113381	no	ATPase Na+/K+ transporting subunit alpha 2 [Source:HGNC Symbol;Acc:HGNC:800]
ENSG00000018699	TTC27	protein_coding	0.195781	0.537652	0.889053	chr2:32853099-33046118	no	tetratricopeptide repeat domain 27 [Source:HGNC Symbol;Acc:HGNC:25986]
ENSG00000018869	ZNF582	protein_coding	0.765481	0.11132	0.30618	chr19:56887413-56904914	no	zinc finger protein 582 [Source:HGNC Symbol;Acc:HGNC:26421]
ENSG00000019102	VSIG2	protein_coding	1.93948	0.231205	0.492409	chr11:124617368-124622134	no	V-set and immunoglobulin domain containing 2 [Source:HGNC Symbol;Acc:HGNC:17149]
ENSG00000019144	PHLDB1	protein_coding	1.17799	0.010311	0.0605383	chr11:118477155-118528741	no	pleckstrin homology like domain family B member 1 [Source:HGNC Symbol;Acc:HGNC:23697]
ENSG00000019169	MARCO	protein_coding	5.75178	0.0146711	0.076917	chr2:119699742-119752236	no	macrophage receptor with collagenous structure [Source:HGNC Symbol;Acc:HGNC:6895]
ENSG00000019186	CYP24A1	protein_coding	1.77923	0.20371	0.45588	chr20:52769988-52790512	no	cytochrome P450 family 24 subfamily A member 1 [Source:HGNC Symbol;Acc:HGNC:2602]
ENSG00000019485	NA	NA	-0.824025	0.0984362	0.281857	NA	no	NA
ENSG00000019505	SYT13	nonsense_mediated_decay	9.0681	2.18109e-05	0.000877856	chr11:45261852-45307870	no	synaptotagmin 13 [Source:HGNC Symbol;Acc:HGNC:14962]
ENSG00000019549	SNAI2	protein_coding	-0.746555	0.168284	0.402073	chr8:49830249-49834299	no	snail family transcriptional repressor 2 [Source:HGNC Symbol;Acc:HGNC:11094]
ENSG00000019582	CD74	protein_coding	13.4715	1.35514e-08	6.81532e-06	chr5:149781200-149792492	no	CD74 molecule [Source:HGNC Symbol;Acc:HGNC:1697]
ENSG00000019991	HGF	protein_coding	3.29545	0.0285978	0.120952	chr7:81328322-81399754	no	hepatocyte growth factor [Source:HGNC Symbol;Acc:HGNC:4893]
ENSG00000019995	ZRANB1	protein_coding	-1.17213	0.000138177	0.00309687	chr10:126630692-126676758	no	zinc finger RANBP2-type containing 1 [Source:HGNC Symbol;Acc:HGNC:18224]
ENSG00000020129	NCDN	protein_coding	-0.706904	0.123541	0.328551	chr1:36023074-36032875	no	neurochondrin [Source:HGNC Symbol;Acc:HGNC:17597]
ENSG00000020181	ADGRA2	protein_coding	-1.44645	0.00503613	0.0371992	chr8:37641709-37702414	no	adhesion G protein-coupled receptor A2 [Source:HGNC Symbol;Acc:HGNC:17849]
ENSG00000020219	NA	NA	3.32785	0.0587033	0.197838	NA	no	NA
ENSG00000020256	ZFP64	protein_coding	-0.418657	0.246641	0.510279	chr20:50668202-50820847	no	ZFP64 zinc finger protein [Source:HGNC Symbol;Acc:HGNC:15940]
ENSG00000020426	MNAT1	protein_coding	0.796094	0.0220014	0.101218	chr14:61201460-61436671	no	MNAT1, CDK activating kinase assembly factor [Source:HGNC Symbol;Acc:HGNC:7181]
ENSG00000020577	SAMD4A	protein_coding	-0.676118	0.0695323	0.221932	chr14:55033815-55260033	no	sterile alpha motif domain containing 4A [Source:HGNC Symbol;Acc:HGNC:23023]
ENSG00000020633	RUNX3	processed_transcript	-1.14649	0.11148	0.30647	chr1:25226002-25291612	no	runt related transcription factor 3 [Source:HGNC Symbol;Acc:HGNC:10473]
ENSG00000020922	MRE11A	protein_coding	0.429035	0.209685	0.464714	chr11:94152895-94227074	no	MRE11 homolog A, double strand break repair nuclease [Source:HGNC Symbol;Acc:HGNC:7230]
ENSG00000021300	PLEKHB1	protein_coding	4.72836	0.000372347	0.00609454	chr11:73357223-73373864	no	pleckstrin homology domain containing B1 [Source:HGNC Symbol;Acc:HGNC:19079]
ENSG00000021355	SERPINB1	protein_coding	0.491977	0.529518	0.878428	chr6:2832566-2842240	no	serpin family B member 1 [Source:HGNC Symbol;Acc:HGNC:3311]
ENSG00000021461	CYP3A43	protein_coding	0.925844	0.490375	0.827447	chr7:99425636-99463718	no	cytochrome P450 family 3 subfamily A member 43 [Source:HGNC Symbol;Acc:HGNC:17450]
ENSG00000021488	SLC7A9	protein_coding	-1.10261	0.187303	0.429498	chr19:33321415-33360672	no	solute carrier family 7 member 9 [Source:HGNC Symbol;Acc:HGNC:11067]
ENSG00000021574	SPAST	protein_coding	0.768338	0.0210483	0.0982807	chr2:32288680-32382706	no	spastin [Source:HGNC Symbol;Acc:HGNC:11233]
ENSG00000021645	NRXN3	protein_coding	8.91887	1.08872e-06	0.000121777	chr14:78708734-80330762	no	neurexin 3 [Source:HGNC Symbol;Acc:HGNC:8010]
ENSG00000021762	OSBPL5	retained_intron	-1.14315	0.0142133	0.0752843	chr11:3108346-3187969	no	oxysterol binding protein like 5 [Source:HGNC Symbol;Acc:HGNC:16392]
ENSG00000021776	AQR	retained_intron	0.48727	0.0982404	0.281505	chr15:35147732-35262040	no	aquarius intron-binding spliceosomal factor [Source:HGNC Symbol;Acc:HGNC:29513]
ENSG00000021826	CPS1	retained_intron	-0.17125	0.726806	1	chr2:211342406-211543831	no	carbamoyl-phosphate synthase 1 [Source:HGNC Symbol;Acc:HGNC:2323]
ENSG00000021852	C8B	protein_coding	0	1	1	chr1:57394883-57431813	no	complement component 8, beta polypeptide [Source:HGNC Symbol;Acc:HGNC:1353]
ENSG00000022267	FHL1	protein_coding	-0.786594	0.209326	0.464227	chrX:135229559-135293518	no	four and a half LIM domains 1 [Source:HGNC Symbol;Acc:HGNC:3702]
ENSG00000022277	RTFDC1	retained_intron	0.302538	0.194758	0.441706	chr20:55043647-55093943	no	replication termination factor 2 domain containing 1 [Source:HGNC Symbol;Acc:HGNC:15890]
ENSG00000022355	GABRA1	protein_coding	2.04701	0.227207	0.4899	chr5:161274197-161326975	no	gamma-aminobutyric acid type A receptor alpha1 subunit [Source:HGNC Symbol;Acc:HGNC:4075]
ENSG00000022556	NLRP2	protein_coding	-9.2599	9.89136e-07	0.000114963	chr19:55464498-55512510	no	NLR family pyrin domain containing 2 [Source:HGNC Symbol;Acc:HGNC:22948]
ENSG00000022567	SLC45A4	protein_coding	-0.22144	0.542424	0.895104	chr8:142217265-142318404	no	solute carrier family 45 member 4 [Source:HGNC Symbol;Acc:HGNC:29196]
ENSG00000022840	RNF10	protein_coding	1.22884	0.00044128	0.00683001	chr12:120971283-121015397	no	ring finger protein 10 [Source:HGNC Symbol;Acc:HGNC:10055]
ENSG00000022976	ZNF839	retained_intron	-0.461365	0.173229	0.406994	chr14:102783714-102809044	no	zinc finger protein 839 [Source:HGNC Symbol;Acc:HGNC:20345]
ENSG00000023041	ZDHHC6	protein_coding	-1.02281	0.000719809	0.00963776	chr10:114190058-114206672	no	zinc finger DHHC-type containing 6 [Source:HGNC Symbol;Acc:HGNC:19160]
ENSG00000023171	GRAMD1B	protein_coding	-0.523932	0.611963	0.98343	chr11:123396344-123498482	no	GRAM domain containing 1B [Source:HGNC Symbol;Acc:HGNC:29214]
ENSG00000023191	RNH1	retained_intron	-0.501409	0.131255	0.342063	chr11:494512-507300	no	ribonuclease/angiogenin inhibitor 1 [Source:HGNC Symbol;Acc:HGNC:10074]
ENSG00000023228	NDUFS1	protein_coding	0.131749	0.559078	0.916199	chr2:206979541-207024327	no	NADH:ubiquinone oxidoreductase core subunit S1 [Source:HGNC Symbol;Acc:HGNC:7707]
ENSG00000023287	RB1CC1	protein_coding	3.09811	3.33621e-09	2.88025e-06	chr8:53535016-53658403	no	RB1 inducible coiled-coil 1 [Source:HGNC Symbol;Acc:HGNC:15574]
ENSG00000023318	ERP44	protein_coding	0.862187	0.00668695	0.045159	chr9:102741461-102861322	no	endoplasmic reticulum protein 44 [Source:HGNC Symbol;Acc:HGNC:18311]
ENSG00000023330	ALAS1	protein_coding	-0.690888	0.0456894	0.166713	chr3:52232102-52248343	no	5'-aminolevulinate synthase 1 [Source:HGNC Symbol;Acc:HGNC:396]
ENSG00000023445	BIRC3	protein_coding	7.53041	7.93667e-06	0.000449935	chr11:102188215-102210134	no	baculoviral IAP repeat containing 3 [Source:HGNC Symbol;Acc:HGNC:591]
ENSG00000023516	AKAP11	protein_coding	2.09996	2.22879e-06	0.000192961	chr13:42846289-42897396	no	A-kinase anchoring protein 11 [Source:HGNC Symbol;Acc:HGNC:369]
ENSG00000023572	GLRX2	protein_coding	-0.285893	0.272915	0.543958	chr1:193065598-193075244	no	glutaredoxin 2 [Source:HGNC Symbol;Acc:HGNC:16065]
ENSG00000023608	SNAPC1	protein_coding	2.59411	4.07488e-06	0.00028907	chr14:62229075-62263146	no	small nuclear RNA activating complex polypeptide 1 [Source:HGNC Symbol;Acc:HGNC:11134]
ENSG00000023697	DERA	protein_coding	0.106117	0.80692	1	chr12:16064106-16190220	no	deoxyribose-phosphate aldolase [Source:HGNC Symbol;Acc:HGNC:24269]
ENSG00000023734	STRAP	protein_coding	1.32004	0.000233119	0.0044265	chr12:16035325-16056412	no	serine/threonine kinase receptor associated protein [Source:HGNC Symbol;Acc:HGNC:30796]
ENSG00000023839	ABCC2	protein_coding	-0.0485755	0.955966	1	chr10:101542489-101611949	no	ATP binding cassette subfamily C member 2 [Source:HGNC Symbol;Acc:HGNC:53]
ENSG00000023892	DEF6	protein_coding	0.391536	0.714692	1	chr6:35265595-35289548	no	DEF6, guanine nucleotide exchange factor [Source:HGNC Symbol;Acc:HGNC:2760]
ENSG00000023902	PLEKHO1	protein_coding	-2.55445	7.38519e-06	0.000428992	chr1:150121373-150136916	no	pleckstrin homology domain containing O1 [Source:HGNC Symbol;Acc:HGNC:24310]
ENSG00000023909	GCLM	protein_coding	0.112704	0.754675	1	chr1:94350761-94374966	no	glutamate-cysteine ligase modifier subunit [Source:HGNC Symbol;Acc:HGNC:4312]
ENSG00000024048	UBR2	protein_coding	0.422864	0.0964285	0.278045	chr6:42531800-42661242	no	ubiquitin protein ligase E3 component n-recognin 2 [Source:HGNC Symbol;Acc:HGNC:21289]
ENSG00000024422	EHD2	protein_coding	1.04699	0.0802864	0.244819	chr19:48216600-48246391	no	EH domain containing 2 [Source:HGNC Symbol;Acc:HGNC:3243]
ENSG00000024526	DEPDC1	nonsense_mediated_decay	0.899282	0.0133675	0.0721731	chr1:68939835-68962904	no	DEP domain containing 1 [Source:HGNC Symbol;Acc:HGNC:22949]
ENSG00000024862	CCDC28A	protein_coding	-0.613884	0.119675	0.321681	chr6:139094657-139114456	no	coiled-coil domain containing 28A [Source:HGNC Symbol;Acc:HGNC:21098]
ENSG00000025039	RRAGD	protein_coding	-1.87345	0.000488293	0.0073369	chr6:90074355-90121989	no	Ras related GTP binding D [Source:HGNC Symbol;Acc:HGNC:19903]
ENSG00000025156	HSF2	protein_coding	0.00523808	0.986773	1	chr6:122720691-122754264	no	heat shock transcription factor 2 [Source:HGNC Symbol;Acc:HGNC:5225]
ENSG00000025293	PHF20	protein_coding	1.0207	0.00476664	0.0359034	chr20:34359896-34538303	no	PHD finger protein 20 [Source:HGNC Symbol;Acc:HGNC:16098]
ENSG00000025423	HSD17B6	protein_coding	-0.00779275	0.989623	1	chr12:57145945-57181574	no	hydroxysteroid 17-beta dehydrogenase 6 [Source:HGNC Symbol;Acc:HGNC:23316]
ENSG00000025434	NR1H3	protein_coding	-0.662344	0.245745	0.509158	chr11:47269851-47290396	no	nuclear receptor subfamily 1 group H member 3 [Source:HGNC Symbol;Acc:HGNC:7966]
ENSG00000025708	TYMP	protein_coding	-1.63801	0.0150258	0.0782011	chr22:50964181-50968485	no	thymidine phosphorylase [Source:HGNC Symbol;Acc:HGNC:3148]
ENSG00000025770	NCAPH2	protein_coding	-1.23916	0.000958783	0.0117592	chr22:50946645-50961901	no	non-SMC condensin II complex subunit H2 [Source:HGNC Symbol;Acc:HGNC:25071]
ENSG00000025772	TOMM34	protein_coding	-0.129992	0.710936	1	chr20:43570771-43589127	no	translocase of outer mitochondrial membrane 34 [Source:HGNC Symbol;Acc:HGNC:15746]
ENSG00000025796	SEC63	retained_intron	2.87566	1.14494e-07	3.02571e-05	chr6:108188960-108279393	no	SEC63 homolog, protein translocation regulator [Source:HGNC Symbol;Acc:HGNC:21082]
ENSG00000025800	KPNA6	protein_coding	-0.318694	0.246144	0.509655	chr1:32573639-32642169	no	karyopherin subunit alpha 6 [Source:HGNC Symbol;Acc:HGNC:6399]
ENSG00000026025	VIM	protein_coding	0.669021	0.00478801	0.0360024	chr10:17270258-17279592	no	vimentin [Source:HGNC Symbol;Acc:HGNC:12692]
ENSG00000026036	NA	NA	-0.163692	0.746886	1	NA	no	NA
ENSG00000026103	FAS	retained_intron	1.62516	0.0475802	0.171369	chr10:90750414-90775542	no	Fas cell surface death receptor [Source:HGNC Symbol;Acc:HGNC:11920]
ENSG00000026297	RNASET2	protein_coding	0.16657	0.778425	1	chr6:167342992-167370679	no	ribonuclease T2 [Source:HGNC Symbol;Acc:HGNC:21686]
ENSG00000026508	CD44	protein_coding	2.55015	1.31561e-05	0.000632661	chr11:35160417-35253949	no	CD44 molecule (Indian blood group) [Source:HGNC Symbol;Acc:HGNC:1681]
ENSG00000026559	KCNG1	protein_coding	2.61037	0.00781585	0.0501426	chr20:49620193-49639666	no	potassium voltage-gated channel modifier subfamily G member 1 [Source:HGNC Symbol;Acc:HGNC:6248]
ENSG00000026652	AGPAT4	protein_coding	-0.250713	0.615647	0.988096	chr6:161551011-161695093	no	1-acylglycerol-3-phosphate O-acyltransferase 4 [Source:HGNC Symbol;Acc:HGNC:20885]
ENSG00000026751	SLAMF7	protein_coding	1.41491	0.106342	0.296961	chr1:160709037-160724611	no	SLAM family member 7 [Source:HGNC Symbol;Acc:HGNC:21394]
ENSG00000026950	BTN3A1	protein_coding	-0.0208755	0.950344	1	chr6:26402465-26415444	no	butyrophilin subfamily 3 member A1 [Source:HGNC Symbol;Acc:HGNC:1138]
ENSG00000027001	MIPEP	protein_coding	-0.0784826	0.799271	1	chr13:24304328-24463558	no	mitochondrial intermediate peptidase [Source:HGNC Symbol;Acc:HGNC:7104]
ENSG00000027075	PRKCH	protein_coding	-2.44367	0.000106765	0.00262154	chr14:61654277-62017694	no	protein kinase C eta [Source:HGNC Symbol;Acc:HGNC:9403]
ENSG00000027644	NA	NA	-0.100522	0.939924	1	NA	no	NA
ENSG00000027697	IFNGR1	protein_coding	0.223484	0.593492	0.959859	chr6:137518621-137540586	no	interferon gamma receptor 1 [Source:HGNC Symbol;Acc:HGNC:5439]
ENSG00000027847	B4GALT7	protein_coding	0.0122656	0.962634	1	chr5:177027101-177037348	no	beta-1,4-galactosyltransferase 7 [Source:HGNC Symbol;Acc:HGNC:930]
ENSG00000027869	SH2D2A	protein_coding	1.57517	0.145049	0.365181	chr1:156776035-156786654	no	SH2 domain containing 2A [Source:HGNC Symbol;Acc:HGNC:10821]
ENSG00000028116	VRK2	protein_coding	1.35379	8.8157e-05	0.00228946	chr2:58134786-58387055	no	vaccinia related kinase 2 [Source:HGNC Symbol;Acc:HGNC:12719]
ENSG00000028137	TNFRSF1B	protein_coding	-0.273132	0.798005	1	chr1:12227060-12269285	no	tumor necrosis factor receptor superfamily member 1B [Source:HGNC Symbol;Acc:HGNC:11917]
ENSG00000028203	VEZT	protein_coding	1.17225	0.00024554	0.00459255	chr12:95611522-95696566	no	vezatin, adherens junctions transmembrane protein [Source:HGNC Symbol;Acc:HGNC:18258]
ENSG00000028277	POU2F2	protein_coding	3.34001	0.00111327	0.0129868	chr19:42590263-42700737	no	POU class 2 homeobox 2 [Source:HGNC Symbol;Acc:HGNC:9213]
ENSG00000028310	BRD9	nonsense_mediated_decay	0.408598	0.27979	0.55172	chr5:850406-892939	no	bromodomain containing 9 [Source:HGNC Symbol;Acc:HGNC:25818]
ENSG00000028528	SNX1	processed_transcript	1.08153	0.0078715	0.0504055	chr15:64386322-64438289	no	sorting nexin 1 [Source:HGNC Symbol;Acc:HGNC:11172]
ENSG00000028839	TBPL1	protein_coding	0.359545	0.380029	0.678153	chr6:134273308-134311570	no	TATA-box binding protein like 1 [Source:HGNC Symbol;Acc:HGNC:11589]
ENSG00000029153	ARNTL2	protein_coding	6.64506	4.34931e-05	0.00141775	chr12:27485787-27576241	no	aryl hydrocarbon receptor nuclear translocator like 2 [Source:HGNC Symbol;Acc:HGNC:18984]
ENSG00000029363	BCLAF1	processed_transcript	2.15753	1.23072e-06	0.000131519	chr6:136578001-136610989	no	BCL2 associated transcription factor 1 [Source:HGNC Symbol;Acc:HGNC:16863]
ENSG00000029364	SLC39A9	protein_coding	0.768819	0.0649141	0.211515	chr14:69864732-69929105	no	solute carrier family 39 member 9 [Source:HGNC Symbol;Acc:HGNC:20182]
ENSG00000029534	ANK1	retained_intron	2.46744	0.0110463	0.0634117	chr8:41510739-41754280	no	ankyrin 1 [Source:HGNC Symbol;Acc:HGNC:492]
ENSG00000029559	IBSP	protein_coding	7.60969	0.00841741	0.0528907	chr4:88720733-88733074	no	integrin binding sialoprotein [Source:HGNC Symbol;Acc:HGNC:5341]
ENSG00000029639	TFB1M	protein_coding	0.411314	0.378256	0.675627	chr6:155578643-155635627	no	transcription factor B1, mitochondrial [Source:HGNC Symbol;Acc:HGNC:17037]
ENSG00000029725	RABEP1	protein_coding	1.08699	0.00770172	0.0496688	chr17:5185558-5289129	no	rabaptin, RAB GTPase binding effector protein 1 [Source:HGNC Symbol;Acc:HGNC:17677]
ENSG00000029993	HMGB3	protein_coding	-0.515656	0.182761	0.422263	chrX:150148982-150159248	no	high mobility group box 3 [Source:HGNC Symbol;Acc:HGNC:5004]
ENSG00000030066	NUP160	protein_coding	1.18754	0.000663084	0.00908744	chr11:47799639-47870107	no	nucleoporin 160 [Source:HGNC Symbol;Acc:HGNC:18017]
ENSG00000030110	BAK1	protein_coding	0.51519	0.157762	0.384761	chr6:33540329-33548019	no	BCL2 antagonist/killer 1 [Source:HGNC Symbol;Acc:HGNC:949]
ENSG00000030304	MUSK	protein_coding	5.41264	0.000417146	0.00657209	chr9:113431051-113563859	no	muscle associated receptor tyrosine kinase [Source:HGNC Symbol;Acc:HGNC:7525]
ENSG00000030419	IKZF2	nonsense_mediated_decay	0.647169	0.367087	0.660474	chr2:213864429-214017151	no	IKAROS family zinc finger 2 [Source:HGNC Symbol;Acc:HGNC:13177]
ENSG00000030582	GRN	protein_coding	-0.863262	0.0591409	0.198819	chr17:42422614-42430470	no	granulin [Source:HGNC Symbol;Acc:HGNC:4601]
ENSG00000031003	FAM13B	protein_coding	0.24812	0.502642	0.843428	chr5:137273649-137387650	no	family with sequence similarity 13 member B [Source:HGNC Symbol;Acc:HGNC:1335]
ENSG00000031081	ARHGAP31	protein_coding	-0.233726	0.47554	0.807829	chr3:119013220-119139561	no	Rho GTPase activating protein 31 [Source:HGNC Symbol;Acc:HGNC:29216]
ENSG00000031544	NA	NA	4.77733	0.000771523	0.0101125	NA	no	NA
ENSG00000031691	CENPQ	protein_coding	1.01054	0.0169958	0.0851121	chr6:49431091-49460820	no	centromere protein Q [Source:HGNC Symbol;Acc:HGNC:21347]
ENSG00000031698	SARS	protein_coding	-0.267353	0.339699	0.625205	chr1:109756540-109780791	no	seryl-tRNA synthetase [Source:HGNC Symbol;Acc:HGNC:10537]
ENSG00000031823	RANBP3	retained_intron	-0.705084	0.0190461	0.0919829	chr19:5916150-5978153	no	RAN binding protein 3 [Source:HGNC Symbol;Acc:HGNC:9850]
ENSG00000032219	ARID4A	protein_coding	1.8229	7.22221e-06	0.000424309	chr14:58765103-58840605	no	AT-rich interaction domain 4A [Source:HGNC Symbol;Acc:HGNC:9885]
ENSG00000032389	TSSC1	protein_coding	-0.759317	0.00638856	0.0437558	chr2:3192696-3381653	no	tumor suppressing subtransferable candidate 1 [Source:HGNC Symbol;Acc:HGNC:12383]
ENSG00000032444	PNPLA6	protein_coding	1.15319	0.0530202	0.184704	chr19:7598890-7626650	no	patatin like phospholipase domain containing 6 [Source:HGNC Symbol;Acc:HGNC:16268]
ENSG00000032742	IFT88	protein_coding	0.930289	0.00947952	0.0571743	chr13:21140585-21265503	no	intraflagellar transport 88 [Source:HGNC Symbol;Acc:HGNC:20606]
ENSG00000033011	ALG1	nonsense_mediated_decay	-0.864454	0.00177327	0.0180182	chr16:5083703-5137380	no	ALG1, chitobiosyldiphosphodolichol beta-mannosyltransferase [Source:HGNC Symbol;Acc:HGNC:18294]
ENSG00000033030	ZCCHC8	protein_coding	-0.0726787	0.802902	1	chr12:122957417-122985518	no	zinc finger CCHC-type containing 8 [Source:HGNC Symbol;Acc:HGNC:25265]
ENSG00000033050	ABCF2	protein_coding	0.827659	0.0289594	0.122047	chr7:150904923-150924316	no	ATP binding cassette subfamily F member 2 [Source:HGNC Symbol;Acc:HGNC:71]
ENSG00000033100	CHPF2	protein_coding	0.608654	0.164318	0.395822	chr7:150929575-150935908	no	chondroitin polymerizing factor 2 [Source:HGNC Symbol;Acc:HGNC:29270]
ENSG00000033122	LRRC7	protein_coding	5.78071	4.0751e-05	0.0013494	chr1:70034081-70617628	no	leucine rich repeat containing 7 [Source:HGNC Symbol;Acc:HGNC:18531]
ENSG00000033170	FUT8	protein_coding	1.42517	0.00666529	0.0450412	chr14:65877310-66210839	no	fucosyltransferase 8 [Source:HGNC Symbol;Acc:HGNC:4019]
ENSG00000033178	UBA6	protein_coding	1.24905	0.000146013	0.00321851	chr4:68478370-68566897	no	ubiquitin like modifier activating enzyme 6 [Source:HGNC Symbol;Acc:HGNC:25581]
ENSG00000033327	GAB2	protein_coding	-0.5302	0.253804	0.51924	chr11:77926343-78129394	no	GRB2 associated binding protein 2 [Source:HGNC Symbol;Acc:HGNC:14458]
ENSG00000033627	ATP6V0A1	protein_coding	-0.489835	0.0846572	0.254135	chr17:40610862-40674629	no	ATPase H+ transporting V0 subunit a1 [Source:HGNC Symbol;Acc:HGNC:865]
ENSG00000033800	PIAS1	protein_coding	0.136386	0.565013	0.923705	chr15:68346517-68483096	no	protein inhibitor of activated STAT 1 [Source:HGNC Symbol;Acc:HGNC:2752]
ENSG00000033867	SLC4A7	retained_intron	0.849099	0.0191016	0.0921492	chr3:27414214-27525911	no	solute carrier family 4 member 7 [Source:HGNC Symbol;Acc:HGNC:11033]
ENSG00000034053	APBA2	protein_coding	-0.902611	0.384141	0.683854	chr15:29129629-29410518	no	amyloid beta precursor protein binding family A member 2 [Source:HGNC Symbol;Acc:HGNC:579]
ENSG00000034063	NA	NA	0.335665	0.479227	0.812728	NA	no	NA
ENSG00000034152	MAP2K3	protein_coding	0.691563	0.134937	0.348636	chr17:21187984-21218552	no	mitogen-activated protein kinase kinase 3 [Source:HGNC Symbol;Acc:HGNC:6843]
ENSG00000034239	EFCAB1	protein_coding	-6.15474	0.000656487	0.00902292	chr8:49623348-49647870	no	EF-hand calcium binding domain 1 [Source:HGNC Symbol;Acc:HGNC:25678]
ENSG00000034510	TMSB10	protein_coding	-0.239177	0.576598	0.938086	chr2:85132749-85133795	no	thymosin beta 10 [Source:HGNC Symbol;Acc:HGNC:11879]
ENSG00000034533	ASTE1	protein_coding	-0.0647808	0.838027	1	chr3:130732719-130746493	no	asteroid homolog 1 (Drosophila) [Source:HGNC Symbol;Acc:HGNC:25021]
ENSG00000034677	RNF19A	protein_coding	1.63934	0.000323455	0.00554103	chr8:101269288-101348446	no	ring finger protein 19A, RBR E3 ubiquitin protein ligase [Source:HGNC Symbol;Acc:HGNC:13432]
ENSG00000034693	PEX3	protein_coding	0.237674	0.573153	0.933969	chr6:143771944-143811147	no	peroxisomal biogenesis factor 3 [Source:HGNC Symbol;Acc:HGNC:8858]
ENSG00000034713	GABARAPL2	protein_coding	0.895932	0.0329965	0.133392	chr16:75600249-75611779	no	GABA type A receptor associated protein like 2 [Source:HGNC Symbol;Acc:HGNC:13291]
ENSG00000034971	MYOC	protein_coding	6.23237	0.00789828	0.0505332	chr1:171604557-171621823	no	myocilin [Source:HGNC Symbol;Acc:HGNC:7610]
ENSG00000035115	SH3YL1	protein_coding	0.471126	0.105366	0.294904	chr2:217730-266398	no	SH3 and SYLF domain containing 1 [Source:HGNC Symbol;Acc:HGNC:29546]
ENSG00000035141	FAM136A	retained_intron	0.179499	0.474915	0.807037	chr2:70523107-70529222	no	family with sequence similarity 136 member A [Source:HGNC Symbol;Acc:HGNC:25911]
ENSG00000035403	VCL	protein_coding	0.101463	0.762375	1	chr10:75757872-75879918	no	vinculin [Source:HGNC Symbol;Acc:HGNC:12665]
ENSG00000035499	DEPDC1B	protein_coding	-0.143027	0.676699	1	chr5:59892739-59996017	no	DEP domain containing 1B [Source:HGNC Symbol;Acc:HGNC:24902]
ENSG00000035664	DAPK2	protein_coding	0.473816	0.365589	0.658321	chr15:64199235-64364232	no	death associated protein kinase 2 [Source:HGNC Symbol;Acc:HGNC:2675]
ENSG00000035681	NSMAF	protein_coding	1.05371	0.00234207	0.0219327	chr8:59496063-59572403	no	neutral sphingomyelinase activation associated factor [Source:HGNC Symbol;Acc:HGNC:8017]
ENSG00000035687	ADSS	protein_coding	0.980033	0.000240357	0.00452908	chr1:244571796-244615436	no	adenylosuccinate synthase [Source:HGNC Symbol;Acc:HGNC:292]
ENSG00000035720	STAP1	protein_coding	1.52147	0.30025	0.580442	chr4:68424446-68473055	no	signal transducing adaptor family member 1 [Source:HGNC Symbol;Acc:HGNC:24133]
ENSG00000035862	TIMP2	nonsense_mediated_decay	-0.180581	0.678834	1	chr17:76849059-76921469	no	TIMP metallopeptidase inhibitor 2 [Source:HGNC Symbol;Acc:HGNC:11821]
ENSG00000035928	RFC1	processed_transcript	1.79982	0.000322831	0.00553751	chr4:39289076-39367995	no	replication factor C subunit 1 [Source:HGNC Symbol;Acc:HGNC:9969]
ENSG00000036054	TBC1D23	protein_coding	1.00914	0.000245431	0.00459141	chr3:99979844-100044095	no	TBC1 domain family member 23 [Source:HGNC Symbol;Acc:HGNC:25622]
ENSG00000036257	CUL3	protein_coding	1.34027	2.23762e-05	0.000892393	chr2:225334867-225450110	no	cullin 3 [Source:HGNC Symbol;Acc:HGNC:2553]
ENSG00000036448	MYOM2	protein_coding	-0.724919	0.443914	0.764978	chr8:1993155-2113475	no	myomesin 2 [Source:HGNC Symbol;Acc:HGNC:7614]
ENSG00000036473	OTC	protein_coding	1.95201	0.131166	0.34193	chrX:38211798-38280703	no	ornithine carbamoyltransferase [Source:HGNC Symbol;Acc:HGNC:8512]
ENSG00000036530	CYP46A1	protein_coding	1.09701	0.167146	0.40016	chr14:100150641-100193638	no	cytochrome P450 family 46 subfamily A member 1 [Source:HGNC Symbol;Acc:HGNC:2641]
ENSG00000036549	ZZZ3	protein_coding	0.847008	0.00523803	0.038221	chr1:78028101-78149104	no	zinc finger ZZ-type containing 3 [Source:HGNC Symbol;Acc:HGNC:24523]
ENSG00000036565	SLC18A1	protein_coding	16.4314	4.73747e-05	0.00150503	chr8:20002366-20040717	no	solute carrier family 18 member A1 [Source:HGNC Symbol;Acc:HGNC:10934]
ENSG00000036672	USP2	protein_coding	1.891	0.0196329	0.0938142	chr11:119225925-119252436	no	ubiquitin specific peptidase 2 [Source:HGNC Symbol;Acc:HGNC:12618]
ENSG00000036828	NA	NA	-1.51332	0.333481	0.623678	NA	no	NA
ENSG00000037042	TUBG2	retained_intron	-0.419912	0.367499	0.661054	chr17:40811323-40819024	no	tubulin gamma 2 [Source:HGNC Symbol;Acc:HGNC:12419]
ENSG00000037241	RPL26L1	protein_coding	0.762585	0.0524292	0.183122	chr5:172385732-172396774	no	ribosomal protein L26 like 1 [Source:HGNC Symbol;Acc:HGNC:17050]
ENSG00000037280	FLT4	protein_coding	-0.835629	0.31552	0.601561	chr5:180028506-180076624	no	fms related tyrosine kinase 4 [Source:HGNC Symbol;Acc:HGNC:3767]
ENSG00000037474	NSUN2	retained_intron	0.455154	0.297538	0.576497	chr5:6599352-6633404	no	NOP2/Sun RNA methyltransferase family member 2 [Source:HGNC Symbol;Acc:HGNC:25994]
ENSG00000037637	FBXO42	processed_transcript	-0.73093	0.00379614	0.0306502	chr1:16573334-16678949	no	F-box protein 42 [Source:HGNC Symbol;Acc:HGNC:29249]
ENSG00000037749	MFAP3	protein_coding	0.563197	0.0619562	0.204967	chr5:153418466-153600038	no	microfibrillar associated protein 3 [Source:HGNC Symbol;Acc:HGNC:7034]
ENSG00000037757	MRI1	protein_coding	-1.80355	1.66287e-05	0.000740546	chr19:13875346-13885096	no	methylthioribose-1-phosphate isomerase 1 [Source:HGNC Symbol;Acc:HGNC:28469]
ENSG00000037897	METTL1	protein_coding	0.671701	0.021912	0.100987	chr12:58162254-58166576	no	methyltransferase like 1 [Source:HGNC Symbol;Acc:HGNC:7030]
ENSG00000037965	HOXC8	protein_coding	-0.0333867	0.960279	1	chr12:54402832-54407570	no	homeobox C8 [Source:HGNC Symbol;Acc:HGNC:5129]
ENSG00000038002	AGA	protein_coding	0.594479	0.0875182	0.26003	chr4:178351924-178363657	no	aspartylglucosaminidase [Source:HGNC Symbol;Acc:HGNC:318]
ENSG00000038210	PI4K2B	protein_coding	0.38125	0.254881	0.520885	chr4:25162263-25280714	no	phosphatidylinositol 4-kinase type 2 beta [Source:HGNC Symbol;Acc:HGNC:18215]
ENSG00000038219	NA	NA	3.24695	3.72008e-05	0.00126404	NA	no	NA
ENSG00000038274	MAT2B	protein_coding	-0.20939	0.514986	0.859776	chr5:162930120-162946342	no	methionine adenosyltransferase 2B [Source:HGNC Symbol;Acc:HGNC:6905]
ENSG00000038295	TLL1	protein_coding	0.801459	0.339541	0.624998	chr4:166794410-167025047	no	tolloid like 1 [Source:HGNC Symbol;Acc:HGNC:11843]
ENSG00000038358	EDC4	retained_intron	-0.557198	0.137175	0.352377	chr16:67906926-67918406	no	enhancer of mRNA decapping 4 [Source:HGNC Symbol;Acc:HGNC:17157]
ENSG00000038382	TRIO	protein_coding	-1.27521	0.0233122	0.105281	chr5:14143811-14532235	no	trio Rho guanine nucleotide exchange factor [Source:HGNC Symbol;Acc:HGNC:12303]
ENSG00000038427	VCAN	protein_coding	8.29781	2.03189e-07	4.23981e-05	chr5:82767284-82878122	no	versican [Source:HGNC Symbol;Acc:HGNC:2464]
ENSG00000038532	CLEC16A	protein_coding	-0.0817392	0.750771	1	chr16:11038345-11276046	no	C-type lectin domain family 16 member A [Source:HGNC Symbol;Acc:HGNC:29013]
ENSG00000038945	MSR1	protein_coding	4.47111	0.0335987	0.135122	chr8:15965387-16424999	no	macrophage scavenger receptor 1 [Source:HGNC Symbol;Acc:HGNC:7376]
ENSG00000039068	CDH1	processed_transcript	-6.90052	3.138e-06	0.000245212	chr16:68771128-68869451	no	cadherin 1 [Source:HGNC Symbol;Acc:HGNC:1748]
ENSG00000039123	SKIV2L2	protein_coding	1.0734	0.000166862	0.0035394	chr5:54603588-54721409	no	Ski2 like RNA helicase 2 [Source:HGNC Symbol;Acc:HGNC:18734]
ENSG00000039139	DNAH5	protein_coding	9.55439	1.49042e-05	0.000688944	chr5:13690440-13944652	no	dynein axonemal heavy chain 5 [Source:HGNC Symbol;Acc:HGNC:2950]
ENSG00000039319	ZFYVE16	retained_intron	-0.131628	0.741818	1	chr5:79703832-79775169	no	zinc finger FYVE-type containing 16 [Source:HGNC Symbol;Acc:HGNC:20756]
ENSG00000039523	NA	NA	1.56722	0.00285889	0.0251448	NA	no	NA
ENSG00000039537	C6	protein_coding	1.62369	0.246591	0.510208	chr5:41142336-41261540	no	complement component 6 [Source:HGNC Symbol;Acc:HGNC:1339]
ENSG00000039560	RAI14	protein_coding	2.09947	0.00213685	0.0205512	chr5:34656342-34832732	no	retinoic acid induced 14 [Source:HGNC Symbol;Acc:HGNC:14873]
ENSG00000039600	SOX30	protein_coding	-1.03153	0.160121	0.388868	chr5:157052687-157098488	no	SRY-box 30 [Source:HGNC Symbol;Acc:HGNC:30635]
ENSG00000039650	PNKP	protein_coding	-0.488938	0.0922986	0.269841	chr19:50364461-50371166	no	polynucleotide kinase 3'-phosphatase [Source:HGNC Symbol;Acc:HGNC:9154]
ENSG00000039987	BEST2	protein_coding	-0.921783	0.475948	0.808324	chr19:12862516-12869272	no	bestrophin 2 [Source:HGNC Symbol;Acc:HGNC:17107]
ENSG00000040199	PHLPP2	protein_coding	0.0938208	0.774476	1	chr16:71671738-71758604	no	PH domain and leucine rich repeat protein phosphatase 2 [Source:HGNC Symbol;Acc:HGNC:29149]
ENSG00000040275	SPDL1	processed_transcript	2.14922	1.62003e-07	3.69282e-05	chr5:169010638-169031782	no	spindle apparatus coiled-coil protein 1 [Source:HGNC Symbol;Acc:HGNC:26010]
ENSG00000040341	STAU2	protein_coding	1.22853	0.000996376	0.0120606	chr8:74332604-74659943	no	staufen double-stranded RNA binding protein 2 [Source:HGNC Symbol;Acc:HGNC:11371]
ENSG00000040487	PQLC2	protein_coding	-1.52102	6.75976e-05	0.00191362	chr1:19638820-19655794	no	PQ loop repeat containing 2 [Source:HGNC Symbol;Acc:HGNC:26001]
ENSG00000040531	CTNS	protein_coding	-1.94985	0.000135558	0.00306028	chr17:3539762-3564836	no	cystinosin, lysosomal cystine transporter [Source:HGNC Symbol;Acc:HGNC:2518]
ENSG00000040608	RTN4R	protein_coding	-3.62898	2.01268e-05	0.000837885	chr22:20228938-20270769	no	reticulon 4 receptor [Source:HGNC Symbol;Acc:HGNC:18601]
ENSG00000040633	PHF23	protein_coding	-0.317708	0.250626	0.515014	chr17:7138347-7143041	no	PHD finger protein 23 [Source:HGNC Symbol;Acc:HGNC:28428]
ENSG00000040731	CDH10	nonsense_mediated_decay	5.24446	0.0168458	0.084613	chr5:24487209-24645087	no	cadherin 10 [Source:HGNC Symbol;Acc:HGNC:1749]
ENSG00000040933	INPP4A	protein_coding	0.181111	0.498535	0.837998	chr2:99061317-99210853	no	inositol polyphosphate-4-phosphatase type I A [Source:HGNC Symbol;Acc:HGNC:6074]
ENSG00000041353	RAB27B	protein_coding	10.7191	3.45422e-05	0.00119335	chr18:52385091-52562747	no	RAB27B, member RAS oncogene family [Source:HGNC Symbol;Acc:HGNC:9767]
ENSG00000041357	PSMA4	retained_intron	1.21554	0.00094844	0.0116698	chr15:78832747-78841604	no	proteasome subunit alpha 4 [Source:HGNC Symbol;Acc:HGNC:9533]
ENSG00000041515	MYO16	protein_coding	-3.0351	0.00684015	0.0458389	chr13:109248500-109860355	no	myosin XVI [Source:HGNC Symbol;Acc:HGNC:29822]
ENSG00000041802	LSG1	protein_coding	-0.0154876	0.96791	1	chr3:194361517-194393206	no	large 60S subunit nuclear export GTPase 1 [Source:HGNC Symbol;Acc:HGNC:25652]
ENSG00000041880	PARP3	protein_coding	1.16951	0.0135208	0.0728073	chr3:51976361-51982883	no	poly(ADP-ribose) polymerase family member 3 [Source:HGNC Symbol;Acc:HGNC:273]
ENSG00000041982	TNC	protein_coding	13.6065	4.846e-12	3.90557e-08	chr9:117782806-117880536	no	tenascin C [Source:HGNC Symbol;Acc:HGNC:5318]
ENSG00000041988	THAP3	protein_coding	-1.1365	0.00378517	0.0305899	chr1:6684926-6695646	no	THAP domain containing 3 [Source:HGNC Symbol;Acc:HGNC:20855]
ENSG00000042062	NA	NA	1.70332	0.0529302	0.184438	NA	no	NA
ENSG00000042088	TDP1	protein_coding	-0.376771	0.173743	0.407801	chr14:90421283-90511106	no	tyrosyl-DNA phosphodiesterase 1 [Source:HGNC Symbol;Acc:HGNC:18884]
ENSG00000042286	AIFM2	protein_coding	-1.67009	0.00120183	0.0137115	chr10:71857979-71892690	no	apoptosis inducing factor, mitochondria associated 2 [Source:HGNC Symbol;Acc:HGNC:21411]
ENSG00000042304	C2orf83	protein_coding	-1.53743	0.350298	0.638251	chr2:228474806-228498036	no	chromosome 2 open reading frame 83 [Source:HGNC Symbol;Acc:HGNC:25344]
ENSG00000042317	SPATA7	protein_coding	0.697064	0.0320758	0.130875	chr14:88851268-88936694	no	spermatogenesis associated 7 [Source:HGNC Symbol;Acc:HGNC:20423]
ENSG00000042429	MED17	protein_coding	0.146725	0.688941	1	chr11:93517393-93547861	no	mediator complex subunit 17 [Source:HGNC Symbol;Acc:HGNC:2375]
ENSG00000042445	RETSAT	protein_coding	-0.426569	0.227496	0.490317	chr2:85569211-85581743	no	retinol saturase [Source:HGNC Symbol;Acc:HGNC:25991]
ENSG00000042493	CAPG	protein_coding	-1.82884	0.105381	0.294937	chr2:85621871-85645555	no	capping actin protein, gelsolin like [Source:HGNC Symbol;Acc:HGNC:1474]
ENSG00000042753	AP2S1	protein_coding	0.287639	0.427479	0.742536	chr19:47341393-47354249	no	adaptor related protein complex 2 sigma 1 subunit [Source:HGNC Symbol;Acc:HGNC:565]
ENSG00000042781	USH2A	protein_coding	-3.57883	0.00157318	0.0165443	chr1:215796236-216596738	no	usherin [Source:HGNC Symbol;Acc:HGNC:12601]
ENSG00000042813	ZPBP	protein_coding	-0.923543	0.452648	0.776884	chr7:49890017-50160925	no	zona pellucida binding protein [Source:HGNC Symbol;Acc:HGNC:15662]
ENSG00000042832	TG	protein_coding	1.76339	0.0209635	0.0980818	chr8:133879203-134147147	no	thyroglobulin [Source:HGNC Symbol;Acc:HGNC:11764]
ENSG00000042980	ADAM28	protein_coding	9.06777	0.000314306	0.00544314	chr8:24151553-24216531	no	ADAM metallopeptidase domain 28 [Source:HGNC Symbol;Acc:HGNC:206]
ENSG00000043039	BARX2	protein_coding	5.62012	0.0076613	0.0494941	chr11:129245835-129322171	no	BARX homeobox 2 [Source:HGNC Symbol;Acc:HGNC:956]
ENSG00000043093	DCUN1D1	protein_coding	1.41296	3.83914e-05	0.00129262	chr3:182655862-182703741	no	defective in cullin neddylation 1 domain containing 1 [Source:HGNC Symbol;Acc:HGNC:18184]
ENSG00000043143	JADE2	protein_coding	-0.423228	0.51082	0.854214	chr5:133860003-133918918	no	jade family PHD finger 2 [Source:HGNC Symbol;Acc:HGNC:22984]
ENSG00000043355	ZIC2	protein_coding	12.3939	4.08921e-05	0.00135192	chr13:100634026-100639018	no	Zic family member 2 [Source:HGNC Symbol;Acc:HGNC:12873]
ENSG00000043462	LCP2	protein_coding	5.88444	0.000554539	0.00804939	chr5:169673241-169725231	no	lymphocyte cytosolic protein 2 [Source:HGNC Symbol;Acc:HGNC:6529]
ENSG00000043514	TRIT1	protein_coding	-0.101969	0.73693	1	chr1:40306723-40349183	no	tRNA isopentenyltransferase 1 [Source:HGNC Symbol;Acc:HGNC:20286]
ENSG00000043591	NA	NA	4.14473	0.000736011	0.00978845	NA	no	NA
ENSG00000044012	GUCA2B	protein_coding	2.44857	0.184267	0.424586	chr1:42619092-42621495	no	guanylate cyclase activator 2B [Source:HGNC Symbol;Acc:HGNC:4683]
ENSG00000044090	CUL7	protein_coding	-0.178248	0.647639	1	chr6:43005355-43021683	no	cullin 7 [Source:HGNC Symbol;Acc:HGNC:21024]
ENSG00000044115	CTNNA1	protein_coding	0.553145	0.175995	0.411623	chr5:137946656-138270723	no	catenin alpha 1 [Source:HGNC Symbol;Acc:HGNC:2509]
ENSG00000044446	PHKA2	protein_coding	-0.446418	0.2157	0.473396	chrX:18910418-19002716	no	phosphorylase kinase regulatory subunit alpha 2 [Source:HGNC Symbol;Acc:HGNC:8926]
ENSG00000044459	CNTLN	protein_coding	-0.532063	0.0496502	0.176414	chr9:17134980-17503921	no	centlein [Source:HGNC Symbol;Acc:HGNC:23432]
ENSG00000044524	EPHA3	protein_coding	7.902	2.85536e-05	0.00105398	chr3:89156674-89531284	no	EPH receptor A3 [Source:HGNC Symbol;Acc:HGNC:3387]
ENSG00000044574	HSPA5	protein_coding	2.36935	7.03857e-09	4.57479e-06	chr9:127997132-128003609	no	heat shock protein family A (Hsp70) member 5 [Source:HGNC Symbol;Acc:HGNC:5238]
ENSG00000046604	DSG2	protein_coding	2.80837	0.00387118	0.0310714	chr18:29078006-29128971	no	desmoglein 2 [Source:HGNC Symbol;Acc:HGNC:3049]
ENSG00000046647	GEMIN8	protein_coding	0.160557	0.690028	1	chrX:14026398-14048012	no	gem nuclear organelle associated protein 8 [Source:HGNC Symbol;Acc:HGNC:26044]
ENSG00000046651	OFD1	protein_coding	1.50438	6.28905e-05	0.00181669	chrX:13752832-13787480	no	OFD1, centriole and centriolar satellite protein [Source:HGNC Symbol;Acc:HGNC:2567]
ENSG00000046653	GPM6B	protein_coding	-0.747463	0.0468955	0.169712	chrX:13789150-13956757	no	glycoprotein M6B [Source:HGNC Symbol;Acc:HGNC:4461]
ENSG00000046774	MAGEC2	protein_coding	16.1549	9.30711e-07	0.000110525	chrX:141290131-141293076	no	MAGE family member C2 [Source:HGNC Symbol;Acc:HGNC:13574]
ENSG00000046889	PREX2	processed_transcript	3.99625	0.00516931	0.0378747	chr8:68864353-69149265	no	phosphatidylinositol-3,4,5-trisphosphate dependent Rac exchange factor 2 [Source:HGNC Symbol;Acc:HGNC:22950]
ENSG00000047056	WDR37	protein_coding	-0.555023	0.0447021	0.164208	chr10:1095478-1178237	no	WD repeat domain 37 [Source:HGNC Symbol;Acc:HGNC:31406]
ENSG00000047188	YTHDC2	protein_coding	0.615687	0.0528728	0.184304	chr5:112849380-112930982	no	YTH domain containing 2 [Source:HGNC Symbol;Acc:HGNC:24721]
ENSG00000047230	CTPS2	processed_transcript	0.33071	0.384281	0.684041	chrX:16606126-16731059	no	CTP synthase 2 [Source:HGNC Symbol;Acc:HGNC:2520]
ENSG00000047249	ATP6V1H	protein_coding	-0.0185184	0.947801	1	chr8:54628117-54756118	no	ATPase H+ transporting V1 subunit H [Source:HGNC Symbol;Acc:HGNC:18303]
ENSG00000047315	POLR2B	protein_coding	0.435095	0.0622405	0.205561	chr4:57843888-57897334	no	polymerase (RNA) II subunit B [Source:HGNC Symbol;Acc:HGNC:9188]
ENSG00000047346	FAM214A	protein_coding	0.777393	0.0715028	0.226262	chr15:52873514-53002014	no	family with sequence similarity 214 member A [Source:HGNC Symbol;Acc:HGNC:25609]
ENSG00000047365	ARAP2	protein_coding	1.72862	0.000568479	0.00817525	chr4:35949843-36246131	no	ArfGAP with RhoGAP domain, ankyrin repeat and PH domain 2 [Source:HGNC Symbol;Acc:HGNC:16924]
ENSG00000047410	TPR	processed_transcript	4.2084	6.72121e-07	9.05519e-05	chr1:186280784-186344825	no	translocated promoter region, nuclear basket protein [Source:HGNC Symbol;Acc:HGNC:12017]
ENSG00000047457	CP	retained_intron	4.06016	0.000324072	0.00554398	chr3:148880197-148939842	no	ceruloplasmin [Source:HGNC Symbol;Acc:HGNC:2295]
ENSG00000047578	KIAA0556	protein_coding	-1.0284	0.00387457	0.0310877	chr16:27561454-27791690	no	KIAA0556 [Source:HGNC Symbol;Acc:HGNC:29068]
ENSG00000047579	DTNBP1	nonsense_mediated_decay	0.65801	0.0483746	0.17336	chr6:15523032-15663289	no	dystrobrevin binding protein 1 [Source:HGNC Symbol;Acc:HGNC:17328]
ENSG00000047597	XK	protein_coding	4.9772	0.000114484	0.00274698	chrX:37545012-37591383	no	X-linked Kx blood group [Source:HGNC Symbol;Acc:HGNC:12811]
ENSG00000047617	ANO2	protein_coding	3.511	0.0024406	0.0225763	chr12:5641035-6055398	no	anoctamin 2 [Source:HGNC Symbol;Acc:HGNC:1183]
ENSG00000047621	C12orf4	protein_coding	0.820089	0.0108436	0.0626256	chr12:4596894-4647674	no	chromosome 12 open reading frame 4 [Source:HGNC Symbol;Acc:HGNC:1184]
ENSG00000047634	SCML1	protein_coding	-0.00858311	0.985011	1	chrX:17755588-17773105	no	sex comb on midleg-like 1 (Drosophila) [Source:HGNC Symbol;Acc:HGNC:10580]
ENSG00000047644	WWC3	protein_coding	-0.513492	0.215737	0.473447	chrX:9983602-10112518	no	WWC family member 3 [Source:HGNC Symbol;Acc:HGNC:29237]
ENSG00000047648	ARHGAP6	protein_coding	1.46893	0.258439	0.526322	chrX:11136239-11683821	no	Rho GTPase activating protein 6 [Source:HGNC Symbol;Acc:HGNC:676]
ENSG00000047662	FAM184B	protein_coding	-0.100028	0.906386	1	chr4:17630929-17783135	no	family with sequence similarity 184 member B [Source:HGNC Symbol;Acc:HGNC:29235]
ENSG00000047849	MAP4	protein_coding	0.73237	0.126933	0.334548	chr3:47892182-48130769	no	microtubule associated protein 4 [Source:HGNC Symbol;Acc:HGNC:6862]
ENSG00000047932	GOPC	protein_coding	0.812534	0.0135994	0.0730988	chr6:117639374-117923691	no	golgi associated PDZ and coiled-coil motif containing [Source:HGNC Symbol;Acc:HGNC:17643]
ENSG00000047936	ROS1	protein_coding	10.0186	3.93232e-05	0.00131411	chr6:117609463-117747018	no	ROS proto-oncogene 1, receptor tyrosine kinase [Source:HGNC Symbol;Acc:HGNC:10261]
ENSG00000048028	USP28	protein_coding	-0.00557081	0.987075	1	chr11:113668596-113746292	no	ubiquitin specific peptidase 28 [Source:HGNC Symbol;Acc:HGNC:12625]
ENSG00000048052	HDAC9	protein_coding	2.25284	0.00126415	0.0142316	chr7:18126572-19042039	no	histone deacetylase 9 [Source:HGNC Symbol;Acc:HGNC:14065]
ENSG00000048140	TSPAN17	protein_coding	-0.624192	0.0873031	0.259599	chr5:176074388-176086058	no	tetraspanin 17 [Source:HGNC Symbol;Acc:HGNC:13594]
ENSG00000048162	NOP16	protein_coding	0.778576	0.035847	0.14112	(hg38)chr5:176383938-176388975	no	NOP16 nucleolar protein [Source:HGNC Symbol;Acc:HGNC:26934]
ENSG00000048342	CC2D2A	nonsense_mediated_decay	-0.188693	0.588233	0.952942	chr4:15471489-15603180	no	coiled-coil and C2 domain containing 2A [Source:HGNC Symbol;Acc:HGNC:29253]
ENSG00000048392	RRM2B	protein_coding	3.01678	1.13644e-06	0.000125365	chr8:103216730-103251346	no	ribonucleotide reductase regulatory TP53 inducible subunit M2B [Source:HGNC Symbol;Acc:HGNC:17296]
ENSG00000048405	ZNF800	protein_coding	1.9076	4.9602e-06	0.000331348	chr7:126986844-127071978	no	zinc finger protein 800 [Source:HGNC Symbol;Acc:HGNC:27267]
ENSG00000048462	TNFRSF17	protein_coding	3.21486	0.200673	0.451017	chr16:12058964-12061925	no	tumor necrosis factor receptor superfamily member 17 [Source:HGNC Symbol;Acc:HGNC:11913]
ENSG00000048471	SNX29	protein_coding	-0.975809	0.00201451	0.0197155	chr16:12070594-12668146	no	sorting nexin 29 [Source:HGNC Symbol;Acc:HGNC:30542]
ENSG00000048540	LMO3	protein_coding	-3.37203	0.0149032	0.0777188	chr12:16701307-16763528	no	LIM domain only 3 [Source:HGNC Symbol;Acc:HGNC:6643]
ENSG00000048544	MRPS10	protein_coding	0.492644	0.156928	0.383466	chr6:42174539-42185603	no	mitochondrial ribosomal protein S10 [Source:HGNC Symbol;Acc:HGNC:14502]
ENSG00000048545	GUCA1A	protein_coding	-7.15859	0.000195766	0.00393111	chr6:42123144-42147794	no	guanylate cyclase activator 1A [Source:HGNC Symbol;Acc:HGNC:4678]
ENSG00000048649	RSF1	protein_coding	1.57117	0.000936947	0.0115713	chr11:77371041-77532063	no	remodeling and spacing factor 1 [Source:HGNC Symbol;Acc:HGNC:18118]
ENSG00000048707	VPS13D	processed_transcript	0.461722	0.109845	0.303581	chr1:12290124-12572099	no	vacuolar protein sorting 13 homolog D [Source:HGNC Symbol;Acc:HGNC:23595]
ENSG00000048740	CELF2	protein_coding	-1.48907	0.000253309	0.00468773	chr10:11047259-11378674	no	CUGBP, Elav-like family member 2 [Source:HGNC Symbol;Acc:HGNC:2550]
ENSG00000048828	FAM120A	protein_coding	0.21514	0.560049	0.917414	chr9:96214004-96328397	no	family with sequence similarity 120A [Source:HGNC Symbol;Acc:HGNC:13247]
ENSG00000048991	R3HDM1	protein_coding	1.0668	0.00307571	0.0264654	chr2:136289025-136482840	no	R3H domain containing 1 [Source:HGNC Symbol;Acc:HGNC:9757]
ENSG00000049089	COL9A2	retained_intron	2.53815	0.00117089	0.0134696	chr1:40766159-40783488	no	collagen type IX alpha 2 [Source:HGNC Symbol;Acc:HGNC:2218]
ENSG00000049130	KITLG	protein_coding	2.27423	0.00174007	0.0177728	chr12:88886570-88974628	no	KIT ligand [Source:HGNC Symbol;Acc:HGNC:6343]
ENSG00000049167	ERCC8	retained_intron	0.857062	0.0112583	0.0642035	chr5:60169658-60240900	no	ERCC excision repair 8, CSA ubiquitin ligase complex subunit [Source:HGNC Symbol;Acc:HGNC:3439]
ENSG00000049192	ADAMTS6	retained_intron	3.58773	0.00118096	0.0135514	chr5:64444563-64777747	no	ADAM metallopeptidase with thrombospondin type 1 motif 6 [Source:HGNC Symbol;Acc:HGNC:222]
ENSG00000049239	H6PD	protein_coding	-0.141046	0.773225	1	chr1:9294834-9331396	no	hexose-6-phosphate dehydrogenase/glucose 1-dehydrogenase [Source:HGNC Symbol;Acc:HGNC:4795]
ENSG00000049245	VAMP3	protein_coding	-0.495311	0.0483184	0.173211	chr1:7831329-7841492	no	vesicle associated membrane protein 3 [Source:HGNC Symbol;Acc:HGNC:12644]
ENSG00000049246	PER3	protein_coding	-0.337156	0.430001	0.746042	chr1:7844380-7905237	no	period circadian clock 3 [Source:HGNC Symbol;Acc:HGNC:8847]
ENSG00000049247	UTS2	protein_coding	-4.4842	0.049635	0.176379	chr1:7903143-7913572	no	urotensin 2 [Source:HGNC Symbol;Acc:HGNC:12636]
ENSG00000049249	TNFRSF9	protein_coding	5.05178	0.0033213	0.0279273	chr1:7979907-8000926	no	tumor necrosis factor receptor superfamily member 9 [Source:HGNC Symbol;Acc:HGNC:11924]
ENSG00000049283	NA	NA	-1.09566	0.409649	0.718651	NA	no	NA
ENSG00000049319	NA	NA	3.14566	0.0495641	0.176233	NA	no	NA
ENSG00000049323	LTBP1	protein_coding	4.29678	7.28227e-09	4.66523e-06	chr2:33172039-33624576	no	latent transforming growth factor beta binding protein 1 [Source:HGNC Symbol;Acc:HGNC:6714]
ENSG00000049449	RCN1	protein_coding	2.1331	0.000172952	0.00361843	chr11:31833939-32127301	no	reticulocalbin 1 [Source:HGNC Symbol;Acc:HGNC:9934]
ENSG00000049540	ELN	protein_coding	5.84496	0.00440962	0.0339778	chr7:73442119-73484237	no	elastin [Source:HGNC Symbol;Acc:HGNC:3327]
ENSG00000049541	RFC2	protein_coding	-0.449029	0.155099	0.381332	chr7:73645829-73668774	no	replication factor C subunit 2 [Source:HGNC Symbol;Acc:HGNC:9970]
ENSG00000049618	ARID1B	protein_coding	-1.14854	0.0014787	0.0158363	chr6:157099063-157531913	no	AT-rich interaction domain 1B [Source:HGNC Symbol;Acc:HGNC:18040]
ENSG00000049656	CLPTM1L	protein_coding	0.253573	0.568307	0.927909	chr5:1317859-1345214	no	CLPTM1-like [Source:HGNC Symbol;Acc:HGNC:24308]
ENSG00000049759	NEDD4L	protein_coding	-0.675317	0.202566	0.454147	chr18:55711599-56068772	no	neural precursor cell expressed, developmentally down-regulated 4-like, E3 ubiquitin protein ligase [Source:HGNC Symbol;Acc:HGNC:7728]
ENSG00000049768	FOXP3	protein_coding	2.24689	0.0012646	0.0142327	chrX:49106897-49121288	no	forkhead box P3 [Source:HGNC Symbol;Acc:HGNC:6106]
ENSG00000049769	PPP1R3F	protein_coding	0.166167	0.707856	1	chrX:49126306-49157929	no	protein phosphatase 1 regulatory subunit 3F [Source:HGNC Symbol;Acc:HGNC:14944]
ENSG00000049860	HEXB	protein_coding	0.533622	0.107973	0.300096	chr5:73935848-74018472	no	hexosaminidase subunit beta [Source:HGNC Symbol;Acc:HGNC:4879]
ENSG00000049883	PTCD2	nonsense_mediated_decay	0.291087	0.329586	0.618908	chr5:71616194-71656052	no	pentatricopeptide repeat domain 2 [Source:HGNC Symbol;Acc:HGNC:25734]
ENSG00000050030	KIAA2022	protein_coding	1.27638	0.132212	0.343848	chrX:73952684-74145282	no	KIAA2022 [Source:HGNC Symbol;Acc:HGNC:29433]
ENSG00000050130	JKAMP	protein_coding	0.272624	0.440389	0.760471	chr14:59951161-59972128	no	JNK1/MAPK8-associated membrane protein [Source:HGNC Symbol;Acc:HGNC:20184]
ENSG00000050165	DKK3	protein_coding	3.31298	0.00179152	0.0181537	chr11:11984653-12031316	no	dickkopf WNT signaling pathway inhibitor 3 [Source:HGNC Symbol;Acc:HGNC:2893]
ENSG00000050327	ARHGEF5	protein_coding	-0.183729	0.881217	1	chr7:144052381-144077725	no	Rho guanine nucleotide exchange factor 5 [Source:HGNC Symbol;Acc:HGNC:13209]
ENSG00000050344	NFE2L3	protein_coding	4.9604	4.55253e-09	3.47561e-06	chr7:26191860-26226745	no	nuclear factor, erythroid 2 like 3 [Source:HGNC Symbol;Acc:HGNC:7783]
ENSG00000050393	MCUR1	protein_coding	0.44297	0.105163	0.294517	chr6:13786789-13814800	no	mitochondrial calcium uniporter regulator 1 [Source:HGNC Symbol;Acc:HGNC:21097]
ENSG00000050405	LIMA1	nonsense_mediated_decay	1.38502	0.00108713	0.0127905	chr12:50569571-50677329	no	LIM domain and actin binding 1 [Source:HGNC Symbol;Acc:HGNC:24636]
ENSG00000050426	LETMD1	retained_intron	0.499923	0.0855385	0.256049	chr12:51441745-51454207	no	LETM1 domain containing 1 [Source:HGNC Symbol;Acc:HGNC:24241]
ENSG00000050438	SLC4A8	protein_coding	4.17219	3.32861e-06	0.000253588	chr12:51785101-51902980	no	solute carrier family 4 member 8 [Source:HGNC Symbol;Acc:HGNC:11034]
ENSG00000050555	LAMC3	protein_coding	1.35979	0.267354	0.538234	chr9:133884469-133969860	no	laminin subunit gamma 3 [Source:HGNC Symbol;Acc:HGNC:6494]
ENSG00000050628	PTGER3	protein_coding	3.55004	0.00210554	0.0203537	chr1:71318036-71513491	no	prostaglandin E receptor 3 [Source:HGNC Symbol;Acc:HGNC:9595]
ENSG00000050730	TNIP3	retained_intron	4.63873	0.00458405	0.0349273	chr4:122052563-122148621	no	TNFAIP3 interacting protein 3 [Source:HGNC Symbol;Acc:HGNC:19315]
ENSG00000050748	MAPK9	protein_coding	1.00058	0.000750431	0.00990763	chr5:179660143-179719099	no	mitogen-activated protein kinase 9 [Source:HGNC Symbol;Acc:HGNC:6886]
ENSG00000050767	NA	NA	0.440733	0.489153	0.82594	NA	no	NA
ENSG00000050820	BCAR1	retained_intron	0.118413	0.798841	1	chr16:75262928-75301951	no	BCAR1, Cas family scaffolding protein [Source:HGNC Symbol;Acc:HGNC:971]
ENSG00000051009	FAM160A2	protein_coding	-0.809643	0.00627944	0.0432679	chr11:6232565-6255941	no	family with sequence similarity 160 member A2 [Source:HGNC Symbol;Acc:HGNC:25378]
ENSG00000051108	HERPUD1	retained_intron	-0.217113	0.502725	0.843536	chr16:56965960-56977798	no	homocysteine inducible ER protein with ubiquitin like domain 1 [Source:HGNC Symbol;Acc:HGNC:13744]
ENSG00000051128	HOMER3	protein_coding	0.351701	0.37722	0.674291	chr19:19040010-19052070	no	homer scaffolding protein 3 [Source:HGNC Symbol;Acc:HGNC:17514]
ENSG00000051180	RAD51	nonsense_mediated_decay	-0.850288	0.0143983	0.0759338	chr15:40986972-41024354	no	RAD51 recombinase [Source:HGNC Symbol;Acc:HGNC:9817]
ENSG00000051341	POLQ	protein_coding	-0.74559	0.0877361	0.260484	chr3:121150278-121264853	no	polymerase (DNA) theta [Source:HGNC Symbol;Acc:HGNC:9186]
ENSG00000051382	PIK3CB	protein_coding	0.884051	0.0230975	0.104645	chr3:138372860-138553780	no	phosphatidylinositol-4,5-bisphosphate 3-kinase catalytic subunit beta [Source:HGNC Symbol;Acc:HGNC:8976]
ENSG00000051523	CYBA	protein_coding	-1.76974	0.0417922	0.156633	chr16:88709691-88717560	no	cytochrome b-245 alpha chain [Source:HGNC Symbol;Acc:HGNC:2577]
ENSG00000051596	THOC3	protein_coding	0.730169	0.101113	0.287045	chr5:175344876-175461683	no	THO complex 3 [Source:HGNC Symbol;Acc:HGNC:19072]
ENSG00000051620	HEBP2	protein_coding	0.114091	0.844476	1	chr6:138724668-138743334	no	heme binding protein 2 [Source:HGNC Symbol;Acc:HGNC:15716]
ENSG00000051825	MPHOSPH9	nonsense_mediated_decay	1.33391	5.60521e-05	0.00169026	chr12:123636867-123728561	no	M-phase phosphoprotein 9 [Source:HGNC Symbol;Acc:HGNC:7215]
ENSG00000052126	PLEKHA5	processed_transcript	-1.15999	0.00725819	0.0476876	chr12:19282648-19529334	no	pleckstrin homology domain containing A5 [Source:HGNC Symbol;Acc:HGNC:30036]
ENSG00000052344	PRSS8	retained_intron	5.39372	0.0693307	0.221487	chr16:31142756-31147083	no	protease, serine 8 [Source:HGNC Symbol;Acc:HGNC:9491]
ENSG00000052723	SIKE1	protein_coding	1.23762	0.000652381	0.00898546	chr1:115312100-115323306	no	suppressor of IKBKE 1 [Source:HGNC Symbol;Acc:HGNC:26119]
ENSG00000052749	RRP12	protein_coding	0.176011	0.732175	1	chr10:99116115-99161127	no	ribosomal RNA processing 12 homolog [Source:HGNC Symbol;Acc:HGNC:29100]
ENSG00000052795	FNIP2	protein_coding	-2.4375	1.07703e-06	0.000120946	chr4:159690290-159829201	no	folliculin interacting protein 2 [Source:HGNC Symbol;Acc:HGNC:29280]
ENSG00000052802	MSMO1	protein_coding	-0.458363	0.274177	0.543958	chr4:166248775-166264312	no	methylsterol monooxygenase 1 [Source:HGNC Symbol;Acc:HGNC:10545]
ENSG00000052841	TTC17	retained_intron	0.575639	0.0282881	0.120038	chr11:43380482-43516483	no	tetratricopeptide repeat domain 17 [Source:HGNC Symbol;Acc:HGNC:25596]
ENSG00000052850	ALX4	protein_coding	2.48696	0.115214	0.313582	chr11:44281994-44331716	no	ALX homeobox 4 [Source:HGNC Symbol;Acc:HGNC:450]
ENSG00000053108	NA	NA	0.69551	0.303683	0.58515	NA	no	NA
ENSG00000053254	FOXN3	protein_coding	0.188759	0.653004	1	chr14:89591215-90085493	no	forkhead box N3 [Source:HGNC Symbol;Acc:HGNC:1928]
ENSG00000053328	NA	NA	0.090722	0.933174	1	NA	no	NA
ENSG00000053371	AKR7A2	protein_coding	-0.511924	0.178553	0.415767	chr1:19630459-19638640	no	aldo-keto reductase family 7 member A2 [Source:HGNC Symbol;Acc:HGNC:389]
ENSG00000053372	MRTO4	protein_coding	-0.127817	0.673323	1	chr1:19578033-19586622	no	MRT4 homolog, ribosome maturation factor [Source:HGNC Symbol;Acc:HGNC:18477]
ENSG00000053438	NNAT	protein_coding	-9.03112	1.56201e-05	0.000710765	chr20:36149617-36152092	no	neuronatin [Source:HGNC Symbol;Acc:HGNC:7860]
ENSG00000053501	USE1	protein_coding	0.339607	0.345262	0.631613	chr19:17326155-17330638	no	unconventional SNARE in the ER 1 [Source:HGNC Symbol;Acc:HGNC:30882]
ENSG00000053524	MCF2L2	retained_intron	-1.9022	0.00559281	0.0399802	chr3:182895831-183146566	no	MCF,2 cell line derived transforming sequence-like 2 [Source:HGNC Symbol;Acc:HGNC:30319]
ENSG00000053702	NRIP2	protein_coding	3.68731	0.0094583	0.0570964	chr12:2934514-2944710	no	nuclear receptor interacting protein 2 [Source:HGNC Symbol;Acc:HGNC:23078]
ENSG00000053747	LAMA3	processed_transcript	6.18041	8.94032e-07	0.000108041	chr18:21269407-21535030	no	laminin subunit alpha 3 [Source:HGNC Symbol;Acc:HGNC:6483]
ENSG00000053770	AP5M1	retained_intron	0.980796	0.00558939	0.0399715	chr14:57735627-57756797	no	adaptor related protein complex 5 mu 1 subunit [Source:HGNC Symbol;Acc:HGNC:20192]
ENSG00000053900	ANAPC4	retained_intron	-0.0758283	0.737175	1	chr4:25378835-25420120	no	anaphase promoting complex subunit 4 [Source:HGNC Symbol;Acc:HGNC:19990]
ENSG00000053918	KCNQ1	protein_coding	-0.767137	0.116968	0.316834	chr11:2465914-2870339	no	potassium voltage-gated channel subfamily Q member 1 [Source:HGNC Symbol;Acc:HGNC:6294]
ENSG00000054116	TRAPPC3	protein_coding	-0.452526	0.176943	0.413153	chr1:36602173-36615098	no	trafficking protein particle complex 3 [Source:HGNC Symbol;Acc:HGNC:19942]
ENSG00000054118	THRAP3	protein_coding	0.249494	0.424995	0.739223	chr1:36690017-36770958	no	thyroid hormone receptor associated protein 3 [Source:HGNC Symbol;Acc:HGNC:22964]
ENSG00000054148	PHPT1	protein_coding	0.0641748	0.880493	1	chr9:139743176-139745488	no	phosphohistidine phosphatase 1 [Source:HGNC Symbol;Acc:HGNC:30033]
ENSG00000054179	ENTPD2	protein_coding	4.13946	0.0374772	0.145431	chr9:139942550-139948497	no	ectonucleoside triphosphate diphosphohydrolase 2 [Source:HGNC Symbol;Acc:HGNC:3364]
ENSG00000054219	LY75	processed_transcript	0.0502445	0.956576	1	chr2:160628362-160761260	no	lymphocyte antigen 75 [Source:HGNC Symbol;Acc:HGNC:6729]
ENSG00000054267	ARID4B	protein_coding	1.7423	1.21816e-05	0.00060059	chr1:235294949-235491534	no	AT-rich interaction domain 4B [Source:HGNC Symbol;Acc:HGNC:15550]
ENSG00000054277	OPN3	nonsense_mediated_decay	3.03208	2.74084e-09	2.58483e-06	chr1:241753404-241840678	no	opsin 3 [Source:HGNC Symbol;Acc:HGNC:14007]
ENSG00000054282	SDCCAG8	protein_coding	0.879525	0.00126985	0.0142671	chr1:243419320-243663394	no	serologically defined colon cancer antigen 8 [Source:HGNC Symbol;Acc:HGNC:10671]
ENSG00000054356	PTPRN	protein_coding	3.81339	0.012379	0.0684987	chr2:220154345-220174370	no	protein tyrosine phosphatase, receptor type N [Source:HGNC Symbol;Acc:HGNC:9676]
ENSG00000054392	HHAT	protein_coding	-0.152638	0.721752	1	chr1:210501596-210849638	no	hedgehog acyltransferase [Source:HGNC Symbol;Acc:HGNC:18270]
ENSG00000054523	KIF1B	protein_coding	0.167124	0.616675	0.989301	chr1:10270863-10441661	no	kinesin family member 1B [Source:HGNC Symbol;Acc:HGNC:16636]
ENSG00000054598	NA	NA	4.6833	3.09401e-09	2.74378e-06	NA	no	NA
ENSG00000054611	TBC1D22A	protein_coding	-0.3132	0.32879	0.617901	chr22:47158518-47571336	no	TBC1 domain family member 22A [Source:HGNC Symbol;Acc:HGNC:1309]
ENSG00000054654	SYNE2	protein_coding	0.55294	0.0894725	0.264026	chr14:64319683-64693165	no	spectrin repeat containing nuclear envelope protein 2 [Source:HGNC Symbol;Acc:HGNC:17084]
ENSG00000054690	PLEKHH1	retained_intron	-0.855451	0.132639	0.344644	chr14:68000018-68056329	no	pleckstrin homology, MyTH4 and FERM domain containing H1 [Source:HGNC Symbol;Acc:HGNC:17733]
ENSG00000054793	ATP9A	protein_coding	1.13451	0.046407	0.168473	chr20:50213053-50385173	no	ATPase phospholipid transporting 9A (putative) [Source:HGNC Symbol;Acc:HGNC:13540]
ENSG00000054796	SPO11	protein_coding	-3.407	0.039202	0.149857	chr20:55904815-55919050	no	SPO11, initiator of meiotic double stranded breaks [Source:HGNC Symbol;Acc:HGNC:11250]
ENSG00000054803	CBLN4	protein_coding	0	1	1	chr20:54572496-54580528	no	cerebellin 4 precursor [Source:HGNC Symbol;Acc:HGNC:16231]
ENSG00000054938	CHRDL2	protein_coding	0	1	1	chr11:74407474-74442430	no	chordin-like 2 [Source:HGNC Symbol;Acc:HGNC:24168]
ENSG00000054965	FAM168A	protein_coding	0.20483	0.461293	0.788571	chr11:73111532-73309234	no	family with sequence similarity 168 member A [Source:HGNC Symbol;Acc:HGNC:28999]
ENSG00000054967	RELT	protein_coding	-1.82714	0.000260661	0.00477922	chr11:73087309-73108519	no	RELT tumor necrosis factor receptor [Source:HGNC Symbol;Acc:HGNC:13764]
ENSG00000054983	GALC	protein_coding	0.383949	0.462025	0.78954	chr14:88304164-88460009	no	galactosylceramidase [Source:HGNC Symbol;Acc:HGNC:4115]
ENSG00000055044	NOP58	protein_coding	1.7032	1.01483e-05	0.000529969	chr2:203130439-203168389	no	NOP58 ribonucleoprotein [Source:HGNC Symbol;Acc:HGNC:29926]
ENSG00000055070	SZRD1	protein_coding	-0.915014	0.00276054	0.02454	chr1:16679070-16724640	no	SUZ RNA binding domain containing 1 [Source:HGNC Symbol;Acc:HGNC:30232]
ENSG00000055118	KCNH2	retained_intron	4.8276	0.00995322	0.0591429	chr7:150642049-150675403	no	potassium voltage-gated channel subfamily H member 2 [Source:HGNC Symbol;Acc:HGNC:6251]
ENSG00000055130	CUL1	protein_coding	1.21183	0.000987469	0.0120026	chr7:148395006-148498128	no	cullin 1 [Source:HGNC Symbol;Acc:HGNC:2551]
ENSG00000055147	FAM114A2	protein_coding	1.02687	0.00933311	0.056625	chr5:153369688-153418496	no	family with sequence similarity 114 member A2 [Source:HGNC Symbol;Acc:HGNC:1333]
ENSG00000055163	CYFIP2	protein_coding	2.35679	0.000148366	0.00325397	(hg38)chr5:157266079-157395595	no	cytoplasmic FMR1 interacting protein 2 [Source:HGNC Symbol;Acc:HGNC:13760]
ENSG00000055208	TAB2	nonsense_mediated_decay	1.0892	0.000589696	0.00839378	chr6:149539777-149732749	no	TGF-beta activated kinase 1/MAP3K7 binding protein 2 [Source:HGNC Symbol;Acc:HGNC:17075]
ENSG00000055211	GINM1	protein_coding	1.06866	0.0354269	0.140016	chr6:149887430-149912884	no	glycoprotein integral membrane 1 [Source:HGNC Symbol;Acc:HGNC:21074]
ENSG00000055332	EIF2AK2	protein_coding	0.813252	0.0246316	0.109324	chr2:37326353-37384208	no	eukaryotic translation initiation factor 2 alpha kinase 2 [Source:HGNC Symbol;Acc:HGNC:9437]
ENSG00000055483	USP36	protein_coding	0.538312	0.246168	0.509673	chr17:76783463-76837523	no	ubiquitin specific peptidase 36 [Source:HGNC Symbol;Acc:HGNC:20062]
ENSG00000055609	KMT2C	protein_coding	1.31366	0.000971659	0.0118723	chr7:151832010-152133090	no	lysine methyltransferase 2C [Source:HGNC Symbol;Acc:HGNC:13726]
ENSG00000055732	MCOLN3	nonsense_mediated_decay	-0.591848	0.397615	0.702097	chr1:85483765-85514182	no	mucolipin 3 [Source:HGNC Symbol;Acc:HGNC:13358]
ENSG00000055813	CCDC85A	protein_coding	-1.43983	0.088791	0.262676	chr2:56411258-56613308	no	coiled-coil domain containing 85A [Source:HGNC Symbol;Acc:HGNC:29400]
ENSG00000055917	PUM2	protein_coding	1.01202	0.000852546	0.0108278	chr2:20448452-20551995	no	pumilio RNA binding family member 2 [Source:HGNC Symbol;Acc:HGNC:14958]
ENSG00000055950	MRPL43	protein_coding	-1.12108	0.0231764	0.10489	chr10:102729215-102747272	no	mitochondrial ribosomal protein L43 [Source:HGNC Symbol;Acc:HGNC:14517]
ENSG00000055955	ITIH4	protein_coding	-0.397557	0.531018	0.880308	chr3:52846991-52865495	no	inter-alpha-trypsin inhibitor heavy chain family member 4 [Source:HGNC Symbol;Acc:HGNC:6169]
ENSG00000055957	ITIH1	protein_coding	-0.740757	0.602096	0.971045	chr3:52811603-52826078	no	inter-alpha-trypsin inhibitor heavy chain 1 [Source:HGNC Symbol;Acc:HGNC:6166]
ENSG00000056050	HPF1	protein_coding	-0.00263283	0.993487	1	chr4:170650616-170679104	no	histone PARylation factor 1 [Source:HGNC Symbol;Acc:HGNC:26051]
ENSG00000056097	ZFR	retained_intron	0.982851	0.000210973	0.00414509	chr5:32354456-32444867	no	zinc finger RNA binding protein [Source:HGNC Symbol;Acc:HGNC:17277]
ENSG00000056277	ZNF280C	protein_coding	0.77866	0.0189798	0.0917505	chrX:129336685-129402873	no	zinc finger protein 280C [Source:HGNC Symbol;Acc:HGNC:25955]
ENSG00000056291	NPFFR2	protein_coding	5.20899	0.0172274	0.0859229	chr4:72897521-73013784	no	neuropeptide FF receptor 2 [Source:HGNC Symbol;Acc:HGNC:4525]
ENSG00000056487	PHF21B	protein_coding	1.70156	0.283537	0.557022	chr22:45277042-45405880	no	PHD finger protein 21B [Source:HGNC Symbol;Acc:HGNC:25161]
ENSG00000056558	TRAF1	protein_coding	2.37986	0.00791041	0.0505705	chr9:123664671-123691451	no	TNF receptor associated factor 1 [Source:HGNC Symbol;Acc:HGNC:12031]
ENSG00000056586	RC3H2	protein_coding	0.249026	0.362118	0.653502	chr9:125606835-125667620	no	ring finger and CCCH-type domains 2 [Source:HGNC Symbol;Acc:HGNC:21461]
ENSG00000056661	NA	NA	0.635072	0.0497036	0.176511	NA	no	NA
ENSG00000056736	IL17RB	protein_coding	-1.01365	0.418747	0.730853	chr3:53880607-53899827	no	interleukin 17 receptor B [Source:HGNC Symbol;Acc:HGNC:18015]
ENSG00000056972	TRAF3IP2	protein_coding	0.283446	0.385545	0.685706	chr6:111877657-111927481	no	TRAF3 interacting protein 2 [Source:HGNC Symbol;Acc:HGNC:1343]
ENSG00000056998	GYG2	protein_coding	-1.56381	0.0579796	0.196151	chrX:2746829-2800859	no	glycogenin 2 [Source:HGNC Symbol;Acc:HGNC:4700]
ENSG00000057019	DCBLD2	protein_coding	2.20206	0.00186967	0.0187247	chr3:98514785-98620533	no	discoidin, CUB and LCCL domain containing 2 [Source:HGNC Symbol;Acc:HGNC:24627]
ENSG00000057149	SERPINB3	protein_coding	4.99988	0.0986145	0.282244	chr18:61322431-61329197	no	serpin family B member 3 [Source:HGNC Symbol;Acc:HGNC:10569]
ENSG00000057252	SOAT1	protein_coding	-1.50417	5.75488e-05	0.00171654	chr1:179262925-179327815	no	sterol O-acyltransferase 1 [Source:HGNC Symbol;Acc:HGNC:11177]
ENSG00000057294	PKP2	protein_coding	7.07335	0.000514767	0.00761507	chr12:32943679-33049774	no	plakophilin 2 [Source:HGNC Symbol;Acc:HGNC:9024]
ENSG00000057468	MSH4	protein_coding	-0.503212	0.290106	0.566179	chr1:76262567-76378923	no	mutS homolog 4 [Source:HGNC Symbol;Acc:HGNC:7327]
ENSG00000057593	F7	protein_coding	-0.24826	0.857064	1	chr13:113760105-113774995	no	coagulation factor VII [Source:HGNC Symbol;Acc:HGNC:3544]
ENSG00000057608	GDI2	protein_coding	0.0402057	0.915382	1	chr10:5807186-5884095	no	GDP dissociation inhibitor 2 [Source:HGNC Symbol;Acc:HGNC:4227]
ENSG00000057657	PRDM1	protein_coding	3.59864	0.00132343	0.0146971	chr6:106534195-106557814	no	PR domain 1 [Source:HGNC Symbol;Acc:HGNC:9346]
ENSG00000057663	ATG5	protein_coding	0.795006	0.0636434	0.208763	chr6:106632351-106773666	no	autophagy related 5 [Source:HGNC Symbol;Acc:HGNC:589]
ENSG00000057704	TMCC3	protein_coding	2.64975	0.00550535	0.0396038	chr12:94960900-95044338	no	transmembrane and coiled-coil domain family 3 [Source:HGNC Symbol;Acc:HGNC:29199]
ENSG00000057757	PITHD1	protein_coding	-0.859503	0.00849112	0.0531906	chr1:24104895-24114722	no	PITH domain containing 1 [Source:HGNC Symbol;Acc:HGNC:25022]
ENSG00000057935	MTA3	protein_coding	0.324152	0.257663	0.525098	chr2:42721709-42984087	no	metastasis associated 1 family member 3 [Source:HGNC Symbol;Acc:HGNC:23784]
ENSG00000058056	USP13	protein_coding	0.654805	0.195364	0.442751	chr3:179370543-179507189	no	ubiquitin specific peptidase 13 (isopeptidase T-3) [Source:HGNC Symbol;Acc:HGNC:12611]
ENSG00000058063	ATP11B	protein_coding	0.255146	0.391503	0.693673	chr3:182511288-182639423	no	ATPase phospholipid transporting 11B (putative) [Source:HGNC Symbol;Acc:HGNC:13553]
ENSG00000058085	LAMC2	protein_coding	6.61601	3.16716e-06	0.00024649	chr1:183155373-183214035	no	laminin subunit gamma 2 [Source:HGNC Symbol;Acc:HGNC:6493]
ENSG00000058091	CDK14	protein_coding	3.04046	1.39454e-07	3.36909e-05	chr7:90095738-90839905	no	cyclin dependent kinase 14 [Source:HGNC Symbol;Acc:HGNC:8883]
ENSG00000058262	SEC61A1	processed_transcript	0.0359061	0.907451	1	chr3:127770484-127790526	no	Sec61 translocon alpha 1 subunit [Source:HGNC Symbol;Acc:HGNC:18276]
ENSG00000058272	PPP1R12A	protein_coding	2.66721	4.40565e-09	3.41772e-06	chr12:80167343-80329240	no	protein phosphatase 1 regulatory subunit 12A [Source:HGNC Symbol;Acc:HGNC:7618]
ENSG00000058335	RASGRF1	processed_transcript	2.08254	0.020537	0.0967545	chr15:79252289-79383115	no	Ras protein specific guanine nucleotide releasing factor 1 [Source:HGNC Symbol;Acc:HGNC:9875]
ENSG00000058404	CAMK2B	protein_coding	5.84388	0.000232256	0.00441622	chr7:44256749-44374176	no	calcium/calmodulin dependent protein kinase II beta [Source:HGNC Symbol;Acc:HGNC:1461]
ENSG00000058453	NA	NA	-2.24866	7.28005e-06	0.00042675	NA	no	NA
ENSG00000058600	POLR3E	retained_intron	-0.178643	0.648463	1	chr16:22308730-22346424	no	polymerase (RNA) III subunit E [Source:HGNC Symbol;Acc:HGNC:30347]
ENSG00000058668	ATP2B4	protein_coding	1.45593	0.000847332	0.0107787	chr1:203595689-203713209	no	ATPase plasma membrane Ca2+ transporting 4 [Source:HGNC Symbol;Acc:HGNC:817]
ENSG00000058673	ZC3H11A	protein_coding	1.54488	0.000467468	0.00711625	chr1:203764782-203823252	no	zinc finger CCCH-type containing 11A [Source:HGNC Symbol;Acc:HGNC:29093]
ENSG00000058729	RIOK2	protein_coding	1.05437	0.00623961	0.0430909	chr5:96496571-96518964	no	RIO kinase 2 [Source:HGNC Symbol;Acc:HGNC:18999]
ENSG00000058799	YIPF1	protein_coding	-0.404117	0.204243	0.456673	chr1:54317392-54356407	no	Yip1 domain family member 1 [Source:HGNC Symbol;Acc:HGNC:25231]
ENSG00000058804	NDC1	protein_coding	-0.0798838	0.76557	1	chr1:54231133-54304533	no	NDC1 transmembrane nucleoporin [Source:HGNC Symbol;Acc:HGNC:25525]
ENSG00000058866	DGKG	retained_intron	0.295369	0.423859	0.737633	chr3:185823457-186080026	no	diacylglycerol kinase gamma [Source:HGNC Symbol;Acc:HGNC:2853]
ENSG00000059122	FLYWCH1	protein_coding	-1.26687	0.000942152	0.0116132	chr16:2961938-3001209	no	FLYWCH-type zinc finger 1 [Source:HGNC Symbol;Acc:HGNC:25404]
ENSG00000059145	UNKL	protein_coding	-0.486014	0.278819	0.550459	chr16:1413206-1464752	no	unkempt family like zinc finger [Source:HGNC Symbol;Acc:HGNC:14184]
ENSG00000059377	TBXAS1	protein_coding	4.39228	0.00264578	0.0238997	chr7:139476850-139720125	no	thromboxane A synthase 1 [Source:HGNC Symbol;Acc:HGNC:11609]
ENSG00000059378	PARP12	nonsense_mediated_decay	0.222394	0.683398	1	chr7:139723544-139763521	no	poly(ADP-ribose) polymerase family member 12 [Source:HGNC Symbol;Acc:HGNC:21919]
ENSG00000059573	ALDH18A1	protein_coding	0.499817	0.104125	0.292415	chr10:97365696-97416463	no	aldehyde dehydrogenase 18 family member A1 [Source:HGNC Symbol;Acc:HGNC:9722]
ENSG00000059588	TARBP1	processed_transcript	0.517605	0.150787	0.374684	chr1:234527059-234614849	no	TAR (HIV-1) RNA binding protein 1 [Source:HGNC Symbol;Acc:HGNC:11568]
ENSG00000059691	GATB	protein_coding	-0.320761	0.321251	0.60826	chr4:152591656-152682175	no	glutamyl-tRNA(Gln) amidotransferase, subunit B [Source:HGNC Symbol;Acc:HGNC:8849]
ENSG00000059728	MXD1	protein_coding	0.786328	0.0384064	0.147759	chr2:70124820-70170077	no	MAX dimerization protein 1 [Source:HGNC Symbol;Acc:HGNC:6761]
ENSG00000059758	CDK17	protein_coding	-0.00175846	0.995467	1	chr12:96672039-96794338	no	cyclin dependent kinase 17 [Source:HGNC Symbol;Acc:HGNC:8750]
ENSG00000059769	DNAJC25	nonsense_mediated_decay	0.537463	0.0938379	0.272832	chr9:114393632-114432508	no	DnaJ heat shock protein family (Hsp40) member C25 [Source:HGNC Symbol;Acc:HGNC:34187]
ENSG00000059804	SLC2A3	retained_intron	0.213083	0.600014	0.96824	chr12:8071826-8088871	no	solute carrier family 2 member 3 [Source:HGNC Symbol;Acc:HGNC:11007]
ENSG00000059915	PSD	protein_coding	-1.18265	0.261504	0.530175	chr10:104162376-104181296	no	pleckstrin and Sec7 domain containing [Source:HGNC Symbol;Acc:HGNC:9507]
ENSG00000060069	CTDP1	protein_coding	-0.542891	0.11348	0.310225	chr18:77439801-77514510	no	CTD phosphatase subunit 1 [Source:HGNC Symbol;Acc:HGNC:2498]
ENSG00000060138	YBX3	protein_coding	1.35855	7.08377e-06	0.00041856	chr12:10851683-10875911	no	Y-box binding protein 3 [Source:HGNC Symbol;Acc:HGNC:2428]
ENSG00000060140	STYK1	protein_coding	3.78529	0.000719871	0.00963776	chr12:10771538-10826917	no	serine/threonine/tyrosine kinase 1 [Source:HGNC Symbol;Acc:HGNC:18889]
ENSG00000060237	WNK1	protein_coding	1.12373	0.0127138	0.0697865	chr12:861759-1020618	no	WNK lysine deficient protein kinase 1 [Source:HGNC Symbol;Acc:HGNC:14540]
ENSG00000060303	NA	NA	-2.26658	0.156588	0.382901	NA	no	NA
ENSG00000060339	CCAR1	nonsense_mediated_decay	0.869541	0.0167047	0.0841173	chr10:70480769-70552134	no	cell division cycle and apoptosis regulator 1 [Source:HGNC Symbol;Acc:HGNC:24236]
ENSG00000060491	OGFR	protein_coding	-1.138	0.0115401	0.0653379	chr20:61436187-61445352	no	opioid growth factor receptor [Source:HGNC Symbol;Acc:HGNC:15768]
ENSG00000060558	GNA15	protein_coding	2.80747	0.0191933	0.0924387	chr19:3136191-3163767	no	G protein subunit alpha 15 [Source:HGNC Symbol;Acc:HGNC:4383]
ENSG00000060566	CREB3L3	protein_coding	-4.69569	0.00368047	0.0300415	chr19:4153598-4173051	no	cAMP responsive element binding protein 3 like 3 [Source:HGNC Symbol;Acc:HGNC:18855]
[truncated: 93,072 more rows]

## Sheet: DEG_MvsLN
name	Symbol	Transcript type	logFC MvsLN	pvalue MvsLN	FDR MvsLN	Genomic position	Mono exonic	Description
[truncated: 93,898 more rows]

[truncated: 2 more sheets: DEG_MvsCells, CPM_histone marks]
