# Supplementary material for: Uncovering Novel lncRNAs Linked to Melanoma Growth and Migration with CRISPR Inhibition Screening
Source: Cancer Res Commun. 2025 Jul 9;5(7):1102–18. doi: 10.1158/2767-9764.CRC-24-0416 (PMC12238846; doi:10.1158/2767-9764.CRC-24-0416)
Supplement: Table S2 — Fifty non-targeting sgRNAs were incorporated as negative controls as well as positive controls against five known melanoma-associated lncRNAs. [file crc-24-0416_table_s2_suppst2.xlsx]

## Sheet: TableS2_lncRNA_melanoma
lncRNA in melanoma
lncRNA	role in melanoma	sgRNA library_Petroulia et al.	reference (PMID)
ANRIL/CDKN2B-AS1	upregulated cis-regulates tumor supressors INK4A and INK4B	positive control	17440112, 29582492
BANCR	Promotes proliferation by regulating MAPK pathway	positive control	24967732, 22581800,
H19	Promotes melanoma migration and invasion targeting Nf-Kb and PI3K	tested target	29568965
HOTAIR	Increases cancer invasiveness and metastasis	positive control	20393566
MALAT1	Promotes uveal melanoma cell growth and invasion	positive control	37587809
MEG3	Inhibits cancer stem cell differentiation and suppresses melanoma progression via Wnt	tested target	35838912, 29781534
PVT-1	Tumorigenesis and metastasis of melanoma	tested target	29286144, 28409552
SAMMSON	Proliferative and invasive melanoma phenotypes	positive control	27008969, 34087780, 34508176

## Sheet: TableS2_sgRNA_CRISPRi_screen
ENSG00000233006.2_gRNA_1,GGAAAGGACCTTAAACACCGGGTCGCTATCAGGAACACGGGTTTAAGAGCTATGCTGGAA
ENSG00000233006.2_gRNA_2,GGAAAGGACCTTAAACACCGCGGGGTCGCTATCAGGAACAGTTTAAGAGCTATGCTGGAA
ENSG00000233006.2_gRNA_3,GGAAAGGACCTTAAACACCGACAGGCCGGTGAAGCCATTGGTTTAAGAGCTATGCTGGAA
ENSG00000233006.2_gRNA_4,GGAAAGGACCTTAAACACCGGACAGGCCGGTGAAGCCATTGTTTAAGAGCTATGCTGGAA
ENSG00000233006.2_gRNA_5,GGAAAGGACCTTAAACACCGCTATCAGGAACACGGAGGACGTTTAAGAGCTATGCTGGAA
ENSG00000233006.2_gRNA_6,GGAAAGGACCTTAAACACCGGGACAGGCCGGTGAAGCCATGTTTAAGAGCTATGCTGGAA
ENSG00000233006.2_gRNA_7,GGAAAGGACCTTAAACACCGATCATCCCCAATGGCTTCACGTTTAAGAGCTATGCTGGAA
ENSG00000233006.2_gRNA_8,GGAAAGGACCTTAAACACCGCAGGAACACGGAGGACAGGCGTTTAAGAGCTATGCTGGAA
ENSG00000233006.2_gRNA_9,GGAAAGGACCTTAAACACCGGAAGAAGATGAGGCGCTGGAGTTTAAGAGCTATGCTGGAA
ENSG00000229950.1_gRNA_1,GGAAAGGACCTTAAACACCGTAGCAGGTTCTGATAGGCGTGTTTAAGAGCTATGCTGGAA
ENSG00000229950.1_gRNA_2,GGAAAGGACCTTAAACACCGAGCAGGTTCTGATAGGCGTTGTTTAAGAGCTATGCTGGAA
ENSG00000229950.1_gRNA_3,GGAAAGGACCTTAAACACCGTTCTTACTAGGGGTGCTAAGGTTTAAGAGCTATGCTGGAA
ENSG00000229950.1_gRNA_4,GGAAAGGACCTTAAACACCGGACCTCATAAATCATTAGCTGTTTAAGAGCTATGCTGGAA
ENSG00000229950.1_gRNA_5,GGAAAGGACCTTAAACACCGTGCAGCCTTCTTCTTACTAGGTTTAAGAGCTATGCTGGAA
ENSG00000229950.1_gRNA_6,GGAAAGGACCTTAAACACCGTAGCACCCCTAGTAAGAAGAGTTTAAGAGCTATGCTGGAA
ENSG00000229950.1_gRNA_7,GGAAAGGACCTTAAACACCGGGAGTGTAGCAGGTTCTGATGTTTAAGAGCTATGCTGGAA
ENSG00000229950.1_gRNA_8,GGAAAGGACCTTAAACACCGAACCTAGCTAATGATTTATGGTTTAAGAGCTATGCTGGAA
ENSG00000229950.1_gRNA_9,GGAAAGGACCTTAAACACCGTAAGTAGCAAATCCAAGCAGGTTTAAGAGCTATGCTGGAA
ENSG00000227195.4_gRNA_1,GGAAAGGACCTTAAACACCGTCTGAGAACAGGTCTCCCGGGTTTAAGAGCTATGCTGGAA
ENSG00000227195.4_gRNA_2,GGAAAGGACCTTAAACACCGTGGAGTGGGGATGTAGTAAGGTTTAAGAGCTATGCTGGAA
ENSG00000227195.4_gRNA_3,GGAAAGGACCTTAAACACCGTTCTGAGAACAGGTCTCCCGGTTTAAGAGCTATGCTGGAA
ENSG00000227195.4_gRNA_4,GGAAAGGACCTTAAACACCGTCCCGGGGGTCCGGCCCTGGGTTTAAGAGCTATGCTGGAA
ENSG00000227195.4_gRNA_5,GGAAAGGACCTTAAACACCGTGGGGGCTTCGGGTCCTCCAGTTTAAGAGCTATGCTGGAA
ENSG00000227195.4_gRNA_6,GGAAAGGACCTTAAACACCGAAGGGGCGTTATGGGAGTGGGTTTAAGAGCTATGCTGGAA
ENSG00000227195.4_gRNA_7,GGAAAGGACCTTAAACACCGGGCTTCGGGTCCTCCAGGGCGTTTAAGAGCTATGCTGGAA
ENSG00000227195.4_gRNA_8,GGAAAGGACCTTAAACACCGGTTCTGAGAACAGGTCTCCCGTTTAAGAGCTATGCTGGAA
ENSG00000227195.4_gRNA_9,GGAAAGGACCTTAAACACCGGGTTCTGAGAACAGGTCTCCGTTTAAGAGCTATGCTGGAA
ENSG00000227195.4_gRNA_10,GGAAAGGACCTTAAACACCGGTAAGGGGCGTTATGGGAGTGTTTAAGAGCTATGCTGGAA
XLOC_004764_gRNA_1,GGAAAGGACCTTAAACACCGACTTGGTGACACACCAGCTGGTTTAAGAGCTATGCTGGAA
XLOC_004764_gRNA_2,GGAAAGGACCTTAAACACCGAAGCTGTGAGTTGCTGCCTGGTTTAAGAGCTATGCTGGAA
XLOC_004764_gRNA_3,GGAAAGGACCTTAAACACCGTGAAAGAGACAGCAGTTTGGGTTTAAGAGCTATGCTGGAA
XLOC_004764_gRNA_4,GGAAAGGACCTTAAACACCGTGTGCTGGGCTTACAGCCAGGTTTAAGAGCTATGCTGGAA
XLOC_004764_gRNA_5,GGAAAGGACCTTAAACACCGGACTTGGAGGACATGTGACTGTTTAAGAGCTATGCTGGAA
XLOC_004764_gRNA_6,GGAAAGGACCTTAAACACCGTGACTTGGTGACACACCAGCGTTTAAGAGCTATGCTGGAA
XLOC_004764_gRNA_7,GGAAAGGACCTTAAACACCGCACATGTCCTCCAAGTCCACGTTTAAGAGCTATGCTGGAA
XLOC_004764_gRNA_8,GGAAAGGACCTTAAACACCGCTTACAGCCAGTGGACTTGGGTTTAAGAGCTATGCTGGAA
XLOC_004764_gRNA_9,GGAAAGGACCTTAAACACCGCACACCAGCTGGGGTAGCAAGTTTAAGAGCTATGCTGGAA
XLOC_004764_gRNA_10,GGAAAGGACCTTAAACACCGACTCCCTTTGCTACCCCAGCGTTTAAGAGCTATGCTGGAA
ENSG00000249378.1_gRNA_1,GGAAAGGACCTTAAACACCGGTACCCACATGATTGAGTGTGTTTAAGAGCTATGCTGGAA
ENSG00000249378.1_gRNA_2,GGAAAGGACCTTAAACACCGCAGCCCACACTCAATCATGTGTTTAAGAGCTATGCTGGAA
ENSG00000249378.1_gRNA_3,GGAAAGGACCTTAAACACCGCATGATTGAGTGTGGGCTGAGTTTAAGAGCTATGCTGGAA
ENSG00000249378.1_gRNA_4,GGAAAGGACCTTAAACACCGTGAAAGTATTGTTGTCTCTGGTTTAAGAGCTATGCTGGAA
ENSG00000249378.1_gRNA_5,GGAAAGGACCTTAAACACCGTTCTGTGTTGAGCTCCTCTGGTTTAAGAGCTATGCTGGAA
ENSG00000249378.1_gRNA_6,GGAAAGGACCTTAAACACCGACTCTTTTGTTCTGCCCCAGGTTTAAGAGCTATGCTGGAA
ENSG00000249378.1_gRNA_7,GGAAAGGACCTTAAACACCGTCAGCCCACACTCAATCATGGTTTAAGAGCTATGCTGGAA
ENSG00000249378.1_gRNA_8,GGAAAGGACCTTAAACACCGGGCTGAGGGTGAATCCAAGAGTTTAAGAGCTATGCTGGAA
ENSG00000249378.1_gRNA_9,GGAAAGGACCTTAAACACCGTGTACCCACATGATTGAGTGGTTTAAGAGCTATGCTGGAA
ENSG00000249378.1_gRNA_10,GGAAAGGACCTTAAACACCGACATGATTGAGTGTGGGCTGGTTTAAGAGCTATGCTGGAA
ENSG00000250802.2_gRNA_1,GGAAAGGACCTTAAACACCGTACAGAAAGAACCCACTGCAGTTTAAGAGCTATGCTGGAA
ENSG00000250802.2_gRNA_2,GGAAAGGACCTTAAACACCGTGATGTCGCCCACTTTCGGAGTTTAAGAGCTATGCTGGAA
ENSG00000250802.2_gRNA_3,GGAAAGGACCTTAAACACCGTTACAGAAAGAACCCACTGCGTTTAAGAGCTATGCTGGAA
ENSG00000250802.2_gRNA_4,GGAAAGGACCTTAAACACCGGTGACTGGACGCCCTGCAGTGTTTAAGAGCTATGCTGGAA
ENSG00000250802.2_gRNA_5,GGAAAGGACCTTAAACACCGAGTGACTGGACGCCCTGCAGGTTTAAGAGCTATGCTGGAA
ENSG00000250802.2_gRNA_6,GGAAAGGACCTTAAACACCGTTGATGTCGCCCACTTTCGGGTTTAAGAGCTATGCTGGAA
ENSG00000250802.2_gRNA_7,GGAAAGGACCTTAAACACCGTCGCTTTCTCCCTCCGAAAGGTTTAAGAGCTATGCTGGAA
ENSG00000250802.2_gRNA_8,GGAAAGGACCTTAAACACCGCTGATTACAGTCTTTTCACTGTTTAAGAGCTATGCTGGAA
ENSG00000250802.2_gRNA_9,GGAAAGGACCTTAAACACCGATAAAGGGAGAGCAGGAGAGGTTTAAGAGCTATGCTGGAA
ENSG00000250802.2_gRNA_10,GGAAAGGACCTTAAACACCGTCTGATTACAGTCTTTTCACGTTTAAGAGCTATGCTGGAA
ENSG00000234323.1_gRNA_1,GGAAAGGACCTTAAACACCGGCTGGAGCAGAAACTGAGGAGTTTAAGAGCTATGCTGGAA
ENSG00000234323.1_gRNA_2,GGAAAGGACCTTAAACACCGCCTGGCTGGAGCAGAAACTGGTTTAAGAGCTATGCTGGAA
ENSG00000234323.1_gRNA_3,GGAAAGGACCTTAAACACCGCCTGGCTGGAGCAGAAACTGGTTTAAGAGCTATGCTGGAA
ENSG00000234323.1_gRNA_4,GGAAAGGACCTTAAACACCGTCAGTTTCTGCTCCAGCCAGGTTTAAGAGCTATGCTGGAA
ENSG00000234323.1_gRNA_5,GGAAAGGACCTTAAACACCGTCAGTTTCTGCTCCAGCCAGGTTTAAGAGCTATGCTGGAA
ENSG00000234323.1_gRNA_6,GGAAAGGACCTTAAACACCGCGTTTTACTTGATGAGCCGTGTTTAAGAGCTATGCTGGAA
ENSG00000234323.1_gRNA_7,GGAAAGGACCTTAAACACCGACATCCAAAAATAAAAGGCCGTTTAAGAGCTATGCTGGAA
ENSG00000234323.1_gRNA_8,GGAAAGGACCTTAAACACCGACTGAGGAAGGAAGATCCTAGTTTAAGAGCTATGCTGGAA
ENSG00000234323.1_gRNA_9,GGAAAGGACCTTAAACACCGTTCAGAAAACATGATAGAGAGTTTAAGAGCTATGCTGGAA
ENSG00000234323.1_gRNA_10,GGAAAGGACCTTAAACACCGTCAAGTAAAACGGTCTTTTGGTTTAAGAGCTATGCTGGAA
ENSG00000224897.2_gRNA_1,GGAAAGGACCTTAAACACCGGTTACGCAGCTGGTCCACCGGTTTAAGAGCTATGCTGGAA
ENSG00000224897.2_gRNA_2,GGAAAGGACCTTAAACACCGCACACACTGATGGCGCCTGGGTTTAAGAGCTATGCTGGAA
ENSG00000224897.2_gRNA_3,GGAAAGGACCTTAAACACCGAGAACAAGCGACTATGCCCAGTTTAAGAGCTATGCTGGAA
ENSG00000224897.2_gRNA_4,GGAAAGGACCTTAAACACCGAGTCGCTTGTTCTCCGCCCGGTTTAAGAGCTATGCTGGAA
ENSG00000224897.2_gRNA_5,GGAAAGGACCTTAAACACCGACCCTAGGAAGAGTTTAGGCGTTTAAGAGCTATGCTGGAA
ENSG00000224897.2_gRNA_6,GGAAAGGACCTTAAACACCGCGTAACGGTTCACACACTGAGTTTAAGAGCTATGCTGGAA
ENSG00000224897.2_gRNA_7,GGAAAGGACCTTAAACACCGTGACGTCACACGCACGCTGAGTTTAAGAGCTATGCTGGAA
ENSG00000224897.2_gRNA_8,GGAAAGGACCTTAAACACCGGCGGTGGACCAGCTGCGTAAGTTTAAGAGCTATGCTGGAA
ENSG00000224897.2_gRNA_9,GGAAAGGACCTTAAACACCGCGCTTGTTCTCCGCCCGCGGGTTTAAGAGCTATGCTGGAA
ENSG00000224897.2_gRNA_10,GGAAAGGACCTTAAACACCGCGCAGCTGGTCCACCGCGGGGTTTAAGAGCTATGCTGGAA
XLOC_005960_gRNA_1,GGAAAGGACCTTAAACACCGCCAGAGAGAGAGAGAGAGAGGTTTAAGAGCTATGCTGGAA
XLOC_005960_gRNA_2,GGAAAGGACCTTAAACACCGTGAGTTAAACCTATCTGCCAGTTTAAGAGCTATGCTGGAA
XLOC_005960_gRNA_3,GGAAAGGACCTTAAACACCGGAGAGAGAGAGAGAGGTCCTGTTTAAGAGCTATGCTGGAA
XLOC_005960_gRNA_4,GGAAAGGACCTTAAACACCGTTTAACTCAAATCACTGAGCGTTTAAGAGCTATGCTGGAA
XLOC_005960_gRNA_5,GGAAAGGACCTTAAACACCGCTCTAGTCAGCTAAAAAAGCGTTTAAGAGCTATGCTGGAA
XLOC_005960_gRNA_6,GGAAAGGACCTTAAACACCGAAATATCTGGGAATCTGGCCGTTTAAGAGCTATGCTGGAA
XLOC_005960_gRNA_7,GGAAAGGACCTTAAACACCGCCTCTCTCTCTCTCTCTCTCGTTTAAGAGCTATGCTGGAA
XLOC_005960_gRNA_8,GGAAAGGACCTTAAACACCGGAGAGAGGTCCTTGGCAGATGTTTAAGAGCTATGCTGGAA
XLOC_005960_gRNA_9,GGAAAGGACCTTAAACACCGCACTGAGCAGGAAAATATCTGTTTAAGAGCTATGCTGGAA
XLOC_005960_gRNA_10,GGAAAGGACCTTAAACACCGCAGGAAAATATCTGGGAATCGTTTAAGAGCTATGCTGGAA
ENSG00000236013.1_gRNA_1,GGAAAGGACCTTAAACACCGATTGTTTAATTGCTCCAACTGTTTAAGAGCTATGCTGGAA
ENSG00000236013.1_gRNA_2,GGAAAGGACCTTAAACACCGAATTAAACAATAGAGAAGATGTTTAAGAGCTATGCTGGAA
ENSG00000236013.1_gRNA_3,GGAAAGGACCTTAAACACCGTAATTGCTCCAACTAGGAAGGTTTAAGAGCTATGCTGGAA
ENSG00000236013.1_gRNA_4,GGAAAGGACCTTAAACACCGTGTTTTTTAAAGTATAATTGGTTTAAGAGCTATGCTGGAA
ENSG00000236013.1_gRNA_5,GGAAAGGACCTTAAACACCGATGTTTCAAAATTCATTGCTGTTTAAGAGCTATGCTGGAA
ENSG00000236013.1_gRNA_6,GGAAAGGACCTTAAACACCGATCTCACACCACTTCCTAGTGTTTAAGAGCTATGCTGGAA
ENSG00000236013.1_gRNA_7,GGAAAGGACCTTAAACACCGTAGAGCAAAAACAGATATGTGTTTAAGAGCTATGCTGGAA
ENSG00000236013.1_gRNA_8,GGAAAGGACCTTAAACACCGAACATATCTGTTTTTGCTCTGTTTAAGAGCTATGCTGGAA
ENSG00000236013.1_gRNA_9,GGAAAGGACCTTAAACACCGTGTTTCAAAATTCATTGCTTGTTTAAGAGCTATGCTGGAA
ENSG00000236013.1_gRNA_10,GGAAAGGACCTTAAACACCGCATATCTGTTTTTGCTCTAGGTTTAAGAGCTATGCTGGAA
ENSG00000248049.2_gRNA_1,GGAAAGGACCTTAAACACCGCGCCTTCCCGTCAACCCTAGGTTTAAGAGCTATGCTGGAA
ENSG00000248049.2_gRNA_2,GGAAAGGACCTTAAACACCGCTGCACCACAGCACGCCATGGTTTAAGAGCTATGCTGGAA
ENSG00000248049.2_gRNA_3,GGAAAGGACCTTAAACACCGATGGCGTGCTGTGGTGCAGGGTTTAAGAGCTATGCTGGAA
ENSG00000248049.2_gRNA_4,GGAAAGGACCTTAAACACCGTGTGGCCGCATGGCGTGCTGGTTTAAGAGCTATGCTGGAA
ENSG00000248049.2_gRNA_5,GGAAAGGACCTTAAACACCGAGGACGCCCCTAGGGTTGACGTTTAAGAGCTATGCTGGAA
ENSG00000248049.2_gRNA_6,GGAAAGGACCTTAAACACCGGTGGTGCAGGTGGCCGAAGGGTTTAAGAGCTATGCTGGAA
ENSG00000248049.2_gRNA_7,GGAAAGGACCTTAAACACCGTGTGGTGCAGGTGGCCGAAGGTTTAAGAGCTATGCTGGAA
ENSG00000248049.2_gRNA_8,GGAAAGGACCTTAAACACCGCGGAAACCAGGACGCCCCTAGTTTAAGAGCTATGCTGGAA
ENSG00000248049.2_gRNA_9,GGAAAGGACCTTAAACACCGCCATCTACATCTGCCGGATGGTTTAAGAGCTATGCTGGAA
ENSG00000248049.2_gRNA_10,GGAAAGGACCTTAAACACCGGGGCGGAGACGTCATCAGAGGTTTAAGAGCTATGCTGGAA
ENSG00000242622.1_gRNA_1,GGAAAGGACCTTAAACACCGCGAAGGAGGTACGCTCCCAGGTTTAAGAGCTATGCTGGAA
ENSG00000242622.1_gRNA_2,GGAAAGGACCTTAAACACCGTTTTCCAGCCAATCACAAAGGTTTAAGAGCTATGCTGGAA
ENSG00000242622.1_gRNA_3,GGAAAGGACCTTAAACACCGGAGACGCTGGTGAAACTGCAGTTTAAGAGCTATGCTGGAA
ENSG00000242622.1_gRNA_4,GGAAAGGACCTTAAACACCGACATTCGACAATGGCAACAGGTTTAAGAGCTATGCTGGAA
ENSG00000242622.1_gRNA_5,GGAAAGGACCTTAAACACCGGAGGCTTGAAGAGTTGAGGAGTTTAAGAGCTATGCTGGAA
ENSG00000242622.1_gRNA_6,GGAAAGGACCTTAAACACCGCTGGAGGAGACATTCGACAAGTTTAAGAGCTATGCTGGAA
ENSG00000242622.1_gRNA_7,GGAAAGGACCTTAAACACCGTCTTCACCAATCACCGAAGGGTTTAAGAGCTATGCTGGAA
ENSG00000242622.1_gRNA_8,GGAAAGGACCTTAAACACCGTCCAGCCAATCACAAAGCGGGTTTAAGAGCTATGCTGGAA
ENSG00000242622.1_gRNA_9,GGAAAGGACCTTAAACACCGAGTCGCCGGCCCTTACGAAGGTTTAAGAGCTATGCTGGAA
ENSG00000242622.1_gRNA_10,GGAAAGGACCTTAAACACCGACGGTGAAACCCAGAGACGCGTTTAAGAGCTATGCTGGAA
ENSG00000242086.4_gRNA_1,GGAAAGGACCTTAAACACCGGGCGACTACAGACGTGTCGGGTTTAAGAGCTATGCTGGAA
ENSG00000242086.4_gRNA_2,GGAAAGGACCTTAAACACCGCGGCGACTACAGACGTGTCGGTTTAAGAGCTATGCTGGAA
ENSG00000242086.4_gRNA_3,GGAAAGGACCTTAAACACCGGGCGGCGACTACAGACGTGTGTTTAAGAGCTATGCTGGAA
ENSG00000242086.4_gRNA_4,GGAAAGGACCTTAAACACCGACAGACGTGTCGGGGGTCCGGTTTAAGAGCTATGCTGGAA
ENSG00000242086.4_gRNA_5,GGAAAGGACCTTAAACACCGGCAGTCTGCGCAGGGACTGGGTTTAAGAGCTATGCTGGAA
ENSG00000242086.4_gRNA_6,GGAAAGGACCTTAAACACCGGCACCACGGCCGGGTCAAGGGTTTAAGAGCTATGCTGGAA
ENSG00000242086.4_gRNA_7,GGAAAGGACCTTAAACACCGACCCCTGCCCGGGCGTGTCGGTTTAAGAGCTATGCTGGAA
ENSG00000242086.4_gRNA_8,GGAAAGGACCTTAAACACCGACCACGACACGCCCGGGCAGGTTTAAGAGCTATGCTGGAA
ENSG00000242086.4_gRNA_9,GGAAAGGACCTTAAACACCGACTAGCGCCCCGCCTTGACCGTTTAAGAGCTATGCTGGAA
ENSG00000242086.4_gRNA_10,GGAAAGGACCTTAAACACCGCGGGGGTCCGGGGCCTGTCGGTTTAAGAGCTATGCTGGAA
XLOC_125043_gRNA_1,GGAAAGGACCTTAAACACCGCTGCCGTAGAGACCGCAGTGGTTTAAGAGCTATGCTGGAA
XLOC_125043_gRNA_2,GGAAAGGACCTTAAACACCGGCGTGGTGCAGTCCGCACTGGTTTAAGAGCTATGCTGGAA
XLOC_125043_gRNA_3,GGAAAGGACCTTAAACACCGGTGGCCGTTTCCAACTGCAGGTTTAAGAGCTATGCTGGAA
XLOC_125043_gRNA_4,GGAAAGGACCTTAAACACCGGGAGGGGGAGTGGGGAACGAGTTTAAGAGCTATGCTGGAA
XLOC_125043_gRNA_5,GGAAAGGACCTTAAACACCGGCGGTCTCTACGGCAGCCCGGTTTAAGAGCTATGCTGGAA
XLOC_125043_gRNA_6,GGAAAGGACCTTAAACACCGTCTGCCTCTGCAGTTGGAAAGTTTAAGAGCTATGCTGGAA
XLOC_125043_gRNA_7,GGAAAGGACCTTAAACACCGTTATTTTTTCATCTAAAACAGTTTAAGAGCTATGCTGGAA
XLOC_125043_gRNA_8,GGAAAGGACCTTAAACACCGTCTTTCGTCTTTTATTGGGGGTTTAAGAGCTATGCTGGAA
XLOC_125043_gRNA_9,GGAAAGGACCTTAAACACCGTTTTCTTTCGTCTTTTATTGGTTTAAGAGCTATGCTGGAA
XLOC_125043_gRNA_10,GGAAAGGACCTTAAACACCGCCTTTTGTTCTGGGGACAAGGTTTAAGAGCTATGCTGGAA
XLOC_132959_gRNA_1,GGAAAGGACCTTAAACACCGTTACAGTAAAAAAAAAGCAGGTTTAAGAGCTATGCTGGAA
XLOC_132959_gRNA_2,GGAAAGGACCTTAAACACCGATACTTCACTCTGTAAGTGGGTTTAAGAGCTATGCTGGAA
XLOC_132959_gRNA_3,GGAAAGGACCTTAAACACCGATTACAGTAAAAAAAAAGCAGTTTAAGAGCTATGCTGGAA
XLOC_132959_gRNA_4,GGAAAGGACCTTAAACACCGAATATACTTCACTCTGTAAGGTTTAAGAGCTATGCTGGAA
XLOC_132959_gRNA_5,GGAAAGGACCTTAAACACCGCATTACAGTAAAAAAAAAGCGTTTAAGAGCTATGCTGGAA
XLOC_132959_gRNA_6,GGAAAGGACCTTAAACACCGAAGTATATTCCTGCTTTTTGGTTTAAGAGCTATGCTGGAA
XLOC_132959_gRNA_7,GGAAAGGACCTTAAACACCGAGTATATTTACTTTTACAAAGTTTAAGAGCTATGCTGGAA
XLOC_132959_gRNA_8,GGAAAGGACCTTAAACACCGATCTCTGAGTGACATTTTACGTTTAAGAGCTATGCTGGAA
XLOC_132959_gRNA_9,GGAAAGGACCTTAAACACCGAATATACTAATCTAATAATTGTTTAAGAGCTATGCTGGAA
XLOC_132959_gRNA_10,GGAAAGGACCTTAAACACCGACACACTATCCGCAAAAAGCGTTTAAGAGCTATGCTGGAA
ENSG00000225855.2_gRNA_1,GGAAAGGACCTTAAACACCGAGAGGGCACCCTCCGCCAAGGTTTAAGAGCTATGCTGGAA
ENSG00000225855.2_gRNA_2,GGAAAGGACCTTAAACACCGTCCGCGAGTCCAGTCCCACGGTTTAAGAGCTATGCTGGAA
ENSG00000225855.2_gRNA_3,GGAAAGGACCTTAAACACCGGCGCCGGAAAGGGGAAACCCGTTTAAGAGCTATGCTGGAA
ENSG00000225855.2_gRNA_4,GGAAAGGACCTTAAACACCGCCGCGAGTCCAGTCCCACGCGTTTAAGAGCTATGCTGGAA
ENSG00000225855.2_gRNA_5,GGAAAGGACCTTAAACACCGAGTCCCACGCGGGATGAAGAGTTTAAGAGCTATGCTGGAA
ENSG00000225855.2_gRNA_6,GGAAAGGACCTTAAACACCGCCCTCCCTAGCAAGGTCGGGGTTTAAGAGCTATGCTGGAA
ENSG00000225855.2_gRNA_7,GGAAAGGACCTTAAACACCGTCTAGTGCCAATGAGCTCCCGTTTAAGAGCTATGCTGGAA
ENSG00000225855.2_gRNA_8,GGAAAGGACCTTAAACACCGCCCGCGTGGGACTGGACTCGGTTTAAGAGCTATGCTGGAA
ENSG00000225855.2_gRNA_9,GGAAAGGACCTTAAACACCGGTGGGACTGGACTCGCGGAGGTTTAAGAGCTATGCTGGAA
ENSG00000230876.2_gRNA_1,GGAAAGGACCTTAAACACCGTGAAAAGAGAGTCCTGCCAAGTTTAAGAGCTATGCTGGAA
ENSG00000230876.2_gRNA_2,GGAAAGGACCTTAAACACCGCAGAACACAATGTTGGCACAGTTTAAGAGCTATGCTGGAA
ENSG00000230876.2_gRNA_3,GGAAAGGACCTTAAACACCGAGATGGCGAAGTTGACTCAGGTTTAAGAGCTATGCTGGAA
ENSG00000230876.2_gRNA_4,GGAAAGGACCTTAAACACCGGAGTCCTGCCAAGGGCTACGGTTTAAGAGCTATGCTGGAA
ENSG00000230876.2_gRNA_5,GGAAAGGACCTTAAACACCGGTGAAAAGAGAGTCCTGCCAGTTTAAGAGCTATGCTGGAA
ENSG00000230876.2_gRNA_6,GGAAAGGACCTTAAACACCGAGTCAGAATAATAAAAAGGAGTTTAAGAGCTATGCTGGAA
ENSG00000230876.2_gRNA_7,GGAAAGGACCTTAAACACCGTATTAAAGTGGTCTTCTGAAGTTTAAGAGCTATGCTGGAA
ENSG00000230876.2_gRNA_8,GGAAAGGACCTTAAACACCGGTTTTCTGCCTCGTAGCCCTGTTTAAGAGCTATGCTGGAA
ENSG00000230876.2_gRNA_9,GGAAAGGACCTTAAACACCGCTTTTCACAGAACACAATGTGTTTAAGAGCTATGCTGGAA
ENSG00000230876.2_gRNA_10,GGAAAGGACCTTAAACACCGGTTGGCACAGGGCCAAGAGAGTTTAAGAGCTATGCTGGAA
ENSG00000239523.1_gRNA_1,GGAAAGGACCTTAAACACCGAGTCAGAAAGAAAACTTCGGGTTTAAGAGCTATGCTGGAA
ENSG00000239523.1_gRNA_2,GGAAAGGACCTTAAACACCGCCTGCCATTTTGGATCAGGGGTTTAAGAGCTATGCTGGAA
ENSG00000239523.1_gRNA_3,GGAAAGGACCTTAAACACCGCGGAGGTGGAATCTCCAACCGTTTAAGAGCTATGCTGGAA
ENSG00000239523.1_gRNA_4,GGAAAGGACCTTAAACACCGAAAAGTCAGAAAGAAAACTTGTTTAAGAGCTATGCTGGAA
ENSG00000239523.1_gRNA_5,GGAAAGGACCTTAAACACCGACACCTGAACACTATTGCTCGTTTAAGAGCTATGCTGGAA
ENSG00000239523.1_gRNA_6,GGAAAGGACCTTAAACACCGAGCAAAGCGCACCTACCAAAGTTTAAGAGCTATGCTGGAA
ENSG00000239523.1_gRNA_7,GGAAAGGACCTTAAACACCGTGGAATCTCCAACCCGGCAAGTTTAAGAGCTATGCTGGAA
ENSG00000239523.1_gRNA_8,GGAAAGGACCTTAAACACCGAGTGTTCAGGTGTGAAGATAGTTTAAGAGCTATGCTGGAA
ENSG00000239523.1_gRNA_9,GGAAAGGACCTTAAACACCGTGGATCAGGGCGGTTGACGGGTTTAAGAGCTATGCTGGAA
ENSG00000239523.1_gRNA_10,GGAAAGGACCTTAAACACCGCATCAGCCCTTGAGGCTGCAGTTTAAGAGCTATGCTGGAA
ENSG00000272168.1_gRNA_1,GGAAAGGACCTTAAACACCGGAGGACAGAAGCTCTCCTCGGTTTAAGAGCTATGCTGGAA
ENSG00000272168.1_gRNA_2,GGAAAGGACCTTAAACACCGGCTGGTGCGAGTGAAGCGCGGTTTAAGAGCTATGCTGGAA
ENSG00000272168.1_gRNA_3,GGAAAGGACCTTAAACACCGTAAAGTTTCCGAGAGCGGCGGTTTAAGAGCTATGCTGGAA
ENSG00000272168.1_gRNA_4,GGAAAGGACCTTAAACACCGGCACGAACTCTAGGGGAAGTGTTTAAGAGCTATGCTGGAA
ENSG00000272168.1_gRNA_5,GGAAAGGACCTTAAACACCGGGTTGTAAAGTTTCCGAGAGGTTTAAGAGCTATGCTGGAA
ENSG00000272168.1_gRNA_6,GGAAAGGACCTTAAACACCGTCCCCTAGAGTTCGTGCGCGGTTTAAGAGCTATGCTGGAA
ENSG00000272168.1_gRNA_7,GGAAAGGACCTTAAACACCGGTGGGCCAGAAGGAGAAACCGTTTAAGAGCTATGCTGGAA
ENSG00000272168.1_gRNA_8,GGAAAGGACCTTAAACACCGGCCGCGCGCACGAACTCTAGGTTTAAGAGCTATGCTGGAA
ENSG00000272168.1_gRNA_9,GGAAAGGACCTTAAACACCGAAACCGGGACAATCGCATCCGTTTAAGAGCTATGCTGGAA
ENSG00000272168.1_gRNA_10,GGAAAGGACCTTAAACACCGCCAGGAGGGGACGCGGAAGAGTTTAAGAGCTATGCTGGAA
ENSG00000230102.3_gRNA_1,GGAAAGGACCTTAAACACCGACACCCCTTCTGCTTCTCAGGTTTAAGAGCTATGCTGGAA
ENSG00000230102.3_gRNA_2,GGAAAGGACCTTAAACACCGGCGTCCCCTGAGAAGCAGAAGTTTAAGAGCTATGCTGGAA
ENSG00000230102.3_gRNA_3,GGAAAGGACCTTAAACACCGGGACGCTGGTCCACAGACCGGTTTAAGAGCTATGCTGGAA
ENSG00000230102.3_gRNA_4,GGAAAGGACCTTAAACACCGCGTCCCCTGAGAAGCAGAAGGTTTAAGAGCTATGCTGGAA
ENSG00000230102.3_gRNA_5,GGAAAGGACCTTAAACACCGAGCGTCCCCTGAGAAGCAGAGTTTAAGAGCTATGCTGGAA
ENSG00000230102.3_gRNA_6,GGAAAGGACCTTAAACACCGGAGAAGCAGAAGGGGTGTGAGTTTAAGAGCTATGCTGGAA
ENSG00000230102.3_gRNA_7,GGAAAGGACCTTAAACACCGCCCTCCCGCCGCCTGCTCCGGTTTAAGAGCTATGCTGGAA
ENSG00000230102.3_gRNA_8,GGAAAGGACCTTAAACACCGAGAAGCAGAAGGGGTGTGAAGTTTAAGAGCTATGCTGGAA
ENSG00000230102.3_gRNA_9,GGAAAGGACCTTAAACACCGTTCTGCTTCTCAGGGGACGCGTTTAAGAGCTATGCTGGAA
ENSG00000230102.3_gRNA_10,GGAAAGGACCTTAAACACCGCGCAACGGGGCCTCGGTCTGGTTTAAGAGCTATGCTGGAA
ENSG00000179818.9_gRNA_1,GGAAAGGACCTTAAACACCGCTGACCAGAAATTACACAGTGTTTAAGAGCTATGCTGGAA
ENSG00000179818.9_gRNA_2,GGAAAGGACCTTAAACACCGCCAAAACAAAACTAAAAACAGTTTAAGAGCTATGCTGGAA
ENSG00000179818.9_gRNA_3,GGAAAGGACCTTAAACACCGTCTGTTCAGCTGTTAATGCTGTTTAAGAGCTATGCTGGAA
ENSG00000179818.9_gRNA_4,GGAAAGGACCTTAAACACCGAAATTACACAGTTGGATCATGTTTAAGAGCTATGCTGGAA
ENSG00000179818.9_gRNA_5,GGAAAGGACCTTAAACACCGGAAATTACACAGTTGGATCAGTTTAAGAGCTATGCTGGAA
ENSG00000179818.9_gRNA_6,GGAAAGGACCTTAAACACCGTGTGATTTTTAAATTCTTAGGTTTAAGAGCTATGCTGGAA
ENSG00000179818.9_gRNA_7,GGAAAGGACCTTAAACACCGCTTACAAATTATTTAAAACCGTTTAAGAGCTATGCTGGAA
ENSG00000179818.9_gRNA_8,GGAAAGGACCTTAAACACCGAATTTCTGGTCAGTGATTCCGTTTAAGAGCTATGCTGGAA
ENSG00000179818.9_gRNA_9,GGAAAGGACCTTAAACACCGCTCTGTTCAGCTGTTAATGCGTTTAAGAGCTATGCTGGAA
ENSG00000179818.9_gRNA_10,GGAAAGGACCTTAAACACCGCCCAAAACAAAACTAAAAACGTTTAAGAGCTATGCTGGAA
XLOC_161288_gRNA_1,GGAAAGGACCTTAAACACCGACATTAGACGTCGTTGCCGGGTTTAAGAGCTATGCTGGAA
XLOC_161288_gRNA_2,GGAAAGGACCTTAAACACCGTGTAGTCCCAGCTACTCGGGGTTTAAGAGCTATGCTGGAA
XLOC_161288_gRNA_3,GGAAAGGACCTTAAACACCGTATAATCCCGGCCCTTTGGGGTTTAAGAGCTATGCTGGAA
XLOC_161288_gRNA_4,GGAAAGGACCTTAAACACCGCAAAAAATAGCTGGGTGTGGGTTTAAGAGCTATGCTGGAA
XLOC_161288_gRNA_5,GGAAAGGACCTTAAACACCGTCAGGGGTTCAAGACCAGCCGTTTAAGAGCTATGCTGGAA
XLOC_161288_gRNA_6,GGAAAGGACCTTAAACACCGGGAGTTTCACTATATTGGCCGTTTAAGAGCTATGCTGGAA
XLOC_161288_gRNA_7,GGAAAGGACCTTAAACACCGACGTCTAATGTCTATAATCCGTTTAAGAGCTATGCTGGAA
XLOC_161288_gRNA_8,GGAAAGGACCTTAAACACCGGACATTAGACGTCGTTGCCGGTTTAAGAGCTATGCTGGAA
XLOC_161288_gRNA_9,GGAAAGGACCTTAAACACCGCCCCCCCTCGACCTCCCAAAGTTTAAGAGCTATGCTGGAA
XLOC_161288_gRNA_10,GGAAAGGACCTTAAACACCGAAAATAGCTGGGTGTGGTGGGTTTAAGAGCTATGCTGGAA
XLOC_017650_gRNA_1,GGAAAGGACCTTAAACACCGAGAAACCCTGGAATTGCCTGGTTTAAGAGCTATGCTGGAA
XLOC_017650_gRNA_2,GGAAAGGACCTTAAACACCGACAATCCTCAGGCAATTCCAGTTTAAGAGCTATGCTGGAA
XLOC_017650_gRNA_3,GGAAAGGACCTTAAACACCGCCTTCCTCAGCCTCCCACTGGTTTAAGAGCTATGCTGGAA
XLOC_017650_gRNA_4,GGAAAGGACCTTAAACACCGGGGAGGCTGAGGAAGGTCAGGTTTAAGAGCTATGCTGGAA
XLOC_017650_gRNA_5,GGAAAGGACCTTAAACACCGGTGTGGCAACAGCTAGGGAGGTTTAAGAGCTATGCTGGAA
XLOC_017650_gRNA_6,GGAAAGGACCTTAAACACCGAAGGTCAGAGGCTGTGCGTGGTTTAAGAGCTATGCTGGAA
XLOC_017650_gRNA_7,GGAAAGGACCTTAAACACCGTAGGGAGTGGACAGAAACCCGTTTAAGAGCTATGCTGGAA
XLOC_017650_gRNA_8,GGAAAGGACCTTAAACACCGGAGGGTGGAAAGGTGCTCCAGTTTAAGAGCTATGCTGGAA
XLOC_017650_gRNA_9,GGAAAGGACCTTAAACACCGAGGGTGGAAAGGTGCTCCACGTTTAAGAGCTATGCTGGAA
ENSG00000237742.2_gRNA_1,GGAAAGGACCTTAAACACCGCGCAATCTTGCTAACCCCTGGTTTAAGAGCTATGCTGGAA
ENSG00000237742.2_gRNA_2,GGAAAGGACCTTAAACACCGAAAGAATAACCCCAAGCGCGGTTTAAGAGCTATGCTGGAA
ENSG00000237742.2_gRNA_3,GGAAAGGACCTTAAACACCGCGGCCCTCCTCCGCGCCCCGGTTTAAGAGCTATGCTGGAA
ENSG00000237742.2_gRNA_4,GGAAAGGACCTTAAACACCGAATCTTGCTAACCCCTGCGGGTTTAAGAGCTATGCTGGAA
ENSG00000237742.2_gRNA_5,GGAAAGGACCTTAAACACCGAAACCCAAGGTCCAGGTCCAGTTTAAGAGCTATGCTGGAA
ENSG00000237742.2_gRNA_6,GGAAAGGACCTTAAACACCGATCTTGCTAACCCCTGCGGAGTTTAAGAGCTATGCTGGAA
ENSG00000237742.2_gRNA_7,GGAAAGGACCTTAAACACCGGATTGCGCTCATTCTCGCCCGTTTAAGAGCTATGCTGGAA
ENSG00000237742.2_gRNA_8,GGAAAGGACCTTAAACACCGACTTCGCCCGCGAGACCGCGGTTTAAGAGCTATGCTGGAA
ENSG00000237742.2_gRNA_9,GGAAAGGACCTTAAACACCGAAACTTCGCCCGCGAGACCGGTTTAAGAGCTATGCTGGAA
ENSG00000237742.2_gRNA_10,GGAAAGGACCTTAAACACCGCGGAGGAGGGCCGAAACCCAGTTTAAGAGCTATGCTGGAA
ENSG00000247828.3_gRNA_1,GGAAAGGACCTTAAACACCGACGCAGAGGTGAAGATACGCGTTTAAGAGCTATGCTGGAA
ENSG00000247828.3_gRNA_2,GGAAAGGACCTTAAACACCGGACGGCGCTCTGGAGAAGGGGTTTAAGAGCTATGCTGGAA
ENSG00000247828.3_gRNA_3,GGAAAGGACCTTAAACACCGTGCGTATCTTCACCTCTGCGGTTTAAGAGCTATGCTGGAA
ENSG00000247828.3_gRNA_4,GGAAAGGACCTTAAACACCGGTCCTCTAAAGCAACTTCCGGTTTAAGAGCTATGCTGGAA
ENSG00000247828.3_gRNA_5,GGAAAGGACCTTAAACACCGGTCGACCCCACGCCACGCAGGTTTAAGAGCTATGCTGGAA
ENSG00000247828.3_gRNA_6,GGAAAGGACCTTAAACACCGTCCTCTAAAGCAACTTCCGTGTTTAAGAGCTATGCTGGAA
ENSG00000247828.3_gRNA_7,GGAAAGGACCTTAAACACCGCTCTCAAACAGCGAAAGAGAGTTTAAGAGCTATGCTGGAA
ENSG00000247828.3_gRNA_8,GGAAAGGACCTTAAACACCGCTTCACCTCTGCGTGGCGTGGTTTAAGAGCTATGCTGGAA
ENSG00000247828.3_gRNA_9,GGAAAGGACCTTAAACACCGACTCTCAAACAGCGAAAGAGGTTTAAGAGCTATGCTGGAA
ENSG00000247828.3_gRNA_10,GGAAAGGACCTTAAACACCGGTCGACGGCGCTCTGGAGAAGTTTAAGAGCTATGCTGGAA
ENSG00000251364.2_gRNA_1,GGAAAGGACCTTAAACACCGCCATGACCTTGTGTGAACTGGTTTAAGAGCTATGCTGGAA
ENSG00000251364.2_gRNA_2,GGAAAGGACCTTAAACACCGAACAGGCTAGCAGTTTCTGGGTTTAAGAGCTATGCTGGAA
ENSG00000251364.2_gRNA_3,GGAAAGGACCTTAAACACCGAGGCTGCCACAGTTCACACAGTTTAAGAGCTATGCTGGAA
ENSG00000251364.2_gRNA_4,GGAAAGGACCTTAAACACCGGGAAGTGAAAGAGAACTGAAGTTTAAGAGCTATGCTGGAA
ENSG00000251364.2_gRNA_5,GGAAAGGACCTTAAACACCGCCGCTAGGGCAATAAAGGGTGTTTAAGAGCTATGCTGGAA
ENSG00000251364.2_gRNA_6,GGAAAGGACCTTAAACACCGCCACAGTTCACACAAGGTCAGTTTAAGAGCTATGCTGGAA
ENSG00000251364.2_gRNA_7,GGAAAGGACCTTAAACACCGGAACAGGCTAGCAGTTTCTGGTTTAAGAGCTATGCTGGAA
ENSG00000251364.2_gRNA_8,GGAAAGGACCTTAAACACCGTAAGGGGAGTGGCTCCGCTAGTTTAAGAGCTATGCTGGAA
ENSG00000251364.2_gRNA_9,GGAAAGGACCTTAAACACCGCCCACCCTTTATTGCCCTAGGTTTAAGAGCTATGCTGGAA
ENSG00000251364.2_gRNA_10,GGAAAGGACCTTAAACACCGAGAGCGACTTTTGTAGACGCGTTTAAGAGCTATGCTGGAA
XLOC_010305_gRNA_1,GGAAAGGACCTTAAACACCGTGGGCTGACTACTCCCAGCAGTTTAAGAGCTATGCTGGAA
XLOC_010305_gRNA_2,GGAAAGGACCTTAAACACCGGAGTAGTCAGCCCAGCCGCGGTTTAAGAGCTATGCTGGAA
XLOC_010305_gRNA_3,GGAAAGGACCTTAAACACCGGGAGCTGTAGTTCAACCCAAGTTTAAGAGCTATGCTGGAA
XLOC_010305_gRNA_4,GGAAAGGACCTTAAACACCGGGTCGCTAGGCAACTACCAGGTTTAAGAGCTATGCTGGAA
XLOC_010305_gRNA_5,GGAAAGGACCTTAAACACCGTCGCGCGGCCAAGCGTTCAGGTTTAAGAGCTATGCTGGAA
XLOC_010305_gRNA_6,GGAAAGGACCTTAAACACCGCCGGTCGCTAGGCAACTACCGTTTAAGAGCTATGCTGGAA
XLOC_010305_gRNA_7,GGAAAGGACCTTAAACACCGCGGTCGCTAGGCAACTACCAGTTTAAGAGCTATGCTGGAA
XLOC_010305_gRNA_8,GGAAAGGACCTTAAACACCGGGGAGTAGTCAGCCCAGCCGGTTTAAGAGCTATGCTGGAA
XLOC_010305_gRNA_9,GGAAAGGACCTTAAACACCGGGAGTAGTCAGCCCAGCCGCGTTTAAGAGCTATGCTGGAA
XLOC_010305_gRNA_10,GGAAAGGACCTTAAACACCGGCTCCCAGCATGCTCCGGGCGTTTAAGAGCTATGCTGGAA
XLOC_026035_gRNA_1,GGAAAGGACCTTAAACACCGGGTGACGTCAGGCCGCGGCGGTTTAAGAGCTATGCTGGAA
XLOC_026035_gRNA_2,GGAAAGGACCTTAAACACCGCCAGTGACGCAGTCCCAGGGGTTTAAGAGCTATGCTGGAA
XLOC_026035_gRNA_3,GGAAAGGACCTTAAACACCGGCACCAGTGACGCAGTCCCAGTTTAAGAGCTATGCTGGAA
XLOC_026035_gRNA_4,GGAAAGGACCTTAAACACCGTGCGACTGCTGTCGGTGTCGGTTTAAGAGCTATGCTGGAA
XLOC_026035_gRNA_5,GGAAAGGACCTTAAACACCGTGTCGGTGTCGCGGCCGGAGGTTTAAGAGCTATGCTGGAA
XLOC_026035_gRNA_6,GGAAAGGACCTTAAACACCGACGCAGTCCCAGGGAGGTGTGTTTAAGAGCTATGCTGGAA
XLOC_026035_gRNA_7,GGAAAGGACCTTAAACACCGGGATGGGCTGCGACTGCTGTGTTTAAGAGCTATGCTGGAA
XLOC_026035_gRNA_8,GGAAAGGACCTTAAACACCGGTGTGGGTGACGTCAGGCCGGTTTAAGAGCTATGCTGGAA
XLOC_026035_gRNA_9,GGAAAGGACCTTAAACACCGTGCGTCACTGGTGCGCGCCGGTTTAAGAGCTATGCTGGAA
XLOC_026035_gRNA_10,GGAAAGGACCTTAAACACCGGACGTCACCCACACCTCCCTGTTTAAGAGCTATGCTGGAA
XLOC_019678_gRNA_1,GGAAAGGACCTTAAACACCGGGGAGGCGGAGCTTGCAGTGGTTTAAGAGCTATGCTGGAA
XLOC_019678_gRNA_2,GGAAAGGACCTTAAACACCGCACACACACACACACACAGTGTTTAAGAGCTATGCTGGAA
XLOC_019678_gRNA_3,GGAAAGGACCTTAAACACCGTAGCCCAGGCTGGAGTGCAGGTTTAAGAGCTATGCTGGAA
XLOC_019678_gRNA_4,GGAAAGGACCTTAAACACCGGTGTGTGTGTGTGTTTGAGAGTTTAAGAGCTATGCTGGAA
XLOC_019678_gRNA_5,GGAAAGGACCTTAAACACCGGCGCCACTGCACTCCAGCCTGTTTAAGAGCTATGCTGGAA
XLOC_019678_gRNA_6,GGAAAGGACCTTAAACACCGAATGGCGTGAACCCGGGAGGGTTTAAGAGCTATGCTGGAA
XLOC_019678_gRNA_7,GGAAAGGACCTTAAACACCGGGAGTCTCGCTCTGTAGCCCGTTTAAGAGCTATGCTGGAA
XLOC_019678_gRNA_8,GGAAAGGACCTTAAACACCGTCTCGCTCTGTAGCCCAGGCGTTTAAGAGCTATGCTGGAA
XLOC_019678_gRNA_9,GGAAAGGACCTTAAACACCGCACTGCAAGCTCCGCCTCCCGTTTAAGAGCTATGCTGGAA
XLOC_019678_gRNA_10,GGAAAGGACCTTAAACACCGTCACTGCAAGCTCCGCCTCCGTTTAAGAGCTATGCTGGAA
XLOC_056355_gRNA_1,GGAAAGGACCTTAAACACCGCTTTGCTACACACGAGACAGGTTTAAGAGCTATGCTGGAA
XLOC_056355_gRNA_2,GGAAAGGACCTTAAACACCGTGGCAGCCCCCAGTTCATCAGTTTAAGAGCTATGCTGGAA
XLOC_056355_gRNA_3,GGAAAGGACCTTAAACACCGTGTGTTCCTTGATGAACTGGGTTTAAGAGCTATGCTGGAA
XLOC_056355_gRNA_4,GGAAAGGACCTTAAACACCGCTGTGTTCCTTGATGAACTGGTTTAAGAGCTATGCTGGAA
XLOC_056355_gRNA_5,GGAAAGGACCTTAAACACCGGTTCATCAAGGAACACAGCTGTTTAAGAGCTATGCTGGAA
XLOC_056355_gRNA_6,GGAAAGGACCTTAAACACCGAAGAGCAAGCAAAGAACCCTGTTTAAGAGCTATGCTGGAA
XLOC_056355_gRNA_7,GGAAAGGACCTTAAACACCGGAAGAGCAAGCAAAGAACCCGTTTAAGAGCTATGCTGGAA
XLOC_056355_gRNA_8,GGAAAGGACCTTAAACACCGACCCTGGGCACACCTTCTAGGTTTAAGAGCTATGCTGGAA
XLOC_056355_gRNA_9,GGAAAGGACCTTAAACACCGGACAGAGGATAGTTCAGAGTGTTTAAGAGCTATGCTGGAA
XLOC_056355_gRNA_10,GGAAAGGACCTTAAACACCGTCCTCTAGAAGGTGTGCCCAGTTTAAGAGCTATGCTGGAA
ENSG00000203706.4_gRNA_1,GGAAAGGACCTTAAACACCGGTGTTGTTTACTTTCTCCTGGTTTAAGAGCTATGCTGGAA
ENSG00000203706.4_gRNA_2,GGAAAGGACCTTAAACACCGCCCGCACAGACACACCCCCGGTTTAAGAGCTATGCTGGAA
ENSG00000203706.4_gRNA_3,GGAAAGGACCTTAAACACCGCTGCGGCACCGACACCCCGGGTTTAAGAGCTATGCTGGAA
ENSG00000203706.4_gRNA_4,GGAAAGGACCTTAAACACCGGCTGCGGCACCGACACCCCGGTTTAAGAGCTATGCTGGAA
ENSG00000203706.4_gRNA_5,GGAAAGGACCTTAAACACCGTTACTTTCTCCTGCGGCCAGGTTTAAGAGCTATGCTGGAA
ENSG00000203706.4_gRNA_6,GGAAAGGACCTTAAACACCGCGGGCGCTGCTGGCTACCCGGTTTAAGAGCTATGCTGGAA
ENSG00000203706.4_gRNA_7,GGAAAGGACCTTAAACACCGAAACAACACCCCAAGTGTCCGTTTAAGAGCTATGCTGGAA
ENSG00000203706.4_gRNA_8,GGAAAGGACCTTAAACACCGGGCAGCCACCAACCACATCCGTTTAAGAGCTATGCTGGAA
ENSG00000203706.4_gRNA_9,GGAAAGGACCTTAAACACCGTCTGTGCGGGAGCCAGGATGGTTTAAGAGCTATGCTGGAA
ENSG00000203706.4_gRNA_10,GGAAAGGACCTTAAACACCGGCAGCCCTCAGCCCCTCCCCGTTTAAGAGCTATGCTGGAA
XLOC_091603_gRNA_1,GGAAAGGACCTTAAACACCGACAGGTGCAGCAAACCACCAGTTTAAGAGCTATGCTGGAA
XLOC_091603_gRNA_2,GGAAAGGACCTTAAACACCGCACCTGTCAACCCAACACCTGTTTAAGAGCTATGCTGGAA
XLOC_091603_gRNA_3,GGAAAGGACCTTAAACACCGACTAAGGTAAACGTGTGCCAGTTTAAGAGCTATGCTGGAA
XLOC_091603_gRNA_4,GGAAAGGACCTTAAACACCGAAGGTAAACGTGTGCCATGGGTTTAAGAGCTATGCTGGAA
XLOC_091603_gRNA_5,GGAAAGGACCTTAAACACCGCGTTTTGTTTCTAAGTTCTGGTTTAAGAGCTATGCTGGAA
XLOC_091603_gRNA_6,GGAAAGGACCTTAAACACCGAAGTTCTGGGGTATATGTGCGTTTAAGAGCTATGCTGGAA
XLOC_091603_gRNA_7,GGAAAGGACCTTAAACACCGGCATGCTGGGCTTAATACCTGTTTAAGAGCTATGCTGGAA
XLOC_091603_gRNA_8,GGAAAGGACCTTAAACACCGAAAAACAGCTACTGCATGCTGTTTAAGAGCTATGCTGGAA
XLOC_091603_gRNA_9,GGAAAGGACCTTAAACACCGTTAACGCTCTGCCTCCCAAAGTTTAAGAGCTATGCTGGAA
XLOC_091603_gRNA_10,GGAAAGGACCTTAAACACCGGATGTGCAGATTTGTTACTAGTTTAAGAGCTATGCTGGAA
XLOC_000806_gRNA_1,GGAAAGGACCTTAAACACCGAAGAGTGGTGACCCTTCCGGGTTTAAGAGCTATGCTGGAA
XLOC_000806_gRNA_2,GGAAAGGACCTTAAACACCGCAGACTGCAGGAGTGAAGAGGTTTAAGAGCTATGCTGGAA
XLOC_000806_gRNA_3,GGAAAGGACCTTAAACACCGTGCCACATGACAGGAAGCGGGTTTAAGAGCTATGCTGGAA
XLOC_000806_gRNA_4,GGAAAGGACCTTAAACACCGGGGGGCCCACCCTCCACCAGGTTTAAGAGCTATGCTGGAA
XLOC_000806_gRNA_5,GGAAAGGACCTTAAACACCGGAAGAGTGGTGACCCTTCCGGTTTAAGAGCTATGCTGGAA
XLOC_000806_gRNA_6,GGAAAGGACCTTAAACACCGCATGTGGCACAGCTACCCGCGTTTAAGAGCTATGCTGGAA
XLOC_000806_gRNA_7,GGAAAGGACCTTAAACACCGGTGACACACTCCCAGACTGCGTTTAAGAGCTATGCTGGAA
XLOC_000806_gRNA_8,GGAAAGGACCTTAAACACCGCAGAGCAGGGCAGCACTGAGGTTTAAGAGCTATGCTGGAA
XLOC_000806_gRNA_9,GGAAAGGACCTTAAACACCGAGCCACCGCTTCCTGTCATGGTTTAAGAGCTATGCTGGAA
XLOC_000806_gRNA_10,GGAAAGGACCTTAAACACCGGGGTAGCTGTGCCACATGACGTTTAAGAGCTATGCTGGAA
XLOC_143112_gRNA_1,GGAAAGGACCTTAAACACCGTGTAGTCTCAGCTACTCAGGGTTTAAGAGCTATGCTGGAA
XLOC_143112_gRNA_2,GGAAAGGACCTTAAACACCGGAGAATGGCGTGAACCCGGGGTTTAAGAGCTATGCTGGAA
XLOC_143112_gRNA_3,GGAAAGGACCTTAAACACCGTTGCCCAGGCTGGAGTGCAGGTTTAAGAGCTATGCTGGAA
XLOC_143112_gRNA_4,GGAAAGGACCTTAAACACCGAAAAATAGAAAAAATTAGCCGTTTAAGAGCTATGCTGGAA
XLOC_143112_gRNA_5,GGAAAGGACCTTAAACACCGAAAAAATTAGCCGGGTGTGGGTTTAAGAGCTATGCTGGAA
XLOC_143112_gRNA_6,GGAAAGGACCTTAAACACCGCAGGAGAATGGCGTGAACCCGTTTAAGAGCTATGCTGGAA
XLOC_143112_gRNA_7,GGAAAGGACCTTAAACACCGTAGAAAAAATTAGCCGGGTGGTTTAAGAGCTATGCTGGAA
XLOC_143112_gRNA_8,GGAAAGGACCTTAAACACCGAATTAGCCGGGTGTGGTGGTGTTTAAGAGCTATGCTGGAA
XLOC_143112_gRNA_9,GGAAAGGACCTTAAACACCGAGGAGGCTGAGGCAGGAGAAGTTTAAGAGCTATGCTGGAA
XLOC_143112_gRNA_10,GGAAAGGACCTTAAACACCGGCGCCACTGCACTCCAGCCTGTTTAAGAGCTATGCTGGAA
XLOC_004731_gRNA_1,GGAAAGGACCTTAAACACCGGACAGCTTTGAAGAGAGCAGGTTTAAGAGCTATGCTGGAA
XLOC_004731_gRNA_2,GGAAAGGACCTTAAACACCGGAGCCCACCACAGCTCAAGGGTTTAAGAGCTATGCTGGAA
XLOC_004731_gRNA_3,GGAAAGGACCTTAAACACCGTGTCTGTGCCCTGCCCCCAGGTTTAAGAGCTATGCTGGAA
XLOC_004731_gRNA_4,GGAAAGGACCTTAAACACCGAGGGACATTTAAGTCTGCAGGTTTAAGAGCTATGCTGGAA
XLOC_004731_gRNA_5,GGAAAGGACCTTAAACACCGGCCAGGAAGCTCCAACTGGGGTTTAAGAGCTATGCTGGAA
XLOC_004731_gRNA_6,GGAAAGGACCTTAAACACCGGCAGCCAGGAAGCTCCAACTGTTTAAGAGCTATGCTGGAA
XLOC_004731_gRNA_7,GGAAAGGACCTTAAACACCGCTCTTCAAAGCTGTCAGACAGTTTAAGAGCTATGCTGGAA
XLOC_004731_gRNA_8,GGAAAGGACCTTAAACACCGTCTGTAGGCTCCACCTCTGGGTTTAAGAGCTATGCTGGAA
XLOC_004731_gRNA_9,GGAAAGGACCTTAAACACCGCCCAGAGGTGGAGCCTACAGGTTTAAGAGCTATGCTGGAA
XLOC_004731_gRNA_10,GGAAAGGACCTTAAACACCGAGGCAGGCCTCCTTGAGCTGGTTTAAGAGCTATGCTGGAA
XLOC_072031_gRNA_1,GGAAAGGACCTTAAACACCGGGGATCCCTAAACTGCATGGGTTTAAGAGCTATGCTGGAA
XLOC_072031_gRNA_2,GGAAAGGACCTTAAACACCGAACTGCATGGAGGAGTCCTGGTTTAAGAGCTATGCTGGAA
XLOC_072031_gRNA_3,GGAAAGGACCTTAAACACCGGGTGGGCAAACCATGCCTGAGTTTAAGAGCTATGCTGGAA
XLOC_072031_gRNA_4,GGAAAGGACCTTAAACACCGAGTCATGCTGCCCAGAAACCGTTTAAGAGCTATGCTGGAA
XLOC_072031_gRNA_5,GGAAAGGACCTTAAACACCGCTGCCCAGAAACCAGGCCCAGTTTAAGAGCTATGCTGGAA
XLOC_072031_gRNA_6,GGAAAGGACCTTAAACACCGGTTGGGATCCCTAAACTGCAGTTTAAGAGCTATGCTGGAA
XLOC_072031_gRNA_7,GGAAAGGACCTTAAACACCGCCAGAAACCAGGCCCAGGGTGTTTAAGAGCTATGCTGGAA
XLOC_072031_gRNA_8,GGAAAGGACCTTAAACACCGCAGCTGTAGAGGAAGTGGCCGTTTAAGAGCTATGCTGGAA
XLOC_072031_gRNA_9,GGAAAGGACCTTAAACACCGCCCAGAAACCAGGCCCAGGGGTTTAAGAGCTATGCTGGAA
XLOC_072031_gRNA_10,GGAAAGGACCTTAAACACCGAGCTGGTCATCCGTCAGGCAGTTTAAGAGCTATGCTGGAA
ENSG00000233110.1_gRNA_1,GGAAAGGACCTTAAACACCGGCAACTCACATGAAGCCCATGTTTAAGAGCTATGCTGGAA
ENSG00000233110.1_gRNA_2,GGAAAGGACCTTAAACACCGGCGCAGCATTTATGCCGGAGGTTTAAGAGCTATGCTGGAA
ENSG00000233110.1_gRNA_3,GGAAAGGACCTTAAACACCGAGGGAAAGTCAGCCCTGCTGGTTTAAGAGCTATGCTGGAA
ENSG00000233110.1_gRNA_4,GGAAAGGACCTTAAACACCGTAAATGCTGCGCTGCCATCGGTTTAAGAGCTATGCTGGAA
ENSG00000233110.1_gRNA_5,GGAAAGGACCTTAAACACCGAAAGTCAGCCCTGCTGAGGAGTTTAAGAGCTATGCTGGAA
ENSG00000233110.1_gRNA_6,GGAAAGGACCTTAAACACCGACAAAATAAGCAGTGTTAGCGTTTAAGAGCTATGCTGGAA
ENSG00000233110.1_gRNA_7,GGAAAGGACCTTAAACACCGCTCCGCCCCCCTCCTCAGCAGTTTAAGAGCTATGCTGGAA
ENSG00000233110.1_gRNA_8,GGAAAGGACCTTAAACACCGAGCCCTGCTGAGGAGGGGGGGTTTAAGAGCTATGCTGGAA
ENSG00000233110.1_gRNA_9,GGAAAGGACCTTAAACACCGTGGCAGCGCAGCATTTATGCGTTTAAGAGCTATGCTGGAA
ENSG00000233110.1_gRNA_10,GGAAAGGACCTTAAACACCGTGCTGAGCCTCCCAAGCTAAGTTTAAGAGCTATGCTGGAA
XLOC_083847_gRNA_1,GGAAAGGACCTTAAACACCGTCCTACATGCTGAGGCACAGGTTTAAGAGCTATGCTGGAA
XLOC_083847_gRNA_2,GGAAAGGACCTTAAACACCGGGAAGAGTTTGAACTCAAGGGTTTAAGAGCTATGCTGGAA
XLOC_083847_gRNA_3,GGAAAGGACCTTAAACACCGCCTCTAGTTCCTACATGCTGGTTTAAGAGCTATGCTGGAA
XLOC_083847_gRNA_4,GGAAAGGACCTTAAACACCGACCCCTGTGCCTCAGCATGTGTTTAAGAGCTATGCTGGAA
XLOC_083847_gRNA_5,GGAAAGGACCTTAAACACCGCCTCAGCATGTAGGAACTAGGTTTAAGAGCTATGCTGGAA
XLOC_083847_gRNA_6,GGAAAGGACCTTAAACACCGTTCCTACATGCTGAGGCACAGTTTAAGAGCTATGCTGGAA
XLOC_083847_gRNA_7,GGAAAGGACCTTAAACACCGCTCAGCATGTAGGAACTAGAGTTTAAGAGCTATGCTGGAA
XLOC_083847_gRNA_8,GGAAAGGACCTTAAACACCGAGCCAGTTGTGAGCCTGCCAGTTTAAGAGCTATGCTGGAA
XLOC_083847_gRNA_9,GGAAAGGACCTTAAACACCGCTTGAGTTCAAACTCTTCCAGTTTAAGAGCTATGCTGGAA
XLOC_083847_gRNA_10,GGAAAGGACCTTAAACACCGCATGGAAGAGTTTGAACTCAGTTTAAGAGCTATGCTGGAA
XLOC_102231_gRNA_1,GGAAAGGACCTTAAACACCGTCACTTCCTAGATGGGATGGGTTTAAGAGCTATGCTGGAA
XLOC_102231_gRNA_2,GGAAAGGACCTTAAACACCGTCCTCACATCCCAGACAGGGGTTTAAGAGCTATGCTGGAA
XLOC_102231_gRNA_3,GGAAAGGACCTTAAACACCGGCCATCCCATCTAGGAAGTGGTTTAAGAGCTATGCTGGAA
XLOC_102231_gRNA_4,GGAAAGGACCTTAAACACCGTCCTCACTTCTCAGACGGAGGTTTAAGAGCTATGCTGGAA
XLOC_102231_gRNA_5,GGAAAGGACCTTAAACACCGACATCCCAGACAGGGCGGTGGTTTAAGAGCTATGCTGGAA
XLOC_102231_gRNA_6,GGAAAGGACCTTAAACACCGGCCGCTCCGTCTGAGAAGTGGTTTAAGAGCTATGCTGGAA
XLOC_102231_gRNA_7,GGAAAGGACCTTAAACACCGGGGCCGCAACCCTGTCTGGGGTTTAAGAGCTATGCTGGAA
XLOC_102231_gRNA_8,GGAAAGGACCTTAAACACCGCGCCCATCGTCTGAGATGTGGTTTAAGAGCTATGCTGGAA
XLOC_102231_gRNA_9,GGAAAGGACCTTAAACACCGCGCTCCTCACATCCCAGACAGTTTAAGAGCTATGCTGGAA
XLOC_102231_gRNA_10,GGAAAGGACCTTAAACACCGCACTCCTCACCTCCCAGACAGTTTAAGAGCTATGCTGGAA
XLOC_051408_gRNA_1,GGAAAGGACCTTAAACACCGAACAGAGATTCTATTCAGGGGTTTAAGAGCTATGCTGGAA
XLOC_051408_gRNA_2,GGAAAGGACCTTAAACACCGTTTCTGGAACAAGTAAAGTGGTTTAAGAGCTATGCTGGAA
XLOC_051408_gRNA_3,GGAAAGGACCTTAAACACCGCCCGGTAAAGTCCAAGTCAGGTTTAAGAGCTATGCTGGAA
XLOC_051408_gRNA_4,GGAAAGGACCTTAAACACCGAAACTTCTATAGGGTGAGGAGTTTAAGAGCTATGCTGGAA
XLOC_051408_gRNA_5,GGAAAGGACCTTAAACACCGAAGTGAGGCTGCAGATCCCAGTTTAAGAGCTATGCTGGAA
XLOC_051408_gRNA_6,GGAAAGGACCTTAAACACCGGGACAAACTTCTATAGGGTGGTTTAAGAGCTATGCTGGAA
XLOC_051408_gRNA_7,GGAAAGGACCTTAAACACCGTGGAGACTGAGCCTCTGACTGTTTAAGAGCTATGCTGGAA
XLOC_051408_gRNA_8,GGAAAGGACCTTAAACACCGATTCAGGACAAACTTCTATAGTTTAAGAGCTATGCTGGAA
XLOC_051408_gRNA_9,GGAAAGGACCTTAAACACCGCAGGGTGGCTGGCCTTGAAGGTTTAAGAGCTATGCTGGAA
XLOC_051408_gRNA_10,GGAAAGGACCTTAAACACCGAAGGGGTGTCTAGGAGCTCTGTTTAAGAGCTATGCTGGAA
ENSG00000248690.2_gRNA_1,GGAAAGGACCTTAAACACCGGCCTTTGACGTCACACACGGGTTTAAGAGCTATGCTGGAA
ENSG00000248690.2_gRNA_2,GGAAAGGACCTTAAACACCGCAATCCCAGCCCAGACACGTGTTTAAGAGCTATGCTGGAA
ENSG00000248690.2_gRNA_3,GGAAAGGACCTTAAACACCGTTGCCTTTGACGTCACACACGTTTAAGAGCTATGCTGGAA
ENSG00000248690.2_gRNA_4,GGAAAGGACCTTAAACACCGCAAGGGCTTCCCCCAACTGGGTTTAAGAGCTATGCTGGAA
ENSG00000248690.2_gRNA_5,GGAAAGGACCTTAAACACCGTGAGACCCAACAGGCAGCAAGTTTAAGAGCTATGCTGGAA
ENSG00000248690.2_gRNA_6,GGAAAGGACCTTAAACACCGATACTCAGGCCTCCAGTTGGGTTTAAGAGCTATGCTGGAA
ENSG00000248690.2_gRNA_7,GGAAAGGACCTTAAACACCGTCCCCCGTGTGTGACGTCAAGTTTAAGAGCTATGCTGGAA
ENSG00000248690.2_gRNA_8,GGAAAGGACCTTAAACACCGTGCCTTTGACGTCACACACGGTTTAAGAGCTATGCTGGAA
ENSG00000248690.2_gRNA_9,GGAAAGGACCTTAAACACCGGAGGTGTGACGCAATAGATAGTTTAAGAGCTATGCTGGAA
ENSG00000248690.2_gRNA_10,GGAAAGGACCTTAAACACCGAAGCCCCGATTGGCCACCAAGTTTAAGAGCTATGCTGGAA
XLOC_061844_gRNA_1,GGAAAGGACCTTAAACACCGACGTCACCTTAGAGTCCTGGGTTTAAGAGCTATGCTGGAA
XLOC_061844_gRNA_2,GGAAAGGACCTTAAACACCGTTTCATGCCCAATAGCACGTGTTTAAGAGCTATGCTGGAA
XLOC_061844_gRNA_3,GGAAAGGACCTTAAACACCGAACGTCACCTTAGAGTCCTGGTTTAAGAGCTATGCTGGAA
XLOC_061844_gRNA_4,GGAAAGGACCTTAAACACCGTTAGAGTCCTGGGGGAAGGGGTTTAAGAGCTATGCTGGAA
XLOC_061844_gRNA_5,GGAAAGGACCTTAAACACCGGTCCTGGGGGAAGGGCGGAAGTTTAAGAGCTATGCTGGAA
XLOC_061844_gRNA_6,GGAAAGGACCTTAAACACCGTTCATGCCCAATAGCACGTAGTTTAAGAGCTATGCTGGAA
XLOC_061844_gRNA_7,GGAAAGGACCTTAAACACCGATATGATTCATTGCAGACATGTTTAAGAGCTATGCTGGAA
XLOC_061844_gRNA_8,GGAAAGGACCTTAAACACCGTTGGGCATGAAAGAGTTAAGGTTTAAGAGCTATGCTGGAA
XLOC_061844_gRNA_9,GGAAAGGACCTTAAACACCGACCTTAGAGTCCTGGGGGAAGTTTAAGAGCTATGCTGGAA
XLOC_061844_gRNA_10,GGAAAGGACCTTAAACACCGGAACGTCACCTTAGAGTCCTGTTTAAGAGCTATGCTGGAA
ENSG00000264278.1_gRNA_1,GGAAAGGACCTTAAACACCGGAGCGCCGCCGGGCTCACGGGTTTAAGAGCTATGCTGGAA
ENSG00000264278.1_gRNA_2,GGAAAGGACCTTAAACACCGCCTTTCCCCCGTGAGCCCGGGTTTAAGAGCTATGCTGGAA
ENSG00000264278.1_gRNA_3,GGAAAGGACCTTAAACACCGCGCGCCCAACGCCCCCACCGGTTTAAGAGCTATGCTGGAA
ENSG00000264278.1_gRNA_4,GGAAAGGACCTTAAACACCGGGAACCTGCCAAGGCCGGCGGTTTAAGAGCTATGCTGGAA
ENSG00000264278.1_gRNA_5,GGAAAGGACCTTAAACACCGTTGGCAGGTTCCATGGCCCGGTTTAAGAGCTATGCTGGAA
ENSG00000264278.1_gRNA_6,GGAAAGGACCTTAAACACCGGCGGGCCATGGAACCTGCCAGTTTAAGAGCTATGCTGGAA
ENSG00000264278.1_gRNA_7,GGAAAGGACCTTAAACACCGTGGCAGGTTCCATGGCCCGCGTTTAAGAGCTATGCTGGAA
ENSG00000264278.1_gRNA_8,GGAAAGGACCTTAAACACCGGCCGGCCTTGGCAGGTTCCAGTTTAAGAGCTATGCTGGAA
ENSG00000264278.1_gRNA_9,GGAAAGGACCTTAAACACCGCGAGCGCCGCCGGGCTCACGGTTTAAGAGCTATGCTGGAA
ENSG00000264278.1_gRNA_10,GGAAAGGACCTTAAACACCGCGAACCGCGCCGGCCTTGGCGTTTAAGAGCTATGCTGGAA
ENSG00000243069.3_gRNA_1,GGAAAGGACCTTAAACACCGAGGAGCACCCACTACCCCGTGTTTAAGAGCTATGCTGGAA
ENSG00000243069.3_gRNA_2,GGAAAGGACCTTAAACACCGGAGGAGCACCCACTACCCCGGTTTAAGAGCTATGCTGGAA
ENSG00000243069.3_gRNA_3,GGAAAGGACCTTAAACACCGAGCGCTCTCCTAAGCTCTCGGTTTAAGAGCTATGCTGGAA
ENSG00000243069.3_gRNA_4,GGAAAGGACCTTAAACACCGCCGGACCCGGGCCACCCACGGTTTAAGAGCTATGCTGGAA
ENSG00000243069.3_gRNA_5,GGAAAGGACCTTAAACACCGTCTGGGGCTTGCAATGTCCGGTTTAAGAGCTATGCTGGAA
ENSG00000243069.3_gRNA_6,GGAAAGGACCTTAAACACCGCGGACATTGCAAGCCCCAGAGTTTAAGAGCTATGCTGGAA
ENSG00000243069.3_gRNA_7,GGAAAGGACCTTAAACACCGAGCACCCACTACCCCGTGGGGTTTAAGAGCTATGCTGGAA
ENSG00000243069.3_gRNA_8,GGAAAGGACCTTAAACACCGACGGGGTAGTGGGTGCTCCTGTTTAAGAGCTATGCTGGAA
ENSG00000243069.3_gRNA_9,GGAAAGGACCTTAAACACCGGGGGGCGTAGTCAGGCGTGGGTTTAAGAGCTATGCTGGAA
ENSG00000243069.3_gRNA_10,GGAAAGGACCTTAAACACCGGAGAGCGCTGCCGCCGACCGGTTTAAGAGCTATGCTGGAA
XLOC_067179_gRNA_1,GGAAAGGACCTTAAACACCGATCTGATCCCTCACTCACAGGTTTAAGAGCTATGCTGGAA
XLOC_067179_gRNA_2,GGAAAGGACCTTAAACACCGGTCGTCTGACCAATACGCTGGTTTAAGAGCTATGCTGGAA
XLOC_067179_gRNA_3,GGAAAGGACCTTAAACACCGGGTCAGCTGGGAGCTAAGTGGTTTAAGAGCTATGCTGGAA
XLOC_067179_gRNA_4,GGAAAGGACCTTAAACACCGAGCTAAGTGAGGTCACAGGGGTTTAAGAGCTATGCTGGAA
XLOC_067179_gRNA_5,GGAAAGGACCTTAAACACCGCACAGAGGAATCCTTTGTGGGTTTAAGAGCTATGCTGGAA
XLOC_067179_gRNA_6,GGAAAGGACCTTAAACACCGGGGAACCCTGCCATTCTCGGGTTTAAGAGCTATGCTGGAA
XLOC_067179_gRNA_7,GGAAAGGACCTTAAACACCGGAATGGCAGGGTTCCCTCAGGTTTAAGAGCTATGCTGGAA
XLOC_067179_gRNA_8,GGAAAGGACCTTAAACACCGTGGCAGGGTTCCCTCAGTGGGTTTAAGAGCTATGCTGGAA
XLOC_067179_gRNA_9,GGAAAGGACCTTAAACACCGTCAGCTCGCCTCCTCCACTGGTTTAAGAGCTATGCTGGAA
XLOC_067179_gRNA_10,GGAAAGGACCTTAAACACCGAAGGATTCCTCTGTGAGTGAGTTTAAGAGCTATGCTGGAA
XLOC_105527_gRNA_1,GGAAAGGACCTTAAACACCGGATTCAGTAGGACTGGTACCGTTTAAGAGCTATGCTGGAA
XLOC_105527_gRNA_2,GGAAAGGACCTTAAACACCGGAGAATAGATTCAGTAGGACGTTTAAGAGCTATGCTGGAA
XLOC_105527_gRNA_3,GGAAAGGACCTTAAACACCGTTTCATAGAATGAGTTAGGGGTTTAAGAGCTATGCTGGAA
XLOC_105527_gRNA_4,GGAAAGGACCTTAAACACCGCCAGACATACAATGAAGACCGTTTAAGAGCTATGCTGGAA
XLOC_105527_gRNA_5,GGAAAGGACCTTAAACACCGCTATTAGTCCATCTGCTCCAGTTTAAGAGCTATGCTGGAA
XLOC_105527_gRNA_6,GGAAAGGACCTTAAACACCGTGGTTTCATAGAATGAGTTAGTTTAAGAGCTATGCTGGAA
XLOC_105527_gRNA_7,GGAAAGGACCTTAAACACCGTTTTTGAGAATAGATTCAGTGTTTAAGAGCTATGCTGGAA
XLOC_105527_gRNA_8,GGAAAGGACCTTAAACACCGTATTCTCAAAAAATTGAGGAGTTTAAGAGCTATGCTGGAA
XLOC_105527_gRNA_9,GGAAAGGACCTTAAACACCGCTATTCTCAAAAAATTGAGGGTTTAAGAGCTATGCTGGAA
XLOC_105527_gRNA_10,GGAAAGGACCTTAAACACCGAATCTATTCTCAAAAAATTGGTTTAAGAGCTATGCTGGAA
XLOC_040475_gRNA_1,GGAAAGGACCTTAAACACCGTTTCTCAGTACATTGACTAGGTTTAAGAGCTATGCTGGAA
XLOC_040475_gRNA_2,GGAAAGGACCTTAAACACCGTTCTCAGTACATTGACTAGGGTTTAAGAGCTATGCTGGAA
XLOC_040475_gRNA_3,GGAAAGGACCTTAAACACCGTTTTTCTCAGTACATTGACTGTTTAAGAGCTATGCTGGAA
XLOC_040475_gRNA_4,GGAAAGGACCTTAAACACCGTCCTCATTTGTTAGACACCCGTTTAAGAGCTATGCTGGAA
XLOC_040475_gRNA_5,GGAAAGGACCTTAAACACCGACCTGGGTGTCTAACAAATGGTTTAAGAGCTATGCTGGAA
XLOC_040475_gRNA_6,GGAAAGGACCTTAAACACCGTTTTGGTAAAAATTTAAATGGTTTAAGAGCTATGCTGGAA
XLOC_040475_gRNA_7,GGAAAGGACCTTAAACACCGTTACCAAAAAAATTTTTACCGTTTAAGAGCTATGCTGGAA
XLOC_040475_gRNA_8,GGAAAGGACCTTAAACACCGATTTAAATGAGGTACTTGATGTTTAAGAGCTATGCTGGAA
XLOC_040475_gRNA_9,GGAAAGGACCTTAAACACCGTACCAAAAAAATTTTTACCTGTTTAAGAGCTATGCTGGAA
XLOC_040475_gRNA_10,GGAAAGGACCTTAAACACCGTTTTCTCAGTACATTGACTAGTTTAAGAGCTATGCTGGAA
ENSG00000224189.2_gRNA_1,GGAAAGGACCTTAAACACCGGTACGCGCAGTGCACCCTGGGTTTAAGAGCTATGCTGGAA
ENSG00000224189.2_gRNA_2,GGAAAGGACCTTAAACACCGAGGTTCGTAGGCCCCCTCCAGTTTAAGAGCTATGCTGGAA
ENSG00000224189.2_gRNA_3,GGAAAGGACCTTAAACACCGCCAGTACGCGCAGTGCACCCGTTTAAGAGCTATGCTGGAA
ENSG00000224189.2_gRNA_4,GGAAAGGACCTTAAACACCGACGCGCAGTGCACCCTGGAGGTTTAAGAGCTATGCTGGAA
ENSG00000224189.2_gRNA_5,GGAAAGGACCTTAAACACCGACCTGGTGCCGCACCTGCCGGTTTAAGAGCTATGCTGGAA
ENSG00000224189.2_gRNA_6,GGAAAGGACCTTAAACACCGAGGGTGCACTGCGCGTACTGGTTTAAGAGCTATGCTGGAA
ENSG00000224189.2_gRNA_7,GGAAAGGACCTTAAACACCGAGGTGCGGCACCAGGTTCGTGTTTAAGAGCTATGCTGGAA
ENSG00000224189.2_gRNA_8,GGAAAGGACCTTAAACACCGTACGCGCAGTGCACCCTGGAGTTTAAGAGCTATGCTGGAA
ENSG00000224189.2_gRNA_9,GGAAAGGACCTTAAACACCGGCGGCCGTCCGTACCGCCTCGTTTAAGAGCTATGCTGGAA
XLOC_079676_gRNA_1,GGAAAGGACCTTAAACACCGAAGCGTCTCCTAAGTCCAAGGTTTAAGAGCTATGCTGGAA
XLOC_079676_gRNA_2,GGAAAGGACCTTAAACACCGAGCTGGTCACCTCATACACAGTTTAAGAGCTATGCTGGAA
XLOC_079676_gRNA_3,GGAAAGGACCTTAAACACCGGAGAATCACTTGGACTCAGGGTTTAAGAGCTATGCTGGAA
XLOC_079676_gRNA_4,GGAAAGGACCTTAAACACCGAAAGTGTTGCTCTGTCACCCGTTTAAGAGCTATGCTGGAA
XLOC_079676_gRNA_5,GGAAAGGACCTTAAACACCGAATCACTTGGACTCAGGAGGGTTTAAGAGCTATGCTGGAA
XLOC_079676_gRNA_6,GGAAAGGACCTTAAACACCGCACTTGGACTCAGGAGGCGGGTTTAAGAGCTATGCTGGAA
XLOC_079676_gRNA_7,GGAAAGGACCTTAAACACCGCCTCCTGAGCCCTGTGTATGGTTTAAGAGCTATGCTGGAA
XLOC_079676_gRNA_8,GGAAAGGACCTTAAACACCGGCTGAGGCGGGAGAATCACTGTTTAAGAGCTATGCTGGAA
XLOC_079676_gRNA_9,GGAAAGGACCTTAAACACCGCGGGAGAATCACTTGGACTCGTTTAAGAGCTATGCTGGAA
XLOC_079676_gRNA_10,GGAAAGGACCTTAAACACCGAAAAATTACCACTTGGACTTGTTTAAGAGCTATGCTGGAA
XLOC_043580_gRNA_1,GGAAAGGACCTTAAACACCGGAGCAAGGCGCAATAAAACGGTTTAAGAGCTATGCTGGAA
XLOC_043580_gRNA_2,GGAAAGGACCTTAAACACCGTGTGCGCGCAACCCCCTCACGTTTAAGAGCTATGCTGGAA
XLOC_043580_gRNA_3,GGAAAGGACCTTAAACACCGTGTGAGGGGGTTGCGCGCACGTTTAAGAGCTATGCTGGAA
XLOC_043580_gRNA_4,GGAAAGGACCTTAAACACCGGTGCGCGCAACCCCCTCACAGTTTAAGAGCTATGCTGGAA
XLOC_043580_gRNA_5,GGAAAGGACCTTAAACACCGGAGGGGGTTGCGCGCACAGGGTTTAAGAGCTATGCTGGAA
XLOC_043580_gRNA_6,GGAAAGGACCTTAAACACCGCTGCGAGGCACAATAGAGCAGTTTAAGAGCTATGCTGGAA
XLOC_043580_gRNA_7,GGAAAGGACCTTAAACACCGAAAAAAGTGCAGTATCTGCGGTTTAAGAGCTATGCTGGAA
XLOC_043580_gRNA_8,GGAAAGGACCTTAAACACCGAAAGTTTGTGGCAACTCTGTGTTTAAGAGCTATGCTGGAA
XLOC_043580_gRNA_9,GGAAAGGACCTTAAACACCGGGGCTACAGAGGGCGCTGTTGTTTAAGAGCTATGCTGGAA
XLOC_043580_gRNA_10,GGAAAGGACCTTAAACACCGCGCGCAACCCCCTCACAGGGGTTTAAGAGCTATGCTGGAA
XLOC_002945_gRNA_1,GGAAAGGACCTTAAACACCGAGTGTGGAAGGGAACCCGAGGTTTAAGAGCTATGCTGGAA
XLOC_002945_gRNA_2,GGAAAGGACCTTAAACACCGTCGGGTTCCCTTCCACACTGGTTTAAGAGCTATGCTGGAA
XLOC_002945_gRNA_3,GGAAAGGACCTTAAACACCGAGAACAAAGCTTCCACAGTGGTTTAAGAGCTATGCTGGAA
XLOC_002945_gRNA_4,GGAAAGGACCTTAAACACCGTGCTGACTGGTAGAGCCCAGGTTTAAGAGCTATGCTGGAA
XLOC_002945_gRNA_5,GGAAAGGACCTTAAACACCGAAAGCTTCCACAGTGTGGAAGTTTAAGAGCTATGCTGGAA
XLOC_002945_gRNA_6,GGAAAGGACCTTAAACACCGCCAGTCAGCAGGATGTGGGTGTTTAAGAGCTATGCTGGAA
XLOC_002945_gRNA_7,GGAAAGGACCTTAAACACCGAGAGAATAAAAGCAGACTGCGTTTAAGAGCTATGCTGGAA
XLOC_002945_gRNA_8,GGAAAGGACCTTAAACACCGACTGGGCTCTACCAGTCAGCGTTTAAGAGCTATGCTGGAA
XLOC_002945_gRNA_9,GGAAAGGACCTTAAACACCGCCCAGTGGTCTGTTTTGACAGTTTAAGAGCTATGCTGGAA
XLOC_002945_gRNA_10,GGAAAGGACCTTAAACACCGCAGACTGCCGGAGCCAGCAGGTTTAAGAGCTATGCTGGAA
XLOC_093606_gRNA_1,GGAAAGGACCTTAAACACCGTCAGATCCCCGAATCCGGAGGTTTAAGAGCTATGCTGGAA
XLOC_093606_gRNA_2,GGAAAGGACCTTAAACACCGGATCCCCGAATCCGGAGTGGGTTTAAGAGCTATGCTGGAA
XLOC_093606_gRNA_3,GGAAAGGACCTTAAACACCGAGTGGCGGAGATGGGCGTAGGTTTAAGAGCTATGCTGGAA
XLOC_093606_gRNA_4,GGAAAGGACCTTAAACACCGTTAAAAGGAAAGGTTCCCGCGTTTAAGAGCTATGCTGGAA
XLOC_093606_gRNA_5,GGAAAGGACCTTAAACACCGCATTGCCTGTCCCTTCGGAAGTTTAAGAGCTATGCTGGAA
XLOC_093606_gRNA_6,GGAAAGGACCTTAAACACCGTGAGATTACATCTGAGCCTGGTTTAAGAGCTATGCTGGAA
XLOC_093606_gRNA_7,GGAAAGGACCTTAAACACCGCGATCCGCTGAGGGCAAGGGGTTTAAGAGCTATGCTGGAA
XLOC_093606_gRNA_8,GGAAAGGACCTTAAACACCGACTCCCTTTCGATCCGCTGAGTTTAAGAGCTATGCTGGAA
XLOC_093606_gRNA_9,GGAAAGGACCTTAAACACCGTTGCCCTCAGCGGATCGAAAGTTTAAGAGCTATGCTGGAA
XLOC_093606_gRNA_10,GGAAAGGACCTTAAACACCGGGCTGATTGACACTCAGGATGTTTAAGAGCTATGCTGGAA
XLOC_021144_gRNA_1,GGAAAGGACCTTAAACACCGGGGAGGTGATTGGATCACGGGTTTAAGAGCTATGCTGGAA
XLOC_021144_gRNA_2,GGAAAGGACCTTAAACACCGCTATCACAAGAAGAGCGTAGGTTTAAGAGCTATGCTGGAA
XLOC_021144_gRNA_3,GGAAAGGACCTTAAACACCGTGTTGGAAGAGGGAACTGATGTTTAAGAGCTATGCTGGAA
XLOC_021144_gRNA_4,GGAAAGGACCTTAAACACCGTGGGAGGTGATTGGATCACGGTTTAAGAGCTATGCTGGAA
XLOC_021144_gRNA_5,GGAAAGGACCTTAAACACCGTGGAAGAGGGAACTGATGGGGTTTAAGAGCTATGCTGGAA
XLOC_021144_gRNA_6,GGAAAGGACCTTAAACACCGTAATTCCCAATGTTGGAAGAGTTTAAGAGCTATGCTGGAA
XLOC_021144_gRNA_7,GGAAAGGACCTTAAACACCGATGTTGGAAGAGGGAACTGAGTTTAAGAGCTATGCTGGAA
XLOC_021144_gRNA_8,GGAAAGGACCTTAAACACCGGCTGATGGTTTAAAAGTGTAGTTTAAGAGCTATGCTGGAA
XLOC_021144_gRNA_9,GGAAAGGACCTTAAACACCGACTATCACAAGAAGAGCGTAGTTTAAGAGCTATGCTGGAA
XLOC_021144_gRNA_10,GGAAAGGACCTTAAACACCGCACTATCACAAGAAGAGCGTGTTTAAGAGCTATGCTGGAA
ENSG00000237978.1_gRNA_1,GGAAAGGACCTTAAACACCGGACAGCTTTGAAGAGAGCAGGTTTAAGAGCTATGCTGGAA
ENSG00000237978.1_gRNA_2,GGAAAGGACCTTAAACACCGGAGCCCACCACAGCTCAAGGGTTTAAGAGCTATGCTGGAA
ENSG00000237978.1_gRNA_3,GGAAAGGACCTTAAACACCGTGTCTGTGCCCTGCCCCCAGGTTTAAGAGCTATGCTGGAA
ENSG00000237978.1_gRNA_4,GGAAAGGACCTTAAACACCGAGGGACATTTAAGTCTGCAGGTTTAAGAGCTATGCTGGAA
ENSG00000237978.1_gRNA_5,GGAAAGGACCTTAAACACCGGCCAGGAAGCTCCAACTGGGGTTTAAGAGCTATGCTGGAA
ENSG00000237978.1_gRNA_6,GGAAAGGACCTTAAACACCGCTCTTCAAAGCTGTCAGACAGTTTAAGAGCTATGCTGGAA
ENSG00000237978.1_gRNA_7,GGAAAGGACCTTAAACACCGGCAGCCAGGAAGCTCCAACTGTTTAAGAGCTATGCTGGAA
ENSG00000237978.1_gRNA_8,GGAAAGGACCTTAAACACCGATTAGGTAAACAAAGCAGCCGTTTAAGAGCTATGCTGGAA
ENSG00000237978.1_gRNA_9,GGAAAGGACCTTAAACACCGTCTGTAGGCTCCACCTCTGGGTTTAAGAGCTATGCTGGAA
ENSG00000237978.1_gRNA_10,GGAAAGGACCTTAAACACCGCCCAGAGGTGGAGCCTACAGGTTTAAGAGCTATGCTGGAA
XLOC_131688_gRNA_1,GGAAAGGACCTTAAACACCGGGAGAAAGATGTAGGCTGAGGTTTAAGAGCTATGCTGGAA
XLOC_131688_gRNA_2,GGAAAGGACCTTAAACACCGGCAGGCTGAAAAATGTGAAGGTTTAAGAGCTATGCTGGAA
XLOC_131688_gRNA_3,GGAAAGGACCTTAAACACCGCAGACCCATCCTTAACTGAGGTTTAAGAGCTATGCTGGAA
XLOC_131688_gRNA_4,GGAAAGGACCTTAAACACCGAGACCCATCCTTAACTGAGTGTTTAAGAGCTATGCTGGAA
XLOC_131688_gRNA_5,GGAAAGGACCTTAAACACCGAGGGCAGGAAGCAACCAGCAGTTTAAGAGCTATGCTGGAA
XLOC_131688_gRNA_6,GGAAAGGACCTTAAACACCGCCAGCATGGGAGAAAGATGTGTTTAAGAGCTATGCTGGAA
XLOC_131688_gRNA_7,GGAAAGGACCTTAAACACCGACTTGGAGTCTGATATTCCAGTTTAAGAGCTATGCTGGAA
XLOC_131688_gRNA_8,GGAAAGGACCTTAAACACCGAGTCCCAAAACTGAAGAACTGTTTAAGAGCTATGCTGGAA
XLOC_131688_gRNA_9,GGAAAGGACCTTAAACACCGGCCGCCACCAAATATAAAGCGTTTAAGAGCTATGCTGGAA
XLOC_131688_gRNA_10,GGAAAGGACCTTAAACACCGGTGCCCACTCAGTTAAGGATGTTTAAGAGCTATGCTGGAA
XLOC_050911_gRNA_1,GGAAAGGACCTTAAACACCGATGCAGATATTCAACCAGAGGTTTAAGAGCTATGCTGGAA
XLOC_050911_gRNA_2,GGAAAGGACCTTAAACACCGCAGGATGTAAAACAAGATGGGTTTAAGAGCTATGCTGGAA
XLOC_050911_gRNA_3,GGAAAGGACCTTAAACACCGAGTTTTCCCAAGCTCCCAAGGTTTAAGAGCTATGCTGGAA
XLOC_050911_gRNA_4,GGAAAGGACCTTAAACACCGGTCCCTTTAAGAGACAGGCTGTTTAAGAGCTATGCTGGAA
XLOC_050911_gRNA_5,GGAAAGGACCTTAAACACCGCCCCAGGATGTAAAACAAGAGTTTAAGAGCTATGCTGGAA
XLOC_050911_gRNA_6,GGAAAGGACCTTAAACACCGCATCTTGTTTTACATCCTGGGTTTAAGAGCTATGCTGGAA
XLOC_050911_gRNA_7,GGAAAGGACCTTAAACACCGAAGGGACCCAACCAGCAACTGTTTAAGAGCTATGCTGGAA
XLOC_050911_gRNA_8,GGAAAGGACCTTAAACACCGCCAGAGAGGGCTTAACCCTAGTTTAAGAGCTATGCTGGAA
XLOC_050911_gRNA_9,GGAAAGGACCTTAAACACCGAGAGGGCTTAACCCTAAGGCGTTTAAGAGCTATGCTGGAA
XLOC_050911_gRNA_10,GGAAAGGACCTTAAACACCGTGCAGATATTCAACCAGAGAGTTTAAGAGCTATGCTGGAA
ENSG00000247498.5_gRNA_1,GGAAAGGACCTTAAACACCGAGTGTGGACAGCCTACACCAGTTTAAGAGCTATGCTGGAA
ENSG00000247498.5_gRNA_2,GGAAAGGACCTTAAACACCGGTGTGGACAGCCTACACCAAGTTTAAGAGCTATGCTGGAA
ENSG00000247498.5_gRNA_3,GGAAAGGACCTTAAACACCGCGTATAAAACCGTAAGTCAAGTTTAAGAGCTATGCTGGAA
ENSG00000247498.5_gRNA_4,GGAAAGGACCTTAAACACCGTACACCAAGGGAAGAGTCAGGTTTAAGAGCTATGCTGGAA
ENSG00000247498.5_gRNA_5,GGAAAGGACCTTAAACACCGCTACACCAAGGGAAGAGTCAGTTTAAGAGCTATGCTGGAA
ENSG00000247498.5_gRNA_6,GGAAAGGACCTTAAACACCGGGCTGTCCACACTTGCGCAGGTTTAAGAGCTATGCTGGAA
ENSG00000247498.5_gRNA_7,GGAAAGGACCTTAAACACCGGGAGAAGGAACACAAGACTCGTTTAAGAGCTATGCTGGAA
ENSG00000247498.5_gRNA_8,GGAAAGGACCTTAAACACCGTGTGTGGCCTGCCAGCACCTGTTTAAGAGCTATGCTGGAA
ENSG00000247498.5_gRNA_9,GGAAAGGACCTTAAACACCGGCAGTGGCCTGCCAGCACCTGTTTAAGAGCTATGCTGGAA
ENSG00000247498.5_gRNA_10,GGAAAGGACCTTAAACACCGAGGGGAGCATGCGCAGTGTGGTTTAAGAGCTATGCTGGAA
XLOC_135322_gRNA_1,GGAAAGGACCTTAAACACCGTATTCCGACACACTACAAGGGTTTAAGAGCTATGCTGGAA
XLOC_135322_gRNA_2,GGAAAGGACCTTAAACACCGTATTATTCCGACACACTACAGTTTAAGAGCTATGCTGGAA
XLOC_135322_gRNA_3,GGAAAGGACCTTAAACACCGCCAACCACCTTGTAGTGTGTGTTTAAGAGCTATGCTGGAA
XLOC_135322_gRNA_4,GGAAAGGACCTTAAACACCGCTGTGTGCTGCACAACGCCAGTTTAAGAGCTATGCTGGAA
XLOC_135322_gRNA_5,GGAAAGGACCTTAAACACCGTGTGTCGGAATAATATGCCCGTTTAAGAGCTATGCTGGAA
XLOC_135322_gRNA_6,GGAAAGGACCTTAAACACCGCCGACACACTACAAGGTGGTGTTTAAGAGCTATGCTGGAA
XLOC_135322_gRNA_7,GGAAAGGACCTTAAACACCGAAATCGAACTAAGAGAAACTGTTTAAGAGCTATGCTGGAA
XLOC_135322_gRNA_8,GGAAAGGACCTTAAACACCGACAAGGTGGTTGGCACCGCCGTTTAAGAGCTATGCTGGAA
XLOC_135322_gRNA_9,GGAAAGGACCTTAAACACCGGCTGTGTGCTGCACAACGCCGTTTAAGAGCTATGCTGGAA
XLOC_135322_gRNA_10,GGAAAGGACCTTAAACACCGATCACAGTTATCAGTACCTAGTTTAAGAGCTATGCTGGAA
XLOC_105526_gRNA_1,GGAAAGGACCTTAAACACCGCAGCATGGAAGAGCAGACTGGTTTAAGAGCTATGCTGGAA
XLOC_105526_gRNA_2,GGAAAGGACCTTAAACACCGTGAAATCCTGCATGACACAAGTTTAAGAGCTATGCTGGAA
XLOC_105526_gRNA_3,GGAAAGGACCTTAAACACCGTCCATGCTGAGGGAGGGCAAGTTTAAGAGCTATGCTGGAA
XLOC_105526_gRNA_4,GGAAAGGACCTTAAACACCGTGTGTCATGCAGGATTTCAGGTTTAAGAGCTATGCTGGAA
XLOC_105526_gRNA_5,GGAAAGGACCTTAAACACCGATAACAGATTTATCATGCTAGTTTAAGAGCTATGCTGGAA
XLOC_105526_gRNA_6,GGAAAGGACCTTAAACACCGATTTATCATGCTAGGGCCCAGTTTAAGAGCTATGCTGGAA
XLOC_105526_gRNA_7,GGAAAGGACCTTAAACACCGGTGTGTCAGCTCCATTTCCAGTTTAAGAGCTATGCTGGAA
XLOC_105526_gRNA_8,GGAAAGGACCTTAAACACCGCCCAGTCATGTGCTACAGAAGTTTAAGAGCTATGCTGGAA
XLOC_105526_gRNA_9,GGAAAGGACCTTAAACACCGTTCTGTAGCACATGACTGGGGTTTAAGAGCTATGCTGGAA
XLOC_105526_gRNA_10,GGAAAGGACCTTAAACACCGTGCTCTTCCATGCTGAGGGAGTTTAAGAGCTATGCTGGAA
XLOC_052604_gRNA_1,GGAAAGGACCTTAAACACCGAGTTTCGGTAGGTGAACCTGGTTTAAGAGCTATGCTGGAA
XLOC_052604_gRNA_2,GGAAAGGACCTTAAACACCGTCGGTAGGTGAACCTGCGGAGTTTAAGAGCTATGCTGGAA
XLOC_052604_gRNA_3,GGAAAGGACCTTAAACACCGTGGCTGACCGTGTTCCCCTGGTTTAAGAGCTATGCTGGAA
XLOC_052604_gRNA_4,GGAAAGGACCTTAAACACCGAGTCGTAACAAAGTTTCGGTGTTTAAGAGCTATGCTGGAA
XLOC_052604_gRNA_5,GGAAAGGACCTTAAACACCGAGTCGAACTTGACTATCTAGGTTTAAGAGCTATGCTGGAA
XLOC_052604_gRNA_6,GGAAAGGACCTTAAACACCGAGGACATGGCGGCGTCTCCGGTTTAAGAGCTATGCTGGAA
XLOC_052604_gRNA_7,GGAAAGGACCTTAAACACCGTTCGGTAGGTGAACCTGCGGGTTTAAGAGCTATGCTGGAA
XLOC_052604_gRNA_8,GGAAAGGACCTTAAACACCGAACAGAGAAGAGCGAAGCCAGTTTAAGAGCTATGCTGGAA
XLOC_052604_gRNA_9,GGAAAGGACCTTAAACACCGGTCTTCTCAGCGTTCCGCCAGTTTAAGAGCTATGCTGGAA
XLOC_052604_gRNA_10,GGAAAGGACCTTAAACACCGTCTGTTAATGATCCCTCCGCGTTTAAGAGCTATGCTGGAA
XLOC_008652_gRNA_1,GGAAAGGACCTTAAACACCGGCCTGTGATCATCAGCACCAGTTTAAGAGCTATGCTGGAA
XLOC_008652_gRNA_2,GGAAAGGACCTTAAACACCGGCACACACACACGCTACTGAGTTTAAGAGCTATGCTGGAA
XLOC_008652_gRNA_3,GGAAAGGACCTTAAACACCGTCACAGGCTTCAGACACCCCGTTTAAGAGCTATGCTGGAA
XLOC_008652_gRNA_4,GGAAAGGACCTTAAACACCGGCACGTGTCTGTGCGTGTGTGTTTAAGAGCTATGCTGGAA
XLOC_008652_gRNA_5,GGAAAGGACCTTAAACACCGCACGTGCACACACATGCACAGTTTAAGAGCTATGCTGGAA
XLOC_008652_gRNA_6,GGAAAGGACCTTAAACACCGGCGTGTGCATGTGTGCGTGCGTTTAAGAGCTATGCTGGAA
XLOC_008652_gRNA_7,GGAAAGGACCTTAAACACCGGACGGCTCGCACAGCTCCAGGTTTAAGAGCTATGCTGGAA
XLOC_008652_gRNA_8,GGAAAGGACCTTAAACACCGTGCGTGTGCATGTGTGCGTGGTTTAAGAGCTATGCTGGAA
XLOC_008652_gRNA_9,GGAAAGGACCTTAAACACCGTGCACGTGTCTGTGCGTGTGGTTTAAGAGCTATGCTGGAA
XLOC_008652_gRNA_10,GGAAAGGACCTTAAACACCGCTGACGGCTCGCACAGCTCCGTTTAAGAGCTATGCTGGAA
ENSG00000226328.2_gRNA_1,GGAAAGGACCTTAAACACCGCTTGCGCAGTAGCTGAACGCGTTTAAGAGCTATGCTGGAA
ENSG00000226328.2_gRNA_2,GGAAAGGACCTTAAACACCGGCCGGCTACGAGATCAAGGTGTTTAAGAGCTATGCTGGAA
ENSG00000226328.2_gRNA_3,GGAAAGGACCTTAAACACCGGCTTGCGCAGTAGCTGAACGGTTTAAGAGCTATGCTGGAA
ENSG00000226328.2_gRNA_4,GGAAAGGACCTTAAACACCGGCAGTAGCACCTCCTTCCGCGTTTAAGAGCTATGCTGGAA
ENSG00000226328.2_gRNA_5,GGAAAGGACCTTAAACACCGGCCGACCTTGATCTCGTAGCGTTTAAGAGCTATGCTGGAA
ENSG00000226328.2_gRNA_6,GGAAAGGACCTTAAACACCGGCGGAAGGAGGTGCTACTGCGTTTAAGAGCTATGCTGGAA
ENSG00000226328.2_gRNA_7,GGAAAGGACCTTAAACACCGGCTCCCTGGAAACCGGCGCGGTTTAAGAGCTATGCTGGAA
ENSG00000226328.2_gRNA_8,GGAAAGGACCTTAAACACCGCGGCGCGGGGCTGAGAATGCGTTTAAGAGCTATGCTGGAA
ENSG00000226328.2_gRNA_9,GGAAAGGACCTTAAACACCGTGGCGCCGGCTACGAGATCAGTTTAAGAGCTATGCTGGAA
ENSG00000226328.2_gRNA_10,GGAAAGGACCTTAAACACCGGGGGCCCGGCCGGCGGAAGGGTTTAAGAGCTATGCTGGAA
ENSG00000225361.3_gRNA_1,GGAAAGGACCTTAAACACCGCCGAAAAGCAGCTCAGCCAGGTTTAAGAGCTATGCTGGAA
ENSG00000225361.3_gRNA_2,GGAAAGGACCTTAAACACCGAGCCCACGCCCACTTCTGGGGTTTAAGAGCTATGCTGGAA
ENSG00000225361.3_gRNA_3,GGAAAGGACCTTAAACACCGGGGGGGAAACCCCACCTGGGGTTTAAGAGCTATGCTGGAA
ENSG00000225361.3_gRNA_4,GGAAAGGACCTTAAACACCGCCTGGCCTCCCTACCCTGGGGTTTAAGAGCTATGCTGGAA
ENSG00000225361.3_gRNA_5,GGAAAGGACCTTAAACACCGCCTGGGGGGAAACCCCACCTGTTTAAGAGCTATGCTGGAA
ENSG00000225361.3_gRNA_6,GGAAAGGACCTTAAACACCGCAGCGGTCTTACCTCCCAGGGTTTAAGAGCTATGCTGGAA
ENSG00000225361.3_gRNA_7,GGAAAGGACCTTAAACACCGCCCCGCCCGCTCCTGCACCGGTTTAAGAGCTATGCTGGAA
ENSG00000225361.3_gRNA_8,GGAAAGGACCTTAAACACCGAGCCACCCAGAAGTGGGCGTGTTTAAGAGCTATGCTGGAA
ENSG00000225361.3_gRNA_9,GGAAAGGACCTTAAACACCGGCGGTCTTACCTCCCAGGTGGTTTAAGAGCTATGCTGGAA
ENSG00000225361.3_gRNA_10,GGAAAGGACCTTAAACACCGCCCTGGCCTCCCTACCCTGGGTTTAAGAGCTATGCTGGAA
ENSG00000247271.2_gRNA_1,GGAAAGGACCTTAAACACCGCTACCTAGGTGATAGCGGAGGTTTAAGAGCTATGCTGGAA
ENSG00000247271.2_gRNA_2,GGAAAGGACCTTAAACACCGTCAAACTTCACTAGCCCCGTGTTTAAGAGCTATGCTGGAA
ENSG00000247271.2_gRNA_3,GGAAAGGACCTTAAACACCGCCGCTATCACCTAGGTAGCAGTTTAAGAGCTATGCTGGAA
ENSG00000247271.2_gRNA_4,GGAAAGGACCTTAAACACCGCAGCCGCTCCGCTATCACCTGTTTAAGAGCTATGCTGGAA
ENSG00000247271.2_gRNA_5,GGAAAGGACCTTAAACACCGCCAAAGGAAAGGACCAAGCTGTTTAAGAGCTATGCTGGAA
ENSG00000247271.2_gRNA_6,GGAAAGGACCTTAAACACCGGACAAGCGTCCGCGCCGACGGTTTAAGAGCTATGCTGGAA
ENSG00000247271.2_gRNA_7,GGAAAGGACCTTAAACACCGCTTCACTAGCCCCGTCGGCGGTTTAAGAGCTATGCTGGAA
ENSG00000247271.2_gRNA_8,GGAAAGGACCTTAAACACCGGACCAAGCTCGGTTGAGGCGGTTTAAGAGCTATGCTGGAA
ENSG00000247271.2_gRNA_9,GGAAAGGACCTTAAACACCGCCGTGCTACCTAGGTGATAGGTTTAAGAGCTATGCTGGAA
ENSG00000247271.2_gRNA_10,GGAAAGGACCTTAAACACCGCCTAGGTAGCACGGCCGCTGGTTTAAGAGCTATGCTGGAA
XLOC_045564_gRNA_1,GGAAAGGACCTTAAACACCGAGATAGAGAAAGAACTTTGGGTTTAAGAGCTATGCTGGAA
XLOC_045564_gRNA_2,GGAAAGGACCTTAAACACCGGAGATAGAGAAAGAACTTTGGTTTAAGAGCTATGCTGGAA
XLOC_045564_gRNA_3,GGAAAGGACCTTAAACACCGCTTAAGCTTCCAGAGCCAAGGTTTAAGAGCTATGCTGGAA
XLOC_045564_gRNA_4,GGAAAGGACCTTAAACACCGAAGCTTCCAGAGCCAAGAGGGTTTAAGAGCTATGCTGGAA
XLOC_045564_gRNA_5,GGAAAGGACCTTAAACACCGAGCCAAGAGGAGGATAGTGTGTTTAAGAGCTATGCTGGAA
XLOC_045564_gRNA_6,GGAAAGGACCTTAAACACCGTTGCCCGGGCTGGAGTGCAAGTTTAAGAGCTATGCTGGAA
XLOC_045564_gRNA_7,GGAAAGGACCTTAAACACCGCCTGTCCTAATCTTTAAGGTGTTTAAGAGCTATGCTGGAA
XLOC_045564_gRNA_8,GGAAAGGACCTTAAACACCGGCACCATTGCACTCCAGCCCGTTTAAGAGCTATGCTGGAA
XLOC_045564_gRNA_9,GGAAAGGACCTTAAACACCGGAAAGAACTTTGGGGGACAGGTTTAAGAGCTATGCTGGAA
ENSG00000236700.1_gRNA_1,GGAAAGGACCTTAAACACCGCATGGAGAAAGACCCAATAGGTTTAAGAGCTATGCTGGAA
ENSG00000236700.1_gRNA_2,GGAAAGGACCTTAAACACCGGTCGCACTAGTGGGTGTCAGGTTTAAGAGCTATGCTGGAA
ENSG00000236700.1_gRNA_3,GGAAAGGACCTTAAACACCGGTCATGGAGAAAGACCCAATGTTTAAGAGCTATGCTGGAA
ENSG00000236700.1_gRNA_4,GGAAAGGACCTTAAACACCGTGACATATACCAGCATGTAAGTTTAAGAGCTATGCTGGAA
ENSG00000236700.1_gRNA_5,GGAAAGGACCTTAAACACCGCCAAAGGACATCATCTGTCAGTTTAAGAGCTATGCTGGAA
ENSG00000236700.1_gRNA_6,GGAAAGGACCTTAAACACCGGTAAGGGCCAGTCGCACTAGGTTTAAGAGCTATGCTGGAA
ENSG00000236700.1_gRNA_7,GGAAAGGACCTTAAACACCGTGCGACTGGCCCTTACATGCGTTTAAGAGCTATGCTGGAA
ENSG00000236700.1_gRNA_8,GGAAAGGACCTTAAACACCGCTTCATTCATAGCTAAAAAGGTTTAAGAGCTATGCTGGAA
ENSG00000236700.1_gRNA_9,GGAAAGGACCTTAAACACCGTAAGGGCCAGTCGCACTAGTGTTTAAGAGCTATGCTGGAA
XLOC_032515_gRNA_1,GGAAAGGACCTTAAACACCGATATCACACTCTGCGAACTGGTTTAAGAGCTATGCTGGAA
XLOC_032515_gRNA_2,GGAAAGGACCTTAAACACCGACACTCTGCGAACTGTGGTGGTTTAAGAGCTATGCTGGAA
XLOC_032515_gRNA_3,GGAAAGGACCTTAAACACCGGTGGGTGCAGCGCACCAGCAGTTTAAGAGCTATGCTGGAA
XLOC_032515_gRNA_4,GGAAAGGACCTTAAACACCGTCACACTCTGCGAACTGTGGGTTTAAGAGCTATGCTGGAA
XLOC_032515_gRNA_5,GGAAAGGACCTTAAACACCGATGCTAGATGACGAGTTAGTGTTTAAGAGCTATGCTGGAA
XLOC_032515_gRNA_6,GGAAAGGACCTTAAACACCGGAGGGGGGAGGGATAGCACTGTTTAAGAGCTATGCTGGAA
XLOC_032515_gRNA_7,GGAAAGGACCTTAAACACCGCATGTATACATGTGCCATGCGTTTAAGAGCTATGCTGGAA
XLOC_032515_gRNA_8,GGAAAGGACCTTAAACACCGGGTACATGTGCACATTCTGCGTTTAAGAGCTATGCTGGAA
XLOC_032515_gRNA_9,GGAAAGGACCTTAAACACCGAATGCTAGATGACGAGTTAGGTTTAAGAGCTATGCTGGAA
XLOC_032515_gRNA_10,GGAAAGGACCTTAAACACCGCACACTCTGCGAACTGTGGTGTTTAAGAGCTATGCTGGAA
XLOC_102857_gRNA_1,GGAAAGGACCTTAAACACCGGACATGATGTGAGTCCACCTGTTTAAGAGCTATGCTGGAA
XLOC_102857_gRNA_2,GGAAAGGACCTTAAACACCGAGGCTCTGAGCCCAGCAAAGGTTTAAGAGCTATGCTGGAA
XLOC_102857_gRNA_3,GGAAAGGACCTTAAACACCGCCAGGCCTGAGGAGAAACTGGTTTAAGAGCTATGCTGGAA
XLOC_102857_gRNA_4,GGAAAGGACCTTAAACACCGTGATGTGAGTCCACCTAGGGGTTTAAGAGCTATGCTGGAA
XLOC_102857_gRNA_5,GGAAAGGACCTTAAACACCGAGTCCACCTAGGGAGGAGCAGTTTAAGAGCTATGCTGGAA
XLOC_102857_gRNA_6,GGAAAGGACCTTAAACACCGGTCCACCTAGGGAGGAGCAGGTTTAAGAGCTATGCTGGAA
XLOC_102857_gRNA_7,GGAAAGGACCTTAAACACCGACATGATGTGAGTCCACCTAGTTTAAGAGCTATGCTGGAA
XLOC_102857_gRNA_8,GGAAAGGACCTTAAACACCGCATCATGTCACAATCAGGCTGTTTAAGAGCTATGCTGGAA
XLOC_102857_gRNA_9,GGAAAGGACCTTAAACACCGCAGTTTCTCCTCAGGCCTGGGTTTAAGAGCTATGCTGGAA
XLOC_065392_gRNA_1,GGAAAGGACCTTAAACACCGTGTAACCCTAGCTACTTGGGGTTTAAGAGCTATGCTGGAA
XLOC_065392_gRNA_2,GGAAAGGACCTTAAACACCGGGAGAATCCCTTGAACCAGGGTTTAAGAGCTATGCTGGAA
XLOC_065392_gRNA_3,GGAAAGGACCTTAAACACCGTTAGTAGAGATGGGTTTCTGGTTTAAGAGCTATGCTGGAA
XLOC_065392_gRNA_4,GGAAAGGACCTTAAACACCGGAGAATCCCTTGAACCAGGAGTTTAAGAGCTATGCTGGAA
XLOC_065392_gRNA_5,GGAAAGGACCTTAAACACCGGGAGTGCAGTAGCACAGTCTGTTTAAGAGCTATGCTGGAA
XLOC_065392_gRNA_6,GGAAAGGACCTTAAACACCGAGTAGAGATGGGTTTCTGTGGTTTAAGAGCTATGCTGGAA
XLOC_065392_gRNA_7,GGAAAGGACCTTAAACACCGCCCTTGAACCAGGAGGGCAGGTTTAAGAGCTATGCTGGAA
XLOC_065392_gRNA_8,GGAAAGGACCTTAAACACCGGCAGGAGAATCCCTTGAACCGTTTAAGAGCTATGCTGGAA
XLOC_065392_gRNA_9,GGAAAGGACCTTAAACACCGAAAAAACTAGCTGGGCGTGAGTTTAAGAGCTATGCTGGAA
XLOC_065392_gRNA_10,GGAAAGGACCTTAAACACCGCTCAGCCTCCCAAGTAGCTAGTTTAAGAGCTATGCTGGAA
ENSG00000245573.3_gRNA_1,GGAAAGGACCTTAAACACCGTAGGTTAAGGGAGAAGATGGGTTTAAGAGCTATGCTGGAA
ENSG00000245573.3_gRNA_2,GGAAAGGACCTTAAACACCGGTATCGCGAGATCAGGAAGGGTTTAAGAGCTATGCTGGAA
ENSG00000245573.3_gRNA_3,GGAAAGGACCTTAAACACCGCTAGTATCGCGAGATCAGGAGTTTAAGAGCTATGCTGGAA
ENSG00000245573.3_gRNA_4,GGAAAGGACCTTAAACACCGCACAGGAAATGACGACAGAAGTTTAAGAGCTATGCTGGAA
ENSG00000245573.3_gRNA_5,GGAAAGGACCTTAAACACCGGGTAAGGGTACCTGGACTTGGTTTAAGAGCTATGCTGGAA
ENSG00000245573.3_gRNA_6,GGAAAGGACCTTAAACACCGGGTGGCCGAGTGTGTCGCCGGTTTAAGAGCTATGCTGGAA
ENSG00000245573.3_gRNA_7,GGAAAGGACCTTAAACACCGGACGACAGAAGGGCTGAGGTGTTTAAGAGCTATGCTGGAA
ENSG00000245573.3_gRNA_8,GGAAAGGACCTTAAACACCGGAAGCCGGAAAAGTGAGTACGTTTAAGAGCTATGCTGGAA
ENSG00000245573.3_gRNA_9,GGAAAGGACCTTAAACACCGGTGTGTCGCCGCGGCCATCAGTTTAAGAGCTATGCTGGAA
ENSG00000245573.3_gRNA_10,GGAAAGGACCTTAAACACCGCCTGATCTCGCGATACTAGCGTTTAAGAGCTATGCTGGAA
XLOC_152345_gRNA_1,GGAAAGGACCTTAAACACCGGCCTGGCACATAGTGTATGGGTTTAAGAGCTATGCTGGAA
XLOC_152345_gRNA_2,GGAAAGGACCTTAAACACCGATAATCCCAGCACTTTGAGAGTTTAAGAGCTATGCTGGAA
XLOC_152345_gRNA_3,GGAAAGGACCTTAAACACCGTGTGCCTGGCACATAGTGTAGTTTAAGAGCTATGCTGGAA
XLOC_152345_gRNA_4,GGAAAGGACCTTAAACACCGCAGCACTTTGAGAGGGTGAAGTTTAAGAGCTATGCTGGAA
XLOC_152345_gRNA_5,GGAAAGGACCTTAAACACCGCCAGCACTTTGAGAGGGTGAGTTTAAGAGCTATGCTGGAA
XLOC_152345_gRNA_6,GGAAAGGACCTTAAACACCGCAAGAGACAAGGTCCTTGGCGTTTAAGAGCTATGCTGGAA
XLOC_152345_gRNA_7,GGAAAGGACCTTAAACACCGATGGCGGATAAATGGGACTCGTTTAAGAGCTATGCTGGAA
XLOC_152345_gRNA_8,GGAAAGGACCTTAAACACCGAAGAGACAAGGTCCTTGGCCGTTTAAGAGCTATGCTGGAA
XLOC_152345_gRNA_9,GGAAAGGACCTTAAACACCGGAAGCACTTAGCGTTGTGCCGTTTAAGAGCTATGCTGGAA
XLOC_152345_gRNA_10,GGAAAGGACCTTAAACACCGTCCGCCATACACTATGTGCCGTTTAAGAGCTATGCTGGAA
ENSG00000244342.1_gRNA_1,GGAAAGGACCTTAAACACCGGCAGCAAGTCACATATCACGGTTTAAGAGCTATGCTGGAA
ENSG00000244342.1_gRNA_2,GGAAAGGACCTTAAACACCGGTGAGGCCTCCTCAGCCACAGTTTAAGAGCTATGCTGGAA
ENSG00000244342.1_gRNA_3,GGAAAGGACCTTAAACACCGGCAGCAGGCAAAGACAGAAGGTTTAAGAGCTATGCTGGAA
ENSG00000244342.1_gRNA_4,GGAAAGGACCTTAAACACCGCAAGTCACATATCACGTGGAGTTTAAGAGCTATGCTGGAA
ENSG00000244342.1_gRNA_5,GGAAAGGACCTTAAACACCGGCAAAGACAGAAGTGGTGTAGTTTAAGAGCTATGCTGGAA
ENSG00000244342.1_gRNA_6,GGAAAGGACCTTAAACACCGGGCCTCACAATTATGGCAGAGTTTAAGAGCTATGCTGGAA
ENSG00000244342.1_gRNA_7,GGAAAGGACCTTAAACACCGTGCCTTCTGCCATAATTGTGGTTTAAGAGCTATGCTGGAA
ENSG00000244342.1_gRNA_8,GGAAAGGACCTTAAACACCGATAAGTCTCACAAGATCTGAGTTTAAGAGCTATGCTGGAA
ENSG00000244342.1_gRNA_9,GGAAAGGACCTTAAACACCGACATTTCCGTGTGGCTGAGGGTTTAAGAGCTATGCTGGAA
ENSG00000244342.1_gRNA_10,GGAAAGGACCTTAAACACCGCATATCACGTGGATGGCAGCGTTTAAGAGCTATGCTGGAA
XLOC_016373_gRNA_1,GGAAAGGACCTTAAACACCGACTCTCTTGATATTAAACAAGTTTAAGAGCTATGCTGGAA
XLOC_016373_gRNA_2,GGAAAGGACCTTAAACACCGAATATCAAGAGAGTATTAGCGTTTAAGAGCTATGCTGGAA
XLOC_016373_gRNA_3,GGAAAGGACCTTAAACACCGTTACTTGGACTGTGAATGCAGTTTAAGAGCTATGCTGGAA
XLOC_016373_gRNA_4,GGAAAGGACCTTAAACACCGTACTTGGACTGTGAATGCATGTTTAAGAGCTATGCTGGAA
XLOC_016373_gRNA_5,GGAAAGGACCTTAAACACCGAGAGAGTATTAGCGGGACACGTTTAAGAGCTATGCTGGAA
XLOC_016373_gRNA_6,GGAAAGGACCTTAAACACCGTACTCTCTTGATATTAAACAGTTTAAGAGCTATGCTGGAA
XLOC_016373_gRNA_7,GGAAAGGACCTTAAACACCGTAATATCAAGAGAGTATTAGGTTTAAGAGCTATGCTGGAA
XLOC_016373_gRNA_8,GGAAAGGACCTTAAACACCGTCACTCTACACTTCAGGAAAGTTTAAGAGCTATGCTGGAA
XLOC_016373_gRNA_9,GGAAAGGACCTTAAACACCGAGACTGTTTTAAAATTTACTGTTTAAGAGCTATGCTGGAA
XLOC_016373_gRNA_10,GGAAAGGACCTTAAACACCGCTATATTCACTCTACACTTCGTTTAAGAGCTATGCTGGAA
XLOC_133995_gRNA_1,GGAAAGGACCTTAAACACCGGCCAAGAGGAAAGGAAAGTGGTTTAAGAGCTATGCTGGAA
XLOC_133995_gRNA_2,GGAAAGGACCTTAAACACCGCGGGGCTCCTGGAGCCCAGGGTTTAAGAGCTATGCTGGAA
XLOC_133995_gRNA_3,GGAAAGGACCTTAAACACCGAAGAGGAAAGGAAAGTGCGGGTTTAAGAGCTATGCTGGAA
XLOC_133995_gRNA_4,GGAAAGGACCTTAAACACCGTATTTTCTATACGGGTTCCGGTTTAAGAGCTATGCTGGAA
XLOC_133995_gRNA_5,GGAAAGGACCTTAAACACCGTGGAACCTGGATATCGCGCGGTTTAAGAGCTATGCTGGAA
XLOC_133995_gRNA_6,GGAAAGGACCTTAAACACCGCGTATAGAAAATACCGGGCAGTTTAAGAGCTATGCTGGAA
XLOC_133995_gRNA_7,GGAAAGGACCTTAAACACCGGAACCCGTATAGAAAATACCGTTTAAGAGCTATGCTGGAA
XLOC_133995_gRNA_8,GGAAAGGACCTTAAACACCGTCCAACTTATCCTGGTTCCGGTTTAAGAGCTATGCTGGAA
XLOC_133995_gRNA_9,GGAAAGGACCTTAAACACCGGATAAGTTGGATGGCTGCCGGTTTAAGAGCTATGCTGGAA
XLOC_133995_gRNA_10,GGAAAGGACCTTAAACACCGCGGAACCAGGATAAGTTGGAGTTTAAGAGCTATGCTGGAA
XLOC_003954_gRNA_1,GGAAAGGACCTTAAACACCGTGGGAGAATAGCCTGAACCCGTTTAAGAGCTATGCTGGAA
XLOC_003954_gRNA_2,GGAAAGGACCTTAAACACCGGAGAATAGCCTGAACCCGGGGTTTAAGAGCTATGCTGGAA
XLOC_003954_gRNA_3,GGAAAGGACCTTAAACACCGTCGCCCAGGCTGGAGTGCAGGTTTAAGAGCTATGCTGGAA
XLOC_003954_gRNA_4,GGAAAGGACCTTAAACACCGGCACCACTGCACTCCAGCCTGTTTAAGAGCTATGCTGGAA
XLOC_003954_gRNA_5,GGAAAGGACCTTAAACACCGGTGGGAGAATAGCCTGAACCGTTTAAGAGCTATGCTGGAA
XLOC_003954_gRNA_6,GGAAAGGACCTTAAACACCGGGAGTGCAGTGGTGCAATCTGTTTAAGAGCTATGCTGGAA
XLOC_003954_gRNA_7,GGAAAGGACCTTAAACACCGAATAGCCTGAACCCGGGAGGGTTTAAGAGCTATGCTGGAA
XLOC_003954_gRNA_8,GGAAAGGACCTTAAACACCGAGAGTCTCGCTCTGTCGCCCGTTTAAGAGCTATGCTGGAA
XLOC_003954_gRNA_9,GGAAAGGACCTTAAACACCGTGCACCACTGCACTCCAGCCGTTTAAGAGCTATGCTGGAA
ENSG00000251138.2_gRNA_1,GGAAAGGACCTTAAACACCGCGTCAATGCGACTTGAAGAAGTTTAAGAGCTATGCTGGAA
ENSG00000251138.2_gRNA_2,GGAAAGGACCTTAAACACCGCAGCTTCAGTTTGAAGTAGAGTTTAAGAGCTATGCTGGAA
ENSG00000251138.2_gRNA_3,GGAAAGGACCTTAAACACCGCTATTATCTGATTCAATTGAGTTTAAGAGCTATGCTGGAA
ENSG00000251138.2_gRNA_4,GGAAAGGACCTTAAACACCGCATCAATTGAATCAGATAATGTTTAAGAGCTATGCTGGAA
ENSG00000251138.2_gRNA_5,GGAAAGGACCTTAAACACCGGGAGACATTGTCAGTTTTACGTTTAAGAGCTATGCTGGAA
ENSG00000251138.2_gRNA_6,GGAAAGGACCTTAAACACCGGAGCATGAATCATATCCACCGTTTAAGAGCTATGCTGGAA
XLOC_135324_gRNA_1,GGAAAGGACCTTAAACACCGGTAGTGGGAACTTTTCTCCAGTTTAAGAGCTATGCTGGAA
XLOC_135324_gRNA_2,GGAAAGGACCTTAAACACCGTAAGAGCCCTGAGAATGGGAGTTTAAGAGCTATGCTGGAA
XLOC_135324_gRNA_3,GGAAAGGACCTTAAACACCGAAAATAAATCAGAATGTCACGTTTAAGAGCTATGCTGGAA
XLOC_135324_gRNA_4,GGAAAGGACCTTAAACACCGTGGAAACCTTCCCATTCTCAGTTTAAGAGCTATGCTGGAA
XLOC_135324_gRNA_5,GGAAAGGACCTTAAACACCGTAATTTAAGAGCCCTGAGAAGTTTAAGAGCTATGCTGGAA
XLOC_135324_gRNA_6,GGAAAGGACCTTAAACACCGGGTAGTGGGAACTTTTCTCCGTTTAAGAGCTATGCTGGAA
XLOC_135324_gRNA_7,GGAAAGGACCTTAAACACCGGAACTTTTCTCCAGGGAATAGTTTAAGAGCTATGCTGGAA
XLOC_135324_gRNA_8,GGAAAGGACCTTAAACACCGAAATTATGTTCCCTATTCCCGTTTAAGAGCTATGCTGGAA
XLOC_135324_gRNA_9,GGAAAGGACCTTAAACACCGTTTCATCTTAAATGGGTAGTGTTTAAGAGCTATGCTGGAA
XLOC_135324_gRNA_10,GGAAAGGACCTTAAACACCGTATTTACTTATATAGTTCATGTTTAAGAGCTATGCTGGAA
ENSG00000231721.2_gRNA_1,GGAAAGGACCTTAAACACCGGAGCCCAGTTTCCAGCTGAGGTTTAAGAGCTATGCTGGAA
ENSG00000231721.2_gRNA_2,GGAAAGGACCTTAAACACCGAGTCACCCCAGCCAAACTGAGTTTAAGAGCTATGCTGGAA
ENSG00000231721.2_gRNA_3,GGAAAGGACCTTAAACACCGCGCGGGGCAGATGGTAAGTGGTTTAAGAGCTATGCTGGAA
ENSG00000231721.2_gRNA_4,GGAAAGGACCTTAAACACCGCCCACTTACCATCTGCCCCGGTTTAAGAGCTATGCTGGAA
ENSG00000231721.2_gRNA_5,GGAAAGGACCTTAAACACCGGGGGCAGATGGTAAGTGGGGGTTTAAGAGCTATGCTGGAA
ENSG00000231721.2_gRNA_6,GGAAAGGACCTTAAACACCGCACTTACCATCTGCCCCGCGGTTTAAGAGCTATGCTGGAA
ENSG00000231721.2_gRNA_7,GGAAAGGACCTTAAACACCGCCCGGGGGGCCCTCCCCGCGGTTTAAGAGCTATGCTGGAA
ENSG00000231721.2_gRNA_8,GGAAAGGACCTTAAACACCGTGGGAAGGGAGCGCGCAGGGGTTTAAGAGCTATGCTGGAA
ENSG00000231721.2_gRNA_9,GGAAAGGACCTTAAACACCGAGCCCAGTTTCCAGCTGAGAGTTTAAGAGCTATGCTGGAA
ENSG00000231721.2_gRNA_10,GGAAAGGACCTTAAACACCGGCAGGTGGTCGCCTTGGGAAGTTTAAGAGCTATGCTGGAA
XLOC_057586_gRNA_1,GGAAAGGACCTTAAACACCGCTAGGATGGATGACGCAGTGGTTTAAGAGCTATGCTGGAA
XLOC_057586_gRNA_2,GGAAAGGACCTTAAACACCGCCAACCGTTTGTGTGCCCTGGTTTAAGAGCTATGCTGGAA
XLOC_057586_gRNA_3,GGAAAGGACCTTAAACACCGAACAGACCCGAAGAGCCTCAGTTTAAGAGCTATGCTGGAA
XLOC_057586_gRNA_4,GGAAAGGACCTTAAACACCGTCCATCCTAGGCCAGGCACGGTTTAAGAGCTATGCTGGAA
XLOC_057586_gRNA_5,GGAAAGGACCTTAAACACCGACACGTCTTACGGCAGCTGGGTTTAAGAGCTATGCTGGAA
XLOC_057586_gRNA_6,GGAAAGGACCTTAAACACCGCCTCAGGGCACACAAACGGTGTTTAAGAGCTATGCTGGAA
XLOC_057586_gRNA_7,GGAAAGGACCTTAAACACCGGGTGTAACCCATGACACCCCGTTTAAGAGCTATGCTGGAA
XLOC_057586_gRNA_8,GGAAAGGACCTTAAACACCGTGCGTCATCCATCCTAGGCCGTTTAAGAGCTATGCTGGAA
XLOC_057586_gRNA_9,GGAAAGGACCTTAAACACCGGTCTGTTTGGAAACTAGTGTGTTTAAGAGCTATGCTGGAA
XLOC_057586_gRNA_10,GGAAAGGACCTTAAACACCGCACACTGCGTCATCCATCCTGTTTAAGAGCTATGCTGGAA
XLOC_144666_gRNA_1,GGAAAGGACCTTAAACACCGTGACTTGGATCACACAACACGTTTAAGAGCTATGCTGGAA
XLOC_144666_gRNA_2,GGAAAGGACCTTAAACACCGAATGTGTATTGACATCATAGGTTTAAGAGCTATGCTGGAA
XLOC_144666_gRNA_3,GGAAAGGACCTTAAACACCGACACAACACAGGAATTAAGAGTTTAAGAGCTATGCTGGAA
XLOC_144666_gRNA_4,GGAAAGGACCTTAAACACCGCCCAGAAAGATCAAGTGACTGTTTAAGAGCTATGCTGGAA
XLOC_144666_gRNA_5,GGAAAGGACCTTAAACACCGTTTTCCTGTAACTATTCAAAGTTTAAGAGCTATGCTGGAA
XLOC_144666_gRNA_6,GGAAAGGACCTTAAACACCGTTTTCCATTTGAATAGTTACGTTTAAGAGCTATGCTGGAA
XLOC_144666_gRNA_7,GGAAAGGACCTTAAACACCGTGTTTAAGCAATTAGGAAATGTTTAAGAGCTATGCTGGAA
XLOC_144666_gRNA_8,GGAAAGGACCTTAAACACCGCCAAGTCACTTGATCTTTCTGTTTAAGAGCTATGCTGGAA
XLOC_144666_gRNA_9,GGAAAGGACCTTAAACACCGTCCAAGTCACTTGATCTTTCGTTTAAGAGCTATGCTGGAA
XLOC_152481_gRNA_1,GGAAAGGACCTTAAACACCGGCATGATAAGTACCGGGTACGTTTAAGAGCTATGCTGGAA
XLOC_152481_gRNA_2,GGAAAGGACCTTAAACACCGCATGATAAGTACCGGGTACTGTTTAAGAGCTATGCTGGAA
XLOC_152481_gRNA_3,GGAAAGGACCTTAAACACCGTATATAGCAAGCCCAGTACCGTTTAAGAGCTATGCTGGAA
XLOC_152481_gRNA_4,GGAAAGGACCTTAAACACCGAGCTGAAAGATGGAGTCATAGTTTAAGAGCTATGCTGGAA
XLOC_152481_gRNA_5,GGAAAGGACCTTAAACACCGGAAAGCAATATCCCCATTCTGTTTAAGAGCTATGCTGGAA
XLOC_152481_gRNA_6,GGAAAGGACCTTAAACACCGACTGCCAAAATTTCCTAGAAGTTTAAGAGCTATGCTGGAA
XLOC_152481_gRNA_7,GGAAAGGACCTTAAACACCGCTGCCAAAATTTCCTAGAATGTTTAAGAGCTATGCTGGAA
XLOC_152481_gRNA_8,GGAAAGGACCTTAAACACCGTCAAGCAGCATTGAATTTGGGTTTAAGAGCTATGCTGGAA
XLOC_152481_gRNA_9,GGAAAGGACCTTAAACACCGTGCCAAAATTTCCTAGAATGGTTTAAGAGCTATGCTGGAA
XLOC_152481_gRNA_10,GGAAAGGACCTTAAACACCGTATTCCAAAGAGCTGAAAGAGTTTAAGAGCTATGCTGGAA
ENSG00000253438.2_gRNA_1,GGAAAGGACCTTAAACACCGAGGCCTTTGGAATCTCTCTGGTTTAAGAGCTATGCTGGAA
ENSG00000253438.2_gRNA_2,GGAAAGGACCTTAAACACCGAGAGAGATTCCAAAGGCCTGGTTTAAGAGCTATGCTGGAA
ENSG00000253438.2_gRNA_3,GGAAAGGACCTTAAACACCGCAACAACAACAGAAATGGAAGTTTAAGAGCTATGCTGGAA
ENSG00000253438.2_gRNA_4,GGAAAGGACCTTAAACACCGAGGCCCCAGAGAGATTCCAAGTTTAAGAGCTATGCTGGAA
ENSG00000253438.2_gRNA_5,GGAAAGGACCTTAAACACCGTTGCCCAGCAACAATTTGAGGTTTAAGAGCTATGCTGGAA
ENSG00000253438.2_gRNA_6,GGAAAGGACCTTAAACACCGGCAACAACAACAGAAATGGAGTTTAAGAGCTATGCTGGAA
ENSG00000253438.2_gRNA_7,GGAAAGGACCTTAAACACCGACAGCTGGGCCAAGGGCTGAGTTTAAGAGCTATGCTGGAA
ENSG00000253438.2_gRNA_8,GGAAAGGACCTTAAACACCGGGGCCTCTCAAATTGTTGCTGTTTAAGAGCTATGCTGGAA
ENSG00000253438.2_gRNA_9,GGAAAGGACCTTAAACACCGGAAGAATCTGCTTCTGGAAGGTTTAAGAGCTATGCTGGAA
ENSG00000253438.2_gRNA_10,GGAAAGGACCTTAAACACCGGCAATGAAAAATATAATTCAGTTTAAGAGCTATGCTGGAA
XLOC_040542_gRNA_1,GGAAAGGACCTTAAACACCGCAGCCTAGATTCAAGAAGTGGTTTAAGAGCTATGCTGGAA
XLOC_040542_gRNA_2,GGAAAGGACCTTAAACACCGGCTTTGGCAATGGAATGCGGGTTTAAGAGCTATGCTGGAA
XLOC_040542_gRNA_3,GGAAAGGACCTTAAACACCGTTTTGAACATAGATTCCAAGGTTTAAGAGCTATGCTGGAA
XLOC_040542_gRNA_4,GGAAAGGACCTTAAACACCGCTTGCTTTGGCAATGGAATGGTTTAAGAGCTATGCTGGAA
XLOC_040542_gRNA_5,GGAAAGGACCTTAAACACCGAAGCCCTGGCTAACCTATGGGTTTAAGAGCTATGCTGGAA
XLOC_040542_gRNA_6,GGAAAGGACCTTAAACACCGCAAAAGGGAGCAAGAAAGGTGTTTAAGAGCTATGCTGGAA
XLOC_040542_gRNA_7,GGAAAGGACCTTAAACACCGTCAGCCTAGATTCAAGAAGTGTTTAAGAGCTATGCTGGAA
XLOC_040542_gRNA_8,GGAAAGGACCTTAAACACCGGAGCAAGAAAGGTAGGTGCAGTTTAAGAGCTATGCTGGAA
XLOC_040542_gRNA_9,GGAAAGGACCTTAAACACCGTATCTGAGCAGTGTTCCAAAGTTTAAGAGCTATGCTGGAA
XLOC_040542_gRNA_10,GGAAAGGACCTTAAACACCGCATCCTCCATAGGTTAGCCAGTTTAAGAGCTATGCTGGAA
XLOC_051405_gRNA_1,GGAAAGGACCTTAAACACCGAAAGGGACTGAAGAATGTCAGTTTAAGAGCTATGCTGGAA
XLOC_051405_gRNA_2,GGAAAGGACCTTAAACACCGAAAGTAATGACAGTTTCAAGGTTTAAGAGCTATGCTGGAA
XLOC_051405_gRNA_3,GGAAAGGACCTTAAACACCGAGTACAGAACGTTATTGTCAGTTTAAGAGCTATGCTGGAA
XLOC_051405_gRNA_4,GGAAAGGACCTTAAACACCGACTTTATGGCTTGTAGTGCTGTTTAAGAGCTATGCTGGAA
XLOC_051405_gRNA_5,GGAAAGGACCTTAAACACCGGGGGAAGAATAGAGAGAAAGGTTTAAGAGCTATGCTGGAA
XLOC_051405_gRNA_6,GGAAAGGACCTTAAACACCGTAAAGTAATGACAGTTTCAAGTTTAAGAGCTATGCTGGAA
XLOC_051405_gRNA_7,GGAAAGGACCTTAAACACCGCCAAGAAAGTCAAAGAAGAAGTTTAAGAGCTATGCTGGAA
XLOC_051405_gRNA_8,GGAAAGGACCTTAAACACCGATAAAGTAATGACAGTTTCAGTTTAAGAGCTATGCTGGAA
XLOC_051405_gRNA_9,GGAAAGGACCTTAAACACCGCAAGAAAGTCAAAGAAGAAAGTTTAAGAGCTATGCTGGAA
XLOC_051405_gRNA_10,GGAAAGGACCTTAAACACCGTTGAAACTGTCATTACTTTAGTTTAAGAGCTATGCTGGAA
XLOC_023520_gRNA_1,GGAAAGGACCTTAAACACCGTGTCTGAGATAAATGCCCAGGTTTAAGAGCTATGCTGGAA
XLOC_023520_gRNA_2,GGAAAGGACCTTAAACACCGAAATTGCCAAACTGTCAGAGGTTTAAGAGCTATGCTGGAA
XLOC_023520_gRNA_3,GGAAAGGACCTTAAACACCGAATCACTCATACATTGCTGGGTTTAAGAGCTATGCTGGAA
XLOC_023520_gRNA_4,GGAAAGGACCTTAAACACCGTTGTCTGAGATAAATGCCCAGTTTAAGAGCTATGCTGGAA
XLOC_023520_gRNA_5,GGAAAGGACCTTAAACACCGTGCCCAGGGGTGCAATTGCTGTTTAAGAGCTATGCTGGAA
XLOC_023520_gRNA_6,GGAAAGGACCTTAAACACCGAACCCAGCAATTGCACCCCTGTTTAAGAGCTATGCTGGAA
XLOC_023520_gRNA_7,GGAAAGGACCTTAAACACCGTCATCCTTAGCAGCATTTGGGTTTAAGAGCTATGCTGGAA
XLOC_023520_gRNA_8,GGAAAGGACCTTAAACACCGATAGCCCCCAAATGCTGCTAGTTTAAGAGCTATGCTGGAA
XLOC_023520_gRNA_9,GGAAAGGACCTTAAACACCGGGACAGCCACTCTGACAGTTGTTTAAGAGCTATGCTGGAA
XLOC_023520_gRNA_10,GGAAAGGACCTTAAACACCGACAAATCACTCATACATTGCGTTTAAGAGCTATGCTGGAA
ENSG00000226266.2_gRNA_1,GGAAAGGACCTTAAACACCGAAGCCAGGAAGTCCGCGAAGGTTTAAGAGCTATGCTGGAA
ENSG00000226266.2_gRNA_2,GGAAAGGACCTTAAACACCGCGTGACTGAGGAAATGCAGTGTTTAAGAGCTATGCTGGAA
ENSG00000226266.2_gRNA_3,GGAAAGGACCTTAAACACCGTAGAACTCCAAGGAGAAAGGGTTTAAGAGCTATGCTGGAA
ENSG00000226266.2_gRNA_4,GGAAAGGACCTTAAACACCGGTCACGGGCCTAGAACTCCAGTTTAAGAGCTATGCTGGAA
ENSG00000226266.2_gRNA_5,GGAAAGGACCTTAAACACCGAAGTGGGGGGAGGAGGAGCAGTTTAAGAGCTATGCTGGAA
ENSG00000226266.2_gRNA_6,GGAAAGGACCTTAAACACCGCAGTCGGCAGCGAAGCACAAGTTTAAGAGCTATGCTGGAA
ENSG00000226266.2_gRNA_7,GGAAAGGACCTTAAACACCGGAGTTCTAGGCCCGTGACTGGTTTAAGAGCTATGCTGGAA
ENSG00000226266.2_gRNA_8,GGAAAGGACCTTAAACACCGCAGGAAGTCCGCGAAGTGGGGTTTAAGAGCTATGCTGGAA
ENSG00000226266.2_gRNA_9,GGAAAGGACCTTAAACACCGCTGCGCCGGATCCGGGAGAGGTTTAAGAGCTATGCTGGAA
ENSG00000226266.2_gRNA_10,GGAAAGGACCTTAAACACCGGCCAGGAAGTCCGCGAAGTGGTTTAAGAGCTATGCTGGAA
XLOC_042148_gRNA_1,GGAAAGGACCTTAAACACCGGGCGGGTTCTGGACAGACGTGTTTAAGAGCTATGCTGGAA
XLOC_042148_gRNA_2,GGAAAGGACCTTAAACACCGGCGTGAGGGAGGAGCTACGGGTTTAAGAGCTATGCTGGAA
XLOC_042148_gRNA_3,GGAAAGGACCTTAAACACCGCGCCAGGGAGCAGATGCATGGTTTAAGAGCTATGCTGGAA
XLOC_042148_gRNA_4,GGAAAGGACCTTAAACACCGCACCGTTTGGGTGAAGACGGGTTTAAGAGCTATGCTGGAA
XLOC_042148_gRNA_5,GGAAAGGACCTTAAACACCGTGGACAGACGTAGGCTGTCAGTTTAAGAGCTATGCTGGAA
XLOC_042148_gRNA_6,GGAAAGGACCTTAAACACCGACTTCCAGGTTTCTGCCGGGGTTTAAGAGCTATGCTGGAA
XLOC_042148_gRNA_7,GGAAAGGACCTTAAACACCGGGCGGCTGCAGAGGGCCGAAGTTTAAGAGCTATGCTGGAA
XLOC_042148_gRNA_8,GGAAAGGACCTTAAACACCGCGCCTCCGTCTTCACCCAAAGTTTAAGAGCTATGCTGGAA
XLOC_042148_gRNA_9,GGAAAGGACCTTAAACACCGGTTTGGGTGAAGACGGAGGCGTTTAAGAGCTATGCTGGAA
XLOC_042148_gRNA_10,GGAAAGGACCTTAAACACCGCGTTTGGGTGAAGACGGAGGGTTTAAGAGCTATGCTGGAA
XLOC_034111_gRNA_1,GGAAAGGACCTTAAACACCGGTAGGCATTATTATGTCACAGTTTAAGAGCTATGCTGGAA
XLOC_034111_gRNA_2,GGAAAGGACCTTAAACACCGATTTTGCTTTGTGAACCATGGTTTAAGAGCTATGCTGGAA
XLOC_034111_gRNA_3,GGAAAGGACCTTAAACACCGAAATGAGTAGTGTGACCCTGGTTTAAGAGCTATGCTGGAA
XLOC_034111_gRNA_4,GGAAAGGACCTTAAACACCGCCAGTGTTCTCAATTAACACGTTTAAGAGCTATGCTGGAA
XLOC_034111_gRNA_5,GGAAAGGACCTTAAACACCGTGATTGCTTTTCATTCCACAGTTTAAGAGCTATGCTGGAA
XLOC_034111_gRNA_6,GGAAAGGACCTTAAACACCGAAAGCAATCATGCTGTAATGGTTTAAGAGCTATGCTGGAA
XLOC_034111_gRNA_7,GGAAAGGACCTTAAACACCGGATTTCAACAAACTTGGACTGTTTAAGAGCTATGCTGGAA
XLOC_034111_gRNA_8,GGAAAGGACCTTAAACACCGTTATTAAAGCATTTCCCTCAGTTTAAGAGCTATGCTGGAA
XLOC_034111_gRNA_9,GGAAAGGACCTTAAACACCGGTTGAAATCATAATGGTAGTGTTTAAGAGCTATGCTGGAA
XLOC_034111_gRNA_10,GGAAAGGACCTTAAACACCGAGTAGGCATTATTATGTCACGTTTAAGAGCTATGCTGGAA
ENSG00000229956.5_gRNA_1,GGAAAGGACCTTAAACACCGGAAGTGACTGATCAATTCAGGTTTAAGAGCTATGCTGGAA
ENSG00000229956.5_gRNA_2,GGAAAGGACCTTAAACACCGAGGCGCCATAAGGACAACCCGTTTAAGAGCTATGCTGGAA
ENSG00000229956.5_gRNA_3,GGAAAGGACCTTAAACACCGCGAGGCTTCTAGTGCCACGAGTTTAAGAGCTATGCTGGAA
ENSG00000229956.5_gRNA_4,GGAAAGGACCTTAAACACCGCTGATCAATTCAGGGGCGTGGTTTAAGAGCTATGCTGGAA
ENSG00000229956.5_gRNA_5,GGAAAGGACCTTAAACACCGGAGAGCCCCCTACAGGTGGGGTTTAAGAGCTATGCTGGAA
ENSG00000229956.5_gRNA_6,GGAAAGGACCTTAAACACCGCTTCGTGGCACTAGAAGCCTGTTTAAGAGCTATGCTGGAA
ENSG00000229956.5_gRNA_7,GGAAAGGACCTTAAACACCGCACCTGTAGGGGGCTCTCCGGTTTAAGAGCTATGCTGGAA
ENSG00000229956.5_gRNA_8,GGAAAGGACCTTAAACACCGTGGGTCCTCCCACCTGTAGGGTTTAAGAGCTATGCTGGAA
ENSG00000229956.5_gRNA_9,GGAAAGGACCTTAAACACCGGGAAGTGACTGATCAATTCAGTTTAAGAGCTATGCTGGAA
ENSG00000229956.5_gRNA_10,GGAAAGGACCTTAAACACCGTCCAGCTCCACCTAAGGAAGGTTTAAGAGCTATGCTGGAA
XLOC_135329_gRNA_1,GGAAAGGACCTTAAACACCGGAAAATATTGAAAGACACAGGTTTAAGAGCTATGCTGGAA
XLOC_135329_gRNA_2,GGAAAGGACCTTAAACACCGACAGACACCATACAGCAAGAGTTTAAGAGCTATGCTGGAA
XLOC_135329_gRNA_3,GGAAAGGACCTTAAACACCGGACAGTCTTCATATAACCCGGTTTAAGAGCTATGCTGGAA
XLOC_135329_gRNA_4,GGAAAGGACCTTAAACACCGAGAAAATATTGAAAGACACAGTTTAAGAGCTATGCTGGAA
XLOC_135329_gRNA_5,GGAAAGGACCTTAAACACCGTCTGATCTTTGCTCCCCTAGGTTTAAGAGCTATGCTGGAA
XLOC_135329_gRNA_6,GGAAAGGACCTTAAACACCGTATGGTGTCTGTGGAAAAGTGTTTAAGAGCTATGCTGGAA
XLOC_135329_gRNA_7,GGAAAGGACCTTAAACACCGAAAAATACCTTAACCTCTAGGTTTAAGAGCTATGCTGGAA
XLOC_135329_gRNA_8,GGAAAGGACCTTAAACACCGTTCTTGCTGTATGGTGTCTGGTTTAAGAGCTATGCTGGAA
XLOC_135329_gRNA_9,GGAAAGGACCTTAAACACCGGGAAAAATACCTTAACCTCTGTTTAAGAGCTATGCTGGAA
XLOC_135329_gRNA_10,GGAAAGGACCTTAAACACCGGAGAAAATATTGAAAGACACGTTTAAGAGCTATGCTGGAA
ENSG00000230798.1_gRNA_1,GGAAAGGACCTTAAACACCGGGACAGGGCGCGCAGCCTGGGTTTAAGAGCTATGCTGGAA
ENSG00000230798.1_gRNA_2,GGAAAGGACCTTAAACACCGGGCCGGGACCCAGGGTCCGGGTTTAAGAGCTATGCTGGAA
ENSG00000230798.1_gRNA_3,GGAAAGGACCTTAAACACCGGGGGAAAGGAAATTGGGGAGGTTTAAGAGCTATGCTGGAA
ENSG00000230798.1_gRNA_4,GGAAAGGACCTTAAACACCGGGAGGTGCATTTGTTGCTCGGTTTAAGAGCTATGCTGGAA
ENSG00000230798.1_gRNA_5,GGAAAGGACCTTAAACACCGATTGGGGAGAGGCAGAGTCCGTTTAAGAGCTATGCTGGAA
ENSG00000230798.1_gRNA_6,GGAAAGGACCTTAAACACCGCAGAGTCCAGGATTGGGCAGGTTTAAGAGCTATGCTGGAA
ENSG00000230798.1_gRNA_7,GGAAAGGACCTTAAACACCGCGGCCATTTGGCTTGAGCGGGTTTAAGAGCTATGCTGGAA
ENSG00000230798.1_gRNA_8,GGAAAGGACCTTAAACACCGCCGGGACCGGGCTTGGGACAGTTTAAGAGCTATGCTGGAA
ENSG00000230798.1_gRNA_9,GGAAAGGACCTTAAACACCGATAGGGACGCGCCAATGGCCGTTTAAGAGCTATGCTGGAA
ENSG00000230798.1_gRNA_10,GGAAAGGACCTTAAACACCGGCGCCAATGGCCGGGACCCAGTTTAAGAGCTATGCTGGAA
XLOC_080868_gRNA_1,GGAAAGGACCTTAAACACCGACCTAGAGTGAAACCCCACAGTTTAAGAGCTATGCTGGAA
XLOC_080868_gRNA_2,GGAAAGGACCTTAAACACCGATGTGAAAGCATAAGCTCTGGTTTAAGAGCTATGCTGGAA
XLOC_080868_gRNA_3,GGAAAGGACCTTAAACACCGTGCACCATTGTACTGTACCCGTTTAAGAGCTATGCTGGAA
XLOC_080868_gRNA_4,GGAAAGGACCTTAAACACCGGAGTCTCACTCTGCTGTCCAGTTTAAGAGCTATGCTGGAA
XLOC_080868_gRNA_5,GGAAAGGACCTTAAACACCGCACCTAGAGTGAAACCCCACGTTTAAGAGCTATGCTGGAA
XLOC_080868_gRNA_6,GGAAAGGACCTTAAACACCGCATGTGAAAGCATAAGCTCTGTTTAAGAGCTATGCTGGAA
XLOC_080868_gRNA_7,GGAAAGGACCTTAAACACCGAAGAAGTAGAAATTCTGAGAGTTTAAGAGCTATGCTGGAA
XLOC_080868_gRNA_8,GGAAAGGACCTTAAACACCGTTGCAGCTCCCAGCCCTGTGGTTTAAGAGCTATGCTGGAA
XLOC_080868_gRNA_9,GGAAAGGACCTTAAACACCGCTGTCCAGGGTACAGTACAAGTTTAAGAGCTATGCTGGAA
ENSG00000228741.2_gRNA_1,GGAAAGGACCTTAAACACCGATCCCTCCAAGGACCCTCTGGTTTAAGAGCTATGCTGGAA
ENSG00000228741.2_gRNA_2,GGAAAGGACCTTAAACACCGAGCCAGAGACTGATTCGCTGGTTTAAGAGCTATGCTGGAA
ENSG00000228741.2_gRNA_3,GGAAAGGACCTTAAACACCGCGCTGCGGTCCTGGGCCCAGGTTTAAGAGCTATGCTGGAA
ENSG00000228741.2_gRNA_4,GGAAAGGACCTTAAACACCGCCCTGGCCGAGGAAATGAAGGTTTAAGAGCTATGCTGGAA
ENSG00000228741.2_gRNA_5,GGAAAGGACCTTAAACACCGGAGGAAATGAAGAGGGCGCAGTTTAAGAGCTATGCTGGAA
ENSG00000228741.2_gRNA_6,GGAAAGGACCTTAAACACCGGTCCTCAGAGGGTCCTTGGAGTTTAAGAGCTATGCTGGAA
ENSG00000228741.2_gRNA_7,GGAAAGGACCTTAAACACCGCACCCGGGACAGTTTCCAGTGTTTAAGAGCTATGCTGGAA
ENSG00000228741.2_gRNA_8,GGAAAGGACCTTAAACACCGGGGATGCTGGGATCCCTCCAGTTTAAGAGCTATGCTGGAA
ENSG00000228741.2_gRNA_9,GGAAAGGACCTTAAACACCGCCTGGCCGAGGAAATGAAGAGTTTAAGAGCTATGCTGGAA
ENSG00000228741.2_gRNA_10,GGAAAGGACCTTAAACACCGTGGAAGGGGGAGGAAGGTCAGTTTAAGAGCTATGCTGGAA
ENSG00000250132.2_gRNA_1,GGAAAGGACCTTAAACACCGAGTAGCGGCAGCCCTGAGGAGTTTAAGAGCTATGCTGGAA
ENSG00000250132.2_gRNA_2,GGAAAGGACCTTAAACACCGGGACGGTGAGACGGCCGCGGGTTTAAGAGCTATGCTGGAA
ENSG00000250132.2_gRNA_3,GGAAAGGACCTTAAACACCGCGGCCGTCTCACCGTCCTCAGTTTAAGAGCTATGCTGGAA
ENSG00000250132.2_gRNA_4,GGAAAGGACCTTAAACACCGTGAGGACGGTGAGACGGCCGGTTTAAGAGCTATGCTGGAA
ENSG00000250132.2_gRNA_5,GGAAAGGACCTTAAACACCGCAGCCCTGAGGACGGTGAGAGTTTAAGAGCTATGCTGGAA
ENSG00000250132.2_gRNA_6,GGAAAGGACCTTAAACACCGCAGCAGTAGCGGCAGCCCTGGTTTAAGAGCTATGCTGGAA
ENSG00000250132.2_gRNA_7,GGAAAGGACCTTAAACACCGCCGCGGCGGCGGCGACAGCGGTTTAAGAGCTATGCTGGAA
ENSG00000250132.2_gRNA_8,GGAAAGGACCTTAAACACCGGCGACAGCGCGGAAGTCGCGGTTTAAGAGCTATGCTGGAA
ENSG00000250132.2_gRNA_9,GGAAAGGACCTTAAACACCGCGACAGCGCGGAAGTCGCGCGTTTAAGAGCTATGCTGGAA
ENSG00000250132.2_gRNA_10,GGAAAGGACCTTAAACACCGCGGCGGCGGCGGTGCCTGGGGTTTAAGAGCTATGCTGGAA
ENSG00000250132.2_gRNA_11,GGAAAGGACCTTAAACACCGCCGCGCTGTCGCCGCCGCCGGTTTAAGAGCTATGCTGGAA
ENSG00000232656.3_gRNA_1,GGAAAGGACCTTAAACACCGGCTGCCAGCTCACCACAGTGGTTTAAGAGCTATGCTGGAA
ENSG00000232656.3_gRNA_2,GGAAAGGACCTTAAACACCGATCTCATGTGACTTGACCGGGTTTAAGAGCTATGCTGGAA
ENSG00000232656.3_gRNA_3,GGAAAGGACCTTAAACACCGATCGAATCCTGATACAGCAGGTTTAAGAGCTATGCTGGAA
ENSG00000232656.3_gRNA_4,GGAAAGGACCTTAAACACCGGTTAAACAAGACAACGCTGAGTTTAAGAGCTATGCTGGAA
ENSG00000232656.3_gRNA_5,GGAAAGGACCTTAAACACCGTGGTGCTCAGTGCCGCACTGGTTTAAGAGCTATGCTGGAA
ENSG00000232656.3_gRNA_6,GGAAAGGACCTTAAACACCGAATCCTGATACAGCAGAGGTGTTTAAGAGCTATGCTGGAA
ENSG00000232656.3_gRNA_7,GGAAAGGACCTTAAACACCGGAGATGCTCTCTTCAGTCCGGTTTAAGAGCTATGCTGGAA
ENSG00000232656.3_gRNA_8,GGAAAGGACCTTAAACACCGCTTGGTTGAACGGACTCACCGTTTAAGAGCTATGCTGGAA
ENSG00000232656.3_gRNA_9,GGAAAGGACCTTAAACACCGGTTCCTGTCCCAGATTCCTCGTTTAAGAGCTATGCTGGAA
ENSG00000232656.3_gRNA_10,GGAAAGGACCTTAAACACCGGAGTCCGTTCAACCAAGCCCGTTTAAGAGCTATGCTGGAA
XLOC_079926_gRNA_1,GGAAAGGACCTTAAACACCGTGGTGCAGGTGGAAGGAAAGGTTTAAGAGCTATGCTGGAA
XLOC_079926_gRNA_2,GGAAAGGACCTTAAACACCGCCATGAGAACCTGGTGCAGGGTTTAAGAGCTATGCTGGAA
XLOC_079926_gRNA_3,GGAAAGGACCTTAAACACCGTGGCCCTTCTACCTTCCCTGGTTTAAGAGCTATGCTGGAA
XLOC_079926_gRNA_4,GGAAAGGACCTTAAACACCGGAAGGAAAGGGGACCCCACAGTTTAAGAGCTATGCTGGAA
XLOC_079926_gRNA_5,GGAAAGGACCTTAAACACCGCAGGGAAGGTAGAAGGGCCAGTTTAAGAGCTATGCTGGAA
XLOC_079926_gRNA_6,GGAAAGGACCTTAAACACCGGCCCTTCTACCTTCCCTGTGGTTTAAGAGCTATGCTGGAA
XLOC_079926_gRNA_7,GGAAAGGACCTTAAACACCGGCTCCCTCTGCAGGGCACTGGTTTAAGAGCTATGCTGGAA
XLOC_079926_gRNA_8,GGAAAGGACCTTAAACACCGGCCAGGGCTTTCCCCAGCAGGTTTAAGAGCTATGCTGGAA
XLOC_079926_gRNA_9,GGAAAGGACCTTAAACACCGCCGCCCCAGTGCCCTGCAGAGTTTAAGAGCTATGCTGGAA
XLOC_079926_gRNA_10,GGAAAGGACCTTAAACACCGGCGGGGGAGTAGGAGTGGGCGTTTAAGAGCTATGCTGGAA
ENSG00000231889.3_gRNA_1,GGAAAGGACCTTAAACACCGTCTCATGGATGGGCTCCGAGGTTTAAGAGCTATGCTGGAA
ENSG00000231889.3_gRNA_2,GGAAAGGACCTTAAACACCGGCCGAGTCATCGATCCCGCGGTTTAAGAGCTATGCTGGAA
ENSG00000231889.3_gRNA_3,GGAAAGGACCTTAAACACCGGATCTCATGGATGGGCTCCGGTTTAAGAGCTATGCTGGAA
ENSG00000231889.3_gRNA_4,GGAAAGGACCTTAAACACCGGGGATCGATGACTCGGCTGGGTTTAAGAGCTATGCTGGAA
ENSG00000231889.3_gRNA_5,GGAAAGGACCTTAAACACCGCCGAGTCATCGATCCCGCGCGTTTAAGAGCTATGCTGGAA
ENSG00000231889.3_gRNA_6,GGAAAGGACCTTAAACACCGAGTGTTCGGGGCCGTTTTGGGTTTAAGAGCTATGCTGGAA
ENSG00000231889.3_gRNA_7,GGAAAGGACCTTAAACACCGGGATCGATGACTCGGCTGGCGTTTAAGAGCTATGCTGGAA
ENSG00000231889.3_gRNA_8,GGAAAGGACCTTAAACACCGTCGGAGCCCATCCATGAGATGTTTAAGAGCTATGCTGGAA
ENSG00000231889.3_gRNA_9,GGAAAGGACCTTAAACACCGGCTGGCGGGCACGGTCACCTGTTTAAGAGCTATGCTGGAA
ENSG00000231889.3_gRNA_10,GGAAAGGACCTTAAACACCGGGAGCACCGATCTCATGGATGTTTAAGAGCTATGCTGGAA
ENSG00000231074.4_gRNA_1,GGAAAGGACCTTAAACACCGCTGCGTCAGAGTTTCACCCGGTTTAAGAGCTATGCTGGAA
ENSG00000231074.4_gRNA_2,GGAAAGGACCTTAAACACCGAAACTCTGACGCAGTCACCGGTTTAAGAGCTATGCTGGAA
ENSG00000231074.4_gRNA_3,GGAAAGGACCTTAAACACCGTATGACGCTGCCGAGACCCGGTTTAAGAGCTATGCTGGAA
ENSG00000231074.4_gRNA_4,GGAAAGGACCTTAAACACCGCGTCAGAGTTTCACCCGGGGGTTTAAGAGCTATGCTGGAA
ENSG00000231074.4_gRNA_5,GGAAAGGACCTTAAACACCGTGCGTGTCCAGGTGAGAAAGGTTTAAGAGCTATGCTGGAA
ENSG00000231074.4_gRNA_6,GGAAAGGACCTTAAACACCGAAGAGGTGTGACGTGCAGATGTTTAAGAGCTATGCTGGAA
ENSG00000231074.4_gRNA_7,GGAAAGGACCTTAAACACCGGGGTCTCGGCAGCGTCATAGGTTTAAGAGCTATGCTGGAA
ENSG00000231074.4_gRNA_8,GGAAAGGACCTTAAACACCGGCGGGGTAGCCAAGCAACGCGTTTAAGAGCTATGCTGGAA
ENSG00000231074.4_gRNA_9,GGAAAGGACCTTAAACACCGCGGACGCGCTGACGTCGCCGGTTTAAGAGCTATGCTGGAA
ENSG00000231074.4_gRNA_10,GGAAAGGACCTTAAACACCGACTGCGTCAGAGTTTCACCCGTTTAAGAGCTATGCTGGAA
XLOC_018352_gRNA_1,GGAAAGGACCTTAAACACCGCTCCTGCTCCCCGCGCAGCGGTTTAAGAGCTATGCTGGAA
XLOC_018352_gRNA_2,GGAAAGGACCTTAAACACCGCTGCGCAGGGAGCAGCTGCGGTTTAAGAGCTATGCTGGAA
XLOC_018352_gRNA_3,GGAAAGGACCTTAAACACCGCTGCTCGGCTGCGTGCGGTGGTTTAAGAGCTATGCTGGAA
XLOC_018352_gRNA_4,GGAAAGGACCTTAAACACCGCGGCTGCGTGCGGTGCGGCGGTTTAAGAGCTATGCTGGAA
XLOC_018352_gRNA_5,GGAAAGGACCTTAAACACCGTGGCGCTGCTCGGCTGCGTGGTTTAAGAGCTATGCTGGAA
XLOC_018352_gRNA_6,GGAAAGGACCTTAAACACCGCCGCTCCCGGGCCCGCAGGGGTTTAAGAGCTATGCTGGAA
XLOC_018352_gRNA_7,GGAAAGGACCTTAAACACCGCTGCGCGGGGAGCAGGAGCGGTTTAAGAGCTATGCTGGAA
XLOC_018352_gRNA_8,GGAAAGGACCTTAAACACCGGGGCGGTGCCGCGCTGCGCGGTTTAAGAGCTATGCTGGAA
XLOC_018352_gRNA_9,GGAAAGGACCTTAAACACCGGCGTCTGCGGAGCCTGCGCAGTTTAAGAGCTATGCTGGAA
XLOC_018352_gRNA_10,GGAAAGGACCTTAAACACCGACCCAGCGCCGCCGGAGCAGGTTTAAGAGCTATGCTGGAA
ENSG00000247081.3_gRNA_1,GGAAAGGACCTTAAACACCGAGCCGTCTCAGGTCCCTGGGGTTTAAGAGCTATGCTGGAA
ENSG00000247081.3_gRNA_2,GGAAAGGACCTTAAACACCGAGGGACCTGAGACGGCTCCGGTTTAAGAGCTATGCTGGAA
ENSG00000247081.3_gRNA_3,GGAAAGGACCTTAAACACCGCTCAGCTCTCGCTCCCCGTGGTTTAAGAGCTATGCTGGAA
ENSG00000247081.3_gRNA_4,GGAAAGGACCTTAAACACCGGAGCTGCCTCGAGAGCCGCAGTTTAAGAGCTATGCTGGAA
ENSG00000247081.3_gRNA_5,GGAAAGGACCTTAAACACCGGGAGCCGTCTCAGGTCCCTGGTTTAAGAGCTATGCTGGAA
ENSG00000247081.3_gRNA_6,GGAAAGGACCTTAAACACCGCTAACCCACCGTTCCCCCCAGTTTAAGAGCTATGCTGGAA
ENSG00000247081.3_gRNA_7,GGAAAGGACCTTAAACACCGGAGCCGTCTCAGGTCCCTGGGTTTAAGAGCTATGCTGGAA
ENSG00000247081.3_gRNA_8,GGAAAGGACCTTAAACACCGGCTGCCTCGAGAGCCGCACGGTTTAAGAGCTATGCTGGAA
ENSG00000247081.3_gRNA_9,GGAAAGGACCTTAAACACCGGGGTTAGACGGGGACGGGAAGTTTAAGAGCTATGCTGGAA
ENSG00000247081.3_gRNA_10,GGAAAGGACCTTAAACACCGAACGGTGGGTTAGACGGGGAGTTTAAGAGCTATGCTGGAA
ENSG00000242759.2_gRNA_1,GGAAAGGACCTTAAACACCGAGAAGCCAACGGAGCCCCTGGTTTAAGAGCTATGCTGGAA
ENSG00000242759.2_gRNA_2,GGAAAGGACCTTAAACACCGAAGGAAAGAAAACTCCGCAGGTTTAAGAGCTATGCTGGAA
ENSG00000242759.2_gRNA_3,GGAAAGGACCTTAAACACCGGAAAACATGGTTGTCACTCGGTTTAAGAGCTATGCTGGAA
ENSG00000242759.2_gRNA_4,GGAAAGGACCTTAAACACCGGTCACTCGTGGAGAAGCCAAGTTTAAGAGCTATGCTGGAA
ENSG00000242759.2_gRNA_5,GGAAAGGACCTTAAACACCGGGCAGAAGAAGCGCATTGCGGTTTAAGAGCTATGCTGGAA
ENSG00000242759.2_gRNA_6,GGAAAGGACCTTAAACACCGACTTTGGGAGCTGCGCCGCGGTTTAAGAGCTATGCTGGAA
ENSG00000242759.2_gRNA_7,GGAAAGGACCTTAAACACCGAAAGGAAAGAAAACTCCGCAGTTTAAGAGCTATGCTGGAA
ENSG00000242759.2_gRNA_8,GGAAAGGACCTTAAACACCGCTCACTGCGCACGCGCCGGTGTTTAAGAGCTATGCTGGAA
ENSG00000242759.2_gRNA_9,GGAAAGGACCTTAAACACCGAGAACTCACTGCGCACGCGCGTTTAAGAGCTATGCTGGAA
ENSG00000242759.2_gRNA_10,GGAAAGGACCTTAAACACCGAAACTCCGCAGGGGCTCCGTGTTTAAGAGCTATGCTGGAA
XLOC_153861_gRNA_1,GGAAAGGACCTTAAACACCGTGTAATCCCAGCTACTCAGGGTTTAAGAGCTATGCTGGAA
XLOC_153861_gRNA_2,GGAAAGGACCTTAAACACCGGAGAATCACTTGAACCTGGGGTTTAAGAGCTATGCTGGAA
XLOC_153861_gRNA_3,GGAAAGGACCTTAAACACCGCAGGAGAATCACTTGAACCTGTTTAAGAGCTATGCTGGAA
XLOC_153861_gRNA_4,GGAAAGGACCTTAAACACCGACAGCACTGCACTCCAGCCTGTTTAAGAGCTATGCTGGAA
XLOC_153861_gRNA_5,GGAAAGGACCTTAAACACCGTTTTTTTTTTTTTTTCAAGAGTTTAAGAGCTATGCTGGAA
XLOC_153861_gRNA_6,GGAAAGGACCTTAAACACCGGCAGGAGAATCACTTGAACCGTTTAAGAGCTATGCTGGAA
XLOC_153861_gRNA_7,GGAAAGGACCTTAAACACCGCACTTGAACCTGGGAGGCAGGTTTAAGAGCTATGCTGGAA
XLOC_153861_gRNA_8,GGAAAGGACCTTAAACACCGGCTACTCAGGAGGCTGAGGCGTTTAAGAGCTATGCTGGAA
XLOC_153861_gRNA_9,GGAAAGGACCTTAAACACCGCACAGCACTGCACTCCAGCCGTTTAAGAGCTATGCTGGAA
XLOC_153861_gRNA_10,GGAAAGGACCTTAAACACCGGGAGTCTCGCTTTGTTGCCCGTTTAAGAGCTATGCTGGAA
XLOC_034116_gRNA_1,GGAAAGGACCTTAAACACCGATGATAGTATATATTCTTTGGTTTAAGAGCTATGCTGGAA
XLOC_034116_gRNA_2,GGAAAGGACCTTAAACACCGTAGCACATAGTTCTTTGGTGGTTTAAGAGCTATGCTGGAA
XLOC_034116_gRNA_3,GGAAAGGACCTTAAACACCGTTTTCTGTAACTCTGAGCTGGTTTAAGAGCTATGCTGGAA
XLOC_034116_gRNA_4,GGAAAGGACCTTAAACACCGTCAAATACAAGTATAATATCGTTTAAGAGCTATGCTGGAA
XLOC_034116_gRNA_5,GGAAAGGACCTTAAACACCGAAGTGCTAGTACATAGTATCGTTTAAGAGCTATGCTGGAA
XLOC_034116_gRNA_6,GGAAAGGACCTTAAACACCGGAAATTCCAAAATATCTATAGTTTAAGAGCTATGCTGGAA
XLOC_034116_gRNA_7,GGAAAGGACCTTAAACACCGTGTAATAGCACATAGTTCTTGTTTAAGAGCTATGCTGGAA
XLOC_034116_gRNA_8,GGAAAGGACCTTAAACACCGTTATGATAGTATATATTCTTGTTTAAGAGCTATGCTGGAA
XLOC_034116_gRNA_9,GGAAAGGACCTTAAACACCGTATGATAGTATATATTCTTTGTTTAAGAGCTATGCTGGAA
XLOC_034116_gRNA_10,GGAAAGGACCTTAAACACCGATTCTTCCATATAGATATTTGTTTAAGAGCTATGCTGGAA
XLOC_082497_gRNA_1,GGAAAGGACCTTAAACACCGTTGGTGCTGCCCTATCACAGGTTTAAGAGCTATGCTGGAA
XLOC_082497_gRNA_2,GGAAAGGACCTTAAACACCGCAGCTGCCTGGGGATGAGGGGTTTAAGAGCTATGCTGGAA
XLOC_082497_gRNA_3,GGAAAGGACCTTAAACACCGAGAGAATCTGCACTTAAGAGGTTTAAGAGCTATGCTGGAA
XLOC_082497_gRNA_4,GGAAAGGACCTTAAACACCGGTGAGATATTGGATTGAACTGTTTAAGAGCTATGCTGGAA
XLOC_082497_gRNA_5,GGAAAGGACCTTAAACACCGAGCAAAACCATACTGAACTCGTTTAAGAGCTATGCTGGAA
XLOC_082497_gRNA_6,GGAAAGGACCTTAAACACCGACTTAAGAGAGGGAGAGCACGTTTAAGAGCTATGCTGGAA
XLOC_082497_gRNA_7,GGAAAGGACCTTAAACACCGGAGAATCTGCACTTAAGAGAGTTTAAGAGCTATGCTGGAA
XLOC_082497_gRNA_8,GGAAAGGACCTTAAACACCGGTCACACCTCCCTCATCCCCGTTTAAGAGCTATGCTGGAA
XLOC_082497_gRNA_9,GGAAAGGACCTTAAACACCGCTGCACCAAGCAGCTGCCTGGTTTAAGAGCTATGCTGGAA
XLOC_082497_gRNA_10,GGAAAGGACCTTAAACACCGAAGCAGCTGCCTGGGGATGAGTTTAAGAGCTATGCTGGAA
XLOC_046494_gRNA_1,GGAAAGGACCTTAAACACCGAGCGCGCAGCTCCCGCGGCTGTTTAAGAGCTATGCTGGAA
XLOC_046494_gRNA_2,GGAAAGGACCTTAAACACCGGGGGCAGGCTCGGCGCCGGTGTTTAAGAGCTATGCTGGAA
XLOC_046494_gRNA_3,GGAAAGGACCTTAAACACCGGAGTGGGGCAGGCTCGGCGCGTTTAAGAGCTATGCTGGAA
XLOC_046494_gRNA_4,GGAAAGGACCTTAAACACCGCTTGGCCCCGCCAGCCAGAGGTTTAAGAGCTATGCTGGAA
XLOC_046494_gRNA_5,GGAAAGGACCTTAAACACCGCCAAGGGGCTGAGAGGAGTGGTTTAAGAGCTATGCTGGAA
XLOC_046494_gRNA_6,GGAAAGGACCTTAAACACCGCCCTTGGCCCCGCCAGCCAGGTTTAAGAGCTATGCTGGAA
XLOC_046494_gRNA_7,GGAAAGGACCTTAAACACCGGGCGGGGCCAAGGGGCTGAGGTTTAAGAGCTATGCTGGAA
XLOC_046494_gRNA_8,GGAAAGGACCTTAAACACCGCCGCGGCTCGGCTGCCGCCGGTTTAAGAGCTATGCTGGAA
XLOC_046494_gRNA_9,GGAAAGGACCTTAAACACCGCTCTGGCTGGCGGGGCCAAGGTTTAAGAGCTATGCTGGAA
XLOC_046494_gRNA_10,GGAAAGGACCTTAAACACCGGCCAAGGGGCTGAGAGGAGTGTTTAAGAGCTATGCTGGAA
XLOC_017306_gRNA_1,GGAAAGGACCTTAAACACCGCTACTGAATTCTACACTCAGGTTTAAGAGCTATGCTGGAA
XLOC_017306_gRNA_2,GGAAAGGACCTTAAACACCGCAGGCATCAGAAACAGCTGGGTTTAAGAGCTATGCTGGAA
XLOC_017306_gRNA_3,GGAAAGGACCTTAAACACCGTACTGAATTCTACACTCAGGGTTTAAGAGCTATGCTGGAA
XLOC_017306_gRNA_4,GGAAAGGACCTTAAACACCGAGGCATCAGAAACAGCTGGAGTTTAAGAGCTATGCTGGAA
XLOC_017306_gRNA_5,GGAAAGGACCTTAAACACCGGCTACTGAATTCTACACTCAGTTTAAGAGCTATGCTGGAA
XLOC_017306_gRNA_6,GGAAAGGACCTTAAACACCGTTGTTAAGGCACAGATTGCAGTTTAAGAGCTATGCTGGAA
XLOC_017306_gRNA_7,GGAAAGGACCTTAAACACCGTGAATTCTACACTCAGGGGGGTTTAAGAGCTATGCTGGAA
XLOC_017306_gRNA_8,GGAAAGGACCTTAAACACCGGAGCAGGCATCAGAAACAGCGTTTAAGAGCTATGCTGGAA
XLOC_017306_gRNA_9,GGAAAGGACCTTAAACACCGAGCTACTGAATTCTACACTCGTTTAAGAGCTATGCTGGAA
XLOC_017306_gRNA_10,GGAAAGGACCTTAAACACCGAGTGTAGAATTCAGTAGCTCGTTTAAGAGCTATGCTGGAA
XLOC_033516_gRNA_1,GGAAAGGACCTTAAACACCGACTTTCAATAGATCGCAGCGGTTTAAGAGCTATGCTGGAA
XLOC_033516_gRNA_2,GGAAAGGACCTTAAACACCGAAAGTCAGATCTCCACACAAGTTTAAGAGCTATGCTGGAA
XLOC_033516_gRNA_3,GGAAAGGACCTTAAACACCGAAAAAACCATCAGATCCCCAGTTTAAGAGCTATGCTGGAA
XLOC_033516_gRNA_4,GGAAAGGACCTTAAACACCGGAAAGTCAGATCTCCACACAGTTTAAGAGCTATGCTGGAA
XLOC_033516_gRNA_5,GGAAAGGACCTTAAACACCGAGAAGCAAGTCGTCTACGAAGTTTAAGAGCTATGCTGGAA
XLOC_033516_gRNA_6,GGAAAGGACCTTAAACACCGCTTTCAATAGATCGCAGCGAGTTTAAGAGCTATGCTGGAA
XLOC_033516_gRNA_7,GGAAAGGACCTTAAACACCGTTTTTTTACAAACCCTTGTGGTTTAAGAGCTATGCTGGAA
XLOC_033516_gRNA_8,GGAAAGGACCTTAAACACCGTAGACGACTTGCTTCTGGGTGTTTAAGAGCTATGCTGGAA
XLOC_033516_gRNA_9,GGAAAGGACCTTAAACACCGGACGACTTGCTTCTGGGTCGGTTTAAGAGCTATGCTGGAA
XLOC_033516_gRNA_10,GGAAAGGACCTTAAACACCGTTCGTAGACGACTTGCTTCTGTTTAAGAGCTATGCTGGAA
ENSG00000224687.1_gRNA_1,GGAAAGGACCTTAAACACCGGGCACTCGGAGCTTCTGAGGGTTTAAGAGCTATGCTGGAA
ENSG00000224687.1_gRNA_2,GGAAAGGACCTTAAACACCGGACCGCGAGAGACGCCGGCGGTTTAAGAGCTATGCTGGAA
ENSG00000224687.1_gRNA_3,GGAAAGGACCTTAAACACCGCTGACCGCGAGAGACGCCGGGTTTAAGAGCTATGCTGGAA
ENSG00000224687.1_gRNA_4,GGAAAGGACCTTAAACACCGGCGGCTCCGAGGAGGTGGGAGTTTAAGAGCTATGCTGGAA
ENSG00000224687.1_gRNA_5,GGAAAGGACCTTAAACACCGAGCCCCGCCGGCGTCTCTCGGTTTAAGAGCTATGCTGGAA
ENSG00000224687.1_gRNA_6,GGAAAGGACCTTAAACACCGGGCTGAAGAAGGCGGCTCCGGTTTAAGAGCTATGCTGGAA
ENSG00000224687.1_gRNA_7,GGAAAGGACCTTAAACACCGGAAGGCGGCTCCGAGGAGGTGTTTAAGAGCTATGCTGGAA
ENSG00000224687.1_gRNA_8,GGAAAGGACCTTAAACACCGGGTCTGACCGCGAGAGACGCGTTTAAGAGCTATGCTGGAA
ENSG00000224687.1_gRNA_9,GGAAAGGACCTTAAACACCGACTCGGAGCTTCTGAGGCGGGTTTAAGAGCTATGCTGGAA
ENSG00000224687.1_gRNA_10,GGAAAGGACCTTAAACACCGTGAAGAAGGCGGCTCCGAGGGTTTAAGAGCTATGCTGGAA
ENSG00000240050.1_gRNA_1,GGAAAGGACCTTAAACACCGTTGTGCTGAGTCTGGAAGCGGTTTAAGAGCTATGCTGGAA
ENSG00000240050.1_gRNA_2,GGAAAGGACCTTAAACACCGAGCGACTGCTCCCAGCATGTGTTTAAGAGCTATGCTGGAA
ENSG00000240050.1_gRNA_3,GGAAAGGACCTTAAACACCGTCGCTAGATGCATCTCAAGGGTTTAAGAGCTATGCTGGAA
ENSG00000240050.1_gRNA_4,GGAAAGGACCTTAAACACCGGCTAGTTACGTGGAGTAACAGTTTAAGAGCTATGCTGGAA
ENSG00000240050.1_gRNA_5,GGAAAGGACCTTAAACACCGCAGTCGCTAGATGCATCTCAGTTTAAGAGCTATGCTGGAA
ENSG00000240050.1_gRNA_6,GGAAAGGACCTTAAACACCGCGCTAGATGCATCTCAAGGTGTTTAAGAGCTATGCTGGAA
ENSG00000240050.1_gRNA_7,GGAAAGGACCTTAAACACCGTTCACTTTTTTGAGGCAGGAGTTTAAGAGCTATGCTGGAA
ENSG00000240050.1_gRNA_8,GGAAAGGACCTTAAACACCGTACAACTGCTCCTACATGCTGTTTAAGAGCTATGCTGGAA
ENSG00000240050.1_gRNA_9,GGAAAGGACCTTAAACACCGTTACAACTGCTCCTACATGCGTTTAAGAGCTATGCTGGAA
ENSG00000240050.1_gRNA_10,GGAAAGGACCTTAAACACCGGTTTTCAGACACTGGAGAGCGTTTAAGAGCTATGCTGGAA
ENSG00000248131.1_gRNA_1,GGAAAGGACCTTAAACACCGGGCTCCCTCAGCTTGCAAGGGTTTAAGAGCTATGCTGGAA
ENSG00000248131.1_gRNA_2,GGAAAGGACCTTAAACACCGGGCGGGCCCGGCACTCAGAGGTTTAAGAGCTATGCTGGAA
ENSG00000248131.1_gRNA_3,GGAAAGGACCTTAAACACCGGGGCCAGCGTGAGTTCCGGGGTTTAAGAGCTATGCTGGAA
ENSG00000248131.1_gRNA_4,GGAAAGGACCTTAAACACCGAAGGGGCTCCCACAGTGCAGGTTTAAGAGCTATGCTGGAA
ENSG00000248131.1_gRNA_5,GGAAAGGACCTTAAACACCGCGCCCACCCGGAACTCACGCGTTTAAGAGCTATGCTGGAA
ENSG00000248131.1_gRNA_6,GGAAAGGACCTTAAACACCGAGAGGCGCAGGCGGGAACCAGTTTAAGAGCTATGCTGGAA
ENSG00000248131.1_gRNA_7,GGAAAGGACCTTAAACACCGCACACCGCCTTGCAAGCTGAGTTTAAGAGCTATGCTGGAA
ENSG00000248131.1_gRNA_8,GGAAAGGACCTTAAACACCGGGCCAGCGTGAGTTCCGGGTGTTTAAGAGCTATGCTGGAA
ENSG00000248131.1_gRNA_9,GGAAAGGACCTTAAACACCGTTCAGCCCGCCGCTGCACTGGTTTAAGAGCTATGCTGGAA
ENSG00000248131.1_gRNA_10,GGAAAGGACCTTAAACACCGAGCTTGCAAGGCGGTGTGGAGTTTAAGAGCTATGCTGGAA
ENSG00000253352.4_gRNA_1,GGAAAGGACCTTAAACACCGCAAGTAATGGATGACAACCAGTTTAAGAGCTATGCTGGAA
ENSG00000253352.4_gRNA_2,GGAAAGGACCTTAAACACCGTTGACCATATTCCACGACCAGTTTAAGAGCTATGCTGGAA
ENSG00000253352.4_gRNA_3,GGAAAGGACCTTAAACACCGCTTTACATGTCTAGGCTGTGGTTTAAGAGCTATGCTGGAA
ENSG00000253352.4_gRNA_4,GGAAAGGACCTTAAACACCGACAGCCTAGACATGTAAAGTGTTTAAGAGCTATGCTGGAA
ENSG00000253352.4_gRNA_5,GGAAAGGACCTTAAACACCGCAGCTAATTAATGGTGCACGGTTTAAGAGCTATGCTGGAA
ENSG00000253352.4_gRNA_6,GGAAAGGACCTTAAACACCGACGTGCACCATTAATTAGCTGTTTAAGAGCTATGCTGGAA
ENSG00000253352.4_gRNA_7,GGAAAGGACCTTAAACACCGTGATCCTACTTTACATGTCTGTTTAAGAGCTATGCTGGAA
ENSG00000253352.4_gRNA_8,GGAAAGGACCTTAAACACCGAATGAGAGTCAGAAAAGTACGTTTAAGAGCTATGCTGGAA
ENSG00000253352.4_gRNA_9,GGAAAGGACCTTAAACACCGTGTAAAGTAGGATCAAGTAAGTTTAAGAGCTATGCTGGAA
ENSG00000253352.4_gRNA_10,GGAAAGGACCTTAAACACCGTGTCTAGGCTGTGTGGTTGGGTTTAAGAGCTATGCTGGAA
ENSG00000239482.2_gRNA_1,GGAAAGGACCTTAAACACCGTTTCTGGTGAGTCAGCCAGGGTTTAAGAGCTATGCTGGAA
ENSG00000239482.2_gRNA_2,GGAAAGGACCTTAAACACCGCAGCCAACCTGTCCTCTCCAGTTTAAGAGCTATGCTGGAA
ENSG00000239482.2_gRNA_3,GGAAAGGACCTTAAACACCGGAAATGTTGCGGGATTCAGGGTTTAAGAGCTATGCTGGAA
ENSG00000239482.2_gRNA_4,GGAAAGGACCTTAAACACCGAGGCCGTGGAGAGGACAGGTGTTTAAGAGCTATGCTGGAA
ENSG00000239482.2_gRNA_5,GGAAAGGACCTTAAACACCGAGGAGGACGAGAGAGACCTTGTTTAAGAGCTATGCTGGAA
ENSG00000239482.2_gRNA_6,GGAAAGGACCTTAAACACCGAATCTTTATTGAGTGCACTCGTTTAAGAGCTATGCTGGAA
ENSG00000239482.2_gRNA_7,GGAAAGGACCTTAAACACCGCTGACTCACCAGAAATGTTGGTTTAAGAGCTATGCTGGAA
ENSG00000239482.2_gRNA_8,GGAAAGGACCTTAAACACCGTGACTCATGTCCAAAAGGCTGTTTAAGAGCTATGCTGGAA
ENSG00000239482.2_gRNA_9,GGAAAGGACCTTAAACACCGCTTTGCCTGTAGGTGGTCTGGTTTAAGAGCTATGCTGGAA
ENSG00000239482.2_gRNA_10,GGAAAGGACCTTAAACACCGCTGTCTCCTTTGCCTGTAGGGTTTAAGAGCTATGCTGGAA
ENSG00000172965.10_gRNA_1,GGAAAGGACCTTAAACACCGTGACCCCACATGGGACCCAGGTTTAAGAGCTATGCTGGAA
ENSG00000172965.10_gRNA_2,GGAAAGGACCTTAAACACCGTCTCTCTGAGAGGATCAGGAGTTTAAGAGCTATGCTGGAA
ENSG00000172965.10_gRNA_3,GGAAAGGACCTTAAACACCGCCCAAACACTGACCCCACATGTTTAAGAGCTATGCTGGAA
ENSG00000172965.10_gRNA_4,GGAAAGGACCTTAAACACCGCCCAGGGGTCGCCCACACAGGTTTAAGAGCTATGCTGGAA
ENSG00000172965.10_gRNA_5,GGAAAGGACCTTAAACACCGAATGTCGGGAGAGGAAGTGGGTTTAAGAGCTATGCTGGAA
ENSG00000172965.10_gRNA_6,GGAAAGGACCTTAAACACCGAGTGTTTGGGTCTCTCTGAGGTTTAAGAGCTATGCTGGAA
ENSG00000172965.10_gRNA_7,GGAAAGGACCTTAAACACCGCACAAGTATGAAGAGAATGTGTTTAAGAGCTATGCTGGAA
ENSG00000172965.10_gRNA_8,GGAAAGGACCTTAAACACCGCTGACCCCACATGGGACCCAGTTTAAGAGCTATGCTGGAA
ENSG00000172965.10_gRNA_9,GGAAAGGACCTTAAACACCGACCCAGGGGTCGCCCACACAGTTTAAGAGCTATGCTGGAA
ENSG00000172965.10_gRNA_10,GGAAAGGACCTTAAACACCGCGACCCCTGGGTCCCATGTGGTTTAAGAGCTATGCTGGAA
ENSG00000271086.1_gRNA_1,GGAAAGGACCTTAAACACCGGAAATTTAAACTCTAGAACAGTTTAAGAGCTATGCTGGAA
ENSG00000271086.1_gRNA_2,GGAAAGGACCTTAAACACCGAGTCTCACCCCTTCCCACAGGTTTAAGAGCTATGCTGGAA
ENSG00000271086.1_gRNA_3,GGAAAGGACCTTAAACACCGAGGCTGCCAAGGTAGAGTCAGTTTAAGAGCTATGCTGGAA
ENSG00000271086.1_gRNA_4,GGAAAGGACCTTAAACACCGTGCCAAGGTAGAGTCAGGGAGTTTAAGAGCTATGCTGGAA
ENSG00000271086.1_gRNA_5,GGAAAGGACCTTAAACACCGAGACTCTCCAGGATTGCTGAGTTTAAGAGCTATGCTGGAA
ENSG00000271086.1_gRNA_6,GGAAAGGACCTTAAACACCGAACAGGGCAGGTGAGAGGAGGTTTAAGAGCTATGCTGGAA
ENSG00000271086.1_gRNA_7,GGAAAGGACCTTAAACACCGATTTCAGTAAGAATAAGTAGGTTTAAGAGCTATGCTGGAA
ENSG00000271086.1_gRNA_8,GGAAAGGACCTTAAACACCGCCCCTTCCCACAGAGGAGCAGTTTAAGAGCTATGCTGGAA
ENSG00000271086.1_gRNA_9,GGAAAGGACCTTAAACACCGTCTAGAACAGGGCAGGTGAGGTTTAAGAGCTATGCTGGAA
ENSG00000271086.1_gRNA_10,GGAAAGGACCTTAAACACCGTTAGAGTCCCTGCTCCTCTGGTTTAAGAGCTATGCTGGAA
ENSG00000232803.1_gRNA_1,GGAAAGGACCTTAAACACCGAGAGGCATATGACTGCCCGGGTTTAAGAGCTATGCTGGAA
ENSG00000232803.1_gRNA_2,GGAAAGGACCTTAAACACCGTGGCATGGTGCCTTTTCACGGTTTAAGAGCTATGCTGGAA
ENSG00000232803.1_gRNA_3,GGAAAGGACCTTAAACACCGTCACCGAGAGACCAGCCTCAGTTTAAGAGCTATGCTGGAA
ENSG00000232803.1_gRNA_4,GGAAAGGACCTTAAACACCGAACAACAGCCCTAGTGTTCGGTTTAAGAGCTATGCTGGAA
ENSG00000232803.1_gRNA_5,GGAAAGGACCTTAAACACCGCAGAGTGCTGAGGCCCAGAGGTTTAAGAGCTATGCTGGAA
ENSG00000232803.1_gRNA_6,GGAAAGGACCTTAAACACCGGAGAGGCATATGACTGCCCGGTTTAAGAGCTATGCTGGAA
ENSG00000232803.1_gRNA_7,GGAAAGGACCTTAAACACCGAGCTACAGAGCAGAGTGCTGGTTTAAGAGCTATGCTGGAA
ENSG00000232803.1_gRNA_8,GGAAAGGACCTTAAACACCGCTCAAGGACCCCGAACACTAGTTTAAGAGCTATGCTGGAA
ENSG00000232803.1_gRNA_9,GGAAAGGACCTTAAACACCGCCAAGCGCAGGCACTGCTGGGTTTAAGAGCTATGCTGGAA
ENSG00000232803.1_gRNA_10,GGAAAGGACCTTAAACACCGCCTAGTGTTCGGGGTCCTTGGTTTAAGAGCTATGCTGGAA
ENSG00000267040.2_gRNA_1,GGAAAGGACCTTAAACACCGGTGGCCCGGAGACAACATGGGTTTAAGAGCTATGCTGGAA
ENSG00000267040.2_gRNA_2,GGAAAGGACCTTAAACACCGCCGGACTCCCCAACACCCGGGTTTAAGAGCTATGCTGGAA
ENSG00000267040.2_gRNA_3,GGAAAGGACCTTAAACACCGCGCCACGAACAGGACCAAGTGTTTAAGAGCTATGCTGGAA
ENSG00000267040.2_gRNA_4,GGAAAGGACCTTAAACACCGGAAGTGGCCCGGAGACAACAGTTTAAGAGCTATGCTGGAA
ENSG00000267040.2_gRNA_5,GGAAAGGACCTTAAACACCGAAGACCACGCGCCAGAAACGGTTTAAGAGCTATGCTGGAA
ENSG00000267040.2_gRNA_6,GGAAAGGACCTTAAACACCGCAAGTGCCCTAACCCCGGACGTTTAAGAGCTATGCTGGAA
ENSG00000267040.2_gRNA_7,GGAAAGGACCTTAAACACCGGGCGTCAAGTGCCCTAACCCGTTTAAGAGCTATGCTGGAA
ENSG00000267040.2_gRNA_8,GGAAAGGACCTTAAACACCGGGGGTTAGGGCACTTGACGCGTTTAAGAGCTATGCTGGAA
ENSG00000267040.2_gRNA_9,GGAAAGGACCTTAAACACCGCGCCGCGCCTCCGGGTGTTGGTTTAAGAGCTATGCTGGAA
ENSG00000267040.2_gRNA_10,GGAAAGGACCTTAAACACCGGTTCGTGGCGCCGCGCCTCCGTTTAAGAGCTATGCTGGAA
XLOC_099576_gRNA_1,GGAAAGGACCTTAAACACCGGGGAGGTCATTGAATCATGGGTTTAAGAGCTATGCTGGAA
XLOC_099576_gRNA_2,GGAAAGGACCTTAAACACCGCTATCACGAGAACAGCATGAGTTTAAGAGCTATGCTGGAA
XLOC_099576_gRNA_3,GGAAAGGACCTTAAACACCGACTATCACGAGAACAGCATGGTTTAAGAGCTATGCTGGAA
XLOC_099576_gRNA_4,GGAAAGGACCTTAAACACCGAGAGGGCAGGGTTAAACCAGGTTTAAGAGCTATGCTGGAA
XLOC_099576_gRNA_5,GGAAAGGACCTTAAACACCGAGCTCCTAATGCACTCTCAGGTTTAAGAGCTATGCTGGAA
XLOC_099576_gRNA_6,GGAAAGGACCTTAAACACCGCCAGGTCCCTCCCATGACACGTTTAAGAGCTATGCTGGAA
XLOC_099576_gRNA_7,GGAAAGGACCTTAAACACCGTTAGGAGCTCTGATATGGTGGTTTAAGAGCTATGCTGGAA
XLOC_099576_gRNA_8,GGAAAGGACCTTAAACACCGAATTCAAGATGAAATTTGGGGTTTAAGAGCTATGCTGGAA
XLOC_099576_gRNA_9,GGAAAGGACCTTAAACACCGTGTCATGGGAGGGACCTGGTGTTTAAGAGCTATGCTGGAA
XLOC_099576_gRNA_10,GGAAAGGACCTTAAACACCGCATAATCCCGTGTCATGGGAGTTTAAGAGCTATGCTGGAA
XLOC_068603_gRNA_1,GGAAAGGACCTTAAACACCGGGAAGTAACAGAGATCAGAGGTTTAAGAGCTATGCTGGAA
XLOC_068603_gRNA_2,GGAAAGGACCTTAAACACCGCTGATTTGAAGACAGTCTGGGTTTAAGAGCTATGCTGGAA
XLOC_068603_gRNA_3,GGAAAGGACCTTAAACACCGGGTACACCTGTTCACAGCAGGTTTAAGAGCTATGCTGGAA
XLOC_068603_gRNA_4,GGAAAGGACCTTAAACACCGCCACTATGCCTGATTTACAGGTTTAAGAGCTATGCTGGAA
XLOC_068603_gRNA_5,GGAAAGGACCTTAAACACCGACAGAGATCAGAGAGGTGAAGTTTAAGAGCTATGCTGGAA
XLOC_068603_gRNA_6,GGAAAGGACCTTAAACACCGCCTTCACAATTACAGACTCAGTTTAAGAGCTATGCTGGAA
XLOC_068603_gRNA_7,GGAAAGGACCTTAAACACCGCCTTGAGTCTGTAATTGTGAGTTTAAGAGCTATGCTGGAA
XLOC_068603_gRNA_8,GGAAAGGACCTTAAACACCGCCTCTGTAAATCAGGCATAGGTTTAAGAGCTATGCTGGAA
XLOC_068603_gRNA_9,GGAAAGGACCTTAAACACCGCACCTGTTCACAGCAGTGGCGTTTAAGAGCTATGCTGGAA
XLOC_068603_gRNA_10,GGAAAGGACCTTAAACACCGGTCCTGCCACTGCTGTGAACGTTTAAGAGCTATGCTGGAA
XLOC_052590_gRNA_1,GGAAAGGACCTTAAACACCGCAATGACAATGCGTGCACAGGTTTAAGAGCTATGCTGGAA
XLOC_052590_gRNA_2,GGAAAGGACCTTAAACACCGAAAGGCAATAAATTGTCACAGTTTAAGAGCTATGCTGGAA
XLOC_052590_gRNA_3,GGAAAGGACCTTAAACACCGAATTGTCACAAGGCAAATGGGTTTAAGAGCTATGCTGGAA
XLOC_052590_gRNA_4,GGAAAGGACCTTAAACACCGGGGGGCAGAGCAAGATCACAGTTTAAGAGCTATGCTGGAA
XLOC_052590_gRNA_5,GGAAAGGACCTTAAACACCGAAACATCTTAACAGGAAACAGTTTAAGAGCTATGCTGGAA
XLOC_052590_gRNA_6,GGAAAGGACCTTAAACACCGAATGACAATGCGTGCACAGTGTTTAAGAGCTATGCTGGAA
XLOC_052590_gRNA_7,GGAAAGGACCTTAAACACCGAGAGCAAGATCACAAGGCCAGTTTAAGAGCTATGCTGGAA
XLOC_052590_gRNA_8,GGAAAGGACCTTAAACACCGAGGGTTCGAGAGCAGACAACGTTTAAGAGCTATGCTGGAA
XLOC_052590_gRNA_9,GGAAAGGACCTTAAACACCGAAATTGTCACAAGGCAAATGGTTTAAGAGCTATGCTGGAA
XLOC_052590_gRNA_10,GGAAAGGACCTTAAACACCGTCGAGAGCAGACAACTGGTCGTTTAAGAGCTATGCTGGAA
XLOC_135325_gRNA_1,GGAAAGGACCTTAAACACCGTCCACACAGAGTCCCTACTGGTTTAAGAGCTATGCTGGAA
XLOC_135325_gRNA_2,GGAAAGGACCTTAAACACCGGCCCCAGTAGGGACTCTGTGGTTTAAGAGCTATGCTGGAA
XLOC_135325_gRNA_3,GGAAAGGACCTTAAACACCGTCAGTGGATCTACCATTCTGGTTTAAGAGCTATGCTGGAA
XLOC_135325_gRNA_4,GGAAAGGACCTTAAACACCGCCATCCTCCAGACCCCAGAAGTTTAAGAGCTATGCTGGAA
XLOC_135325_gRNA_5,GGAAAGGACCTTAAACACCGCCTGTGAAAGCAGTCAGGAGGTTTAAGAGCTATGCTGGAA
XLOC_135325_gRNA_6,GGAAAGGACCTTAAACACCGAGCCTGTGAAAGCAGTCAGGGTTTAAGAGCTATGCTGGAA
XLOC_135325_gRNA_7,GGAAAGGACCTTAAACACCGAGCATATTGCAGGCTGTCAGGTTTAAGAGCTATGCTGGAA
XLOC_135325_gRNA_8,GGAAAGGACCTTAAACACCGTTCTGGGGTCTGGAGGATGGGTTTAAGAGCTATGCTGGAA
XLOC_135325_gRNA_9,GGAAAGGACCTTAAACACCGGCCAGCCTGTGAAAGCAGTCGTTTAAGAGCTATGCTGGAA
XLOC_135325_gRNA_10,GGAAAGGACCTTAAACACCGTCTACCATTCTGGGGTCTGGGTTTAAGAGCTATGCTGGAA
XLOC_095754_gRNA_1,GGAAAGGACCTTAAACACCGATACCTATCACTGATCTGTGGTTTAAGAGCTATGCTGGAA
XLOC_095754_gRNA_2,GGAAAGGACCTTAAACACCGTACCTATCACTGATCTGTGGGTTTAAGAGCTATGCTGGAA
XLOC_095754_gRNA_3,GGAAAGGACCTTAAACACCGTGCCCCCACAGATCAGTGATGTTTAAGAGCTATGCTGGAA
XLOC_095754_gRNA_4,GGAAAGGACCTTAAACACCGTGTCTTTGACTTGCTGTGGGGTTTAAGAGCTATGCTGGAA
XLOC_095754_gRNA_5,GGAAAGGACCTTAAACACCGACATACCTATCACTGATCTGGTTTAAGAGCTATGCTGGAA
XLOC_095754_gRNA_6,GGAAAGGACCTTAAACACCGGCGTGTCTTTGACTTGCTGTGTTTAAGAGCTATGCTGGAA
XLOC_095754_gRNA_7,GGAAAGGACCTTAAACACCGCATACCTATCACTGATCTGTGTTTAAGAGCTATGCTGGAA
XLOC_095754_gRNA_8,GGAAAGGACCTTAAACACCGTTTATTTATTTATTTTGAGAGTTTAAGAGCTATGCTGGAA
XLOC_095754_gRNA_9,GGAAAGGACCTTAAACACCGAGCGTGTCTTTGACTTGCTGGTTTAAGAGCTATGCTGGAA
XLOC_095754_gRNA_10,GGAAAGGACCTTAAACACCGTATGTTTGTTGATTTTTCTCGTTTAAGAGCTATGCTGGAA
ENSG00000234684.2_gRNA_1,GGAAAGGACCTTAAACACCGGTGACTCCCACGATCCCTAGGTTTAAGAGCTATGCTGGAA
ENSG00000234684.2_gRNA_2,GGAAAGGACCTTAAACACCGGGCTGCAGAGTGGAACATGGGTTTAAGAGCTATGCTGGAA
ENSG00000234684.2_gRNA_3,GGAAAGGACCTTAAACACCGTGGTAACGCAAGCGGCAAGGGTTTAAGAGCTATGCTGGAA
ENSG00000234684.2_gRNA_4,GGAAAGGACCTTAAACACCGGATCCCTAGCGGCTGCAGAGGTTTAAGAGCTATGCTGGAA
ENSG00000234684.2_gRNA_5,GGAAAGGACCTTAAACACCGGGAGAAAGCACGAGGCCGGGGTTTAAGAGCTATGCTGGAA
ENSG00000234684.2_gRNA_6,GGAAAGGACCTTAAACACCGGTGGACTCTGGTAACGCAAGGTTTAAGAGCTATGCTGGAA
ENSG00000234684.2_gRNA_7,GGAAAGGACCTTAAACACCGGAAGTTGCTGAGTCGCTTGGGTTTAAGAGCTATGCTGGAA
ENSG00000234684.2_gRNA_8,GGAAAGGACCTTAAACACCGTTGCGTTACCAGAGTCCACCGTTTAAGAGCTATGCTGGAA
ENSG00000234684.2_gRNA_9,GGAAAGGACCTTAAACACCGAGCGGCTGCAGAGTGGAACAGTTTAAGAGCTATGCTGGAA
ENSG00000234684.2_gRNA_10,GGAAAGGACCTTAAACACCGCGCATGCGTTTCGCCCACCCGTTTAAGAGCTATGCTGGAA
ENSG00000260565.2_gRNA_1,GGAAAGGACCTTAAACACCGGACCGCGGCGAAGGGACGATGTTTAAGAGCTATGCTGGAA
ENSG00000260565.2_gRNA_2,GGAAAGGACCTTAAACACCGCGCCCATCGTCCCTTCGCCGGTTTAAGAGCTATGCTGGAA
ENSG00000260565.2_gRNA_3,GGAAAGGACCTTAAACACCGAAGTCCTGCCTGGCGTCGCGGTTTAAGAGCTATGCTGGAA
ENSG00000260565.2_gRNA_4,GGAAAGGACCTTAAACACCGAGACCGCGGCGAAGGGACGAGTTTAAGAGCTATGCTGGAA
ENSG00000260565.2_gRNA_5,GGAAAGGACCTTAAACACCGTCCTGCCTGGCGTCGCGCGGGTTTAAGAGCTATGCTGGAA
ENSG00000260565.2_gRNA_6,GGAAAGGACCTTAAACACCGCGGCGAAGGGACGATGGGCGGTTTAAGAGCTATGCTGGAA
ENSG00000260565.2_gRNA_7,GGAAAGGACCTTAAACACCGCCCACTCAGACCGCGGCGAAGTTTAAGAGCTATGCTGGAA
ENSG00000260565.2_gRNA_8,GGAAAGGACCTTAAACACCGGGCGGGGCCCACTCAGACCGGTTTAAGAGCTATGCTGGAA
ENSG00000260565.2_gRNA_9,GGAAAGGACCTTAAACACCGCCCAACCCGGAAATGCAGCTGTTTAAGAGCTATGCTGGAA
ENSG00000260565.2_gRNA_10,GGAAAGGACCTTAAACACCGCCAACCCGGAAATGCAGCTGGTTTAAGAGCTATGCTGGAA
ENSG00000261824.2_gRNA_1,GGAAAGGACCTTAAACACCGTCTCCCTCCAGGGATCGGCGGTTTAAGAGCTATGCTGGAA
ENSG00000261824.2_gRNA_2,GGAAAGGACCTTAAACACCGCTCCCTCCAGGGATCGGCGGGTTTAAGAGCTATGCTGGAA
ENSG00000261824.2_gRNA_3,GGAAAGGACCTTAAACACCGGTCTCCCTCCAGGGATCGGCGTTTAAGAGCTATGCTGGAA
ENSG00000261824.2_gRNA_4,GGAAAGGACCTTAAACACCGTGTCTCCCTCCAGGGATCGGGTTTAAGAGCTATGCTGGAA
ENSG00000261824.2_gRNA_5,GGAAAGGACCTTAAACACCGCGCTGTCTCCCTCCAGGGATGTTTAAGAGCTATGCTGGAA
ENSG00000261824.2_gRNA_6,GGAAAGGACCTTAAACACCGCGGTTCCAGCCGTTAGTCACGTTTAAGAGCTATGCTGGAA
ENSG00000261824.2_gRNA_7,GGAAAGGACCTTAAACACCGTGTGCTGTGCGCGCCTCGCGGTTTAAGAGCTATGCTGGAA
ENSG00000261824.2_gRNA_8,GGAAAGGACCTTAAACACCGGCCGCCCTGTGACTAACGGCGTTTAAGAGCTATGCTGGAA
ENSG00000261824.2_gRNA_9,GGAAAGGACCTTAAACACCGCCTCCACTCCCGTTGTATGCGTTTAAGAGCTATGCTGGAA
ENSG00000261824.2_gRNA_10,GGAAAGGACCTTAAACACCGGGTTCCAGCCGTTAGTCACAGTTTAAGAGCTATGCTGGAA
ENSG00000261824.2_gRNA_11,GGAAAGGACCTTAAACACCGGCCGTTAGTCACAGGGCGGCGTTTAAGAGCTATGCTGGAA
ENSG00000242516.1_gRNA_1,GGAAAGGACCTTAAACACCGCAGGCGTCATAACCAACCCGGTTTAAGAGCTATGCTGGAA
ENSG00000242516.1_gRNA_2,GGAAAGGACCTTAAACACCGATAACCAACCCGGGGCCGCGGTTTAAGAGCTATGCTGGAA
ENSG00000242516.1_gRNA_3,GGAAAGGACCTTAAACACCGGGTAGTATGGACGTGGACAAGTTTAAGAGCTATGCTGGAA
ENSG00000242516.1_gRNA_4,GGAAAGGACCTTAAACACCGGCGCCACTGCTCCCACCACAGTTTAAGAGCTATGCTGGAA
ENSG00000242516.1_gRNA_5,GGAAAGGACCTTAAACACCGCACGAGAGAAACCCAAGCGGGTTTAAGAGCTATGCTGGAA
ENSG00000242516.1_gRNA_6,GGAAAGGACCTTAAACACCGCCAGGCGTCATAACCAACCCGTTTAAGAGCTATGCTGGAA
ENSG00000242516.1_gRNA_7,GGAAAGGACCTTAAACACCGGAGGCTGGGATCAGGCACCCGTTTAAGAGCTATGCTGGAA
ENSG00000242516.1_gRNA_8,GGAAAGGACCTTAAACACCGTGTTCAGGGTAGTATGGACGGTTTAAGAGCTATGCTGGAA
ENSG00000242516.1_gRNA_9,GGAAAGGACCTTAAACACCGTCCAGGCGTCATAACCAACCGTTTAAGAGCTATGCTGGAA
ENSG00000242516.1_gRNA_10,GGAAAGGACCTTAAACACCGATGGACGTGGACAATGGCAGGTTTAAGAGCTATGCTGGAA
XLOC_034114_gRNA_1,GGAAAGGACCTTAAACACCGTTATGTTTCCAACAAAGTATGTTTAAGAGCTATGCTGGAA
XLOC_034114_gRNA_2,GGAAAGGACCTTAAACACCGTAAGGACAACATGATCTCACGTTTAAGAGCTATGCTGGAA
XLOC_034114_gRNA_3,GGAAAGGACCTTAAACACCGAATCAATATATTTAAATATGGTTTAAGAGCTATGCTGGAA
XLOC_034114_gRNA_4,GGAAAGGACCTTAAACACCGATAAATGATATGAAACCATAGTTTAAGAGCTATGCTGGAA
XLOC_034114_gRNA_5,GGAAAGGACCTTAAACACCGTTTGTTGGAAACATAACTTCGTTTAAGAGCTATGCTGGAA
XLOC_034114_gRNA_6,GGAAAGGACCTTAAACACCGGAGTTTAATGTTTGTATCAAGTTTAAGAGCTATGCTGGAA
XLOC_034114_gRNA_7,GGAAAGGACCTTAAACACCGTGAGTTTAATGTTTGTATCAGTTTAAGAGCTATGCTGGAA
XLOC_034114_gRNA_8,GGAAAGGACCTTAAACACCGAACTAAATGTTTATGTCAACGTTTAAGAGCTATGCTGGAA
XLOC_034114_gRNA_9,GGAAAGGACCTTAAACACCGCCATTGTGTCCAATTTCTAAGTTTAAGAGCTATGCTGGAA
XLOC_034114_gRNA_10,GGAAAGGACCTTAAACACCGCATGATCTCACTGGTCCTTAGTTTAAGAGCTATGCTGGAA
XLOC_050878_gRNA_1,GGAAAGGACCTTAAACACCGAGGCTGACACGGAATAAGTGGTTTAAGAGCTATGCTGGAA
XLOC_050878_gRNA_2,GGAAAGGACCTTAAACACCGGCAGTGTGGCTGGAGTGAGGGTTTAAGAGCTATGCTGGAA
XLOC_050878_gRNA_3,GGAAAGGACCTTAAACACCGAGGGGGACAGATGAGCGCGTGTTTAAGAGCTATGCTGGAA
XLOC_050878_gRNA_4,GGAAAGGACCTTAAACACCGGCAGGGATGAGACTGGAGAAGTTTAAGAGCTATGCTGGAA
XLOC_050878_gRNA_5,GGAAAGGACCTTAAACACCGCCGCCCACCCCCCCACTGTGGTTTAAGAGCTATGCTGGAA
XLOC_050878_gRNA_6,GGAAAGGACCTTAAACACCGGGGCTGGACAGAGGCTGACAGTTTAAGAGCTATGCTGGAA
XLOC_050878_gRNA_7,GGAAAGGACCTTAAACACCGACGGAATAAGTGGGGCAGCTGTTTAAGAGCTATGCTGGAA
XLOC_050878_gRNA_8,GGAAAGGACCTTAAACACCGGACAGATGAGCGCGTGGGCAGTTTAAGAGCTATGCTGGAA
XLOC_050878_gRNA_9,GGAAAGGACCTTAAACACCGGGACAGATGAGCGCGTGGGCGTTTAAGAGCTATGCTGGAA
ENSG00000226674.4_gRNA_1,GGAAAGGACCTTAAACACCGTCACAGGAGCCCATGTTCAGGTTTAAGAGCTATGCTGGAA
ENSG00000226674.4_gRNA_2,GGAAAGGACCTTAAACACCGCAGACCTATGAAGGTCGAAGGTTTAAGAGCTATGCTGGAA
ENSG00000226674.4_gRNA_3,GGAAAGGACCTTAAACACCGTTTGAAATGCCATTCACCTGGTTTAAGAGCTATGCTGGAA
ENSG00000226674.4_gRNA_4,GGAAAGGACCTTAAACACCGGCAGACCTATGAAGGTCGAAGTTTAAGAGCTATGCTGGAA
ENSG00000226674.4_gRNA_5,GGAAAGGACCTTAAACACCGATTTTCCGTTTTCAAGATGGGTTTAAGAGCTATGCTGGAA
ENSG00000226674.4_gRNA_6,GGAAAGGACCTTAAACACCGGGCTCCTGTGAATTGAGCCTGTTTAAGAGCTATGCTGGAA
ENSG00000226674.4_gRNA_7,GGAAAGGACCTTAAACACCGATTAAATAACCGCTGAACATGTTTAAGAGCTATGCTGGAA
ENSG00000226674.4_gRNA_8,GGAAAGGACCTTAAACACCGCGTTTTCAAGATGGAGGCCAGTTTAAGAGCTATGCTGGAA
ENSG00000226674.4_gRNA_9,GGAAAGGACCTTAAACACCGCATGATTCTTAGGAAGACCCGTTTAAGAGCTATGCTGGAA
ENSG00000226674.4_gRNA_10,GGAAAGGACCTTAAACACCGGGAAACTTGAAATGGGCCACGTTTAAGAGCTATGCTGGAA
XLOC_049562_gRNA_1,GGAAAGGACCTTAAACACCGTGTCTGTGCCCCGCCCCCAGGTTTAAGAGCTATGCTGGAA
XLOC_049562_gRNA_2,GGAAAGGACCTTAAACACCGGACAGCTTTGAAGAGAGCAGGTTTAAGAGCTATGCTGGAA
XLOC_049562_gRNA_3,GGAAAGGACCTTAAACACCGGAGCCCACCACAGCTCAAGGGTTTAAGAGCTATGCTGGAA
XLOC_049562_gRNA_4,GGAAAGGACCTTAAACACCGAGGGACATTTAAGTCTGCAGGTTTAAGAGCTATGCTGGAA
XLOC_049562_gRNA_5,GGAAAGGACCTTAAACACCGCTCTTCAAAGCTGTCAGACAGTTTAAGAGCTATGCTGGAA
XLOC_049562_gRNA_6,GGAAAGGACCTTAAACACCGTCTGTAGGCTCCACCTCTGGGTTTAAGAGCTATGCTGGAA
XLOC_049562_gRNA_7,GGAAAGGACCTTAAACACCGCCCAGAGGTGGAGCCTACAGGTTTAAGAGCTATGCTGGAA
XLOC_049562_gRNA_8,GGAAAGGACCTTAAACACCGCTCTGTAGGCTCCACCTCTGGTTTAAGAGCTATGCTGGAA
XLOC_049562_gRNA_9,GGAAAGGACCTTAAACACCGCTGTGCCCCGCCCCCAGAGGGTTTAAGAGCTATGCTGGAA
XLOC_049562_gRNA_10,GGAAAGGACCTTAAACACCGTCTCTTCAAAGCTGTCAGACGTTTAAGAGCTATGCTGGAA
ENSG00000267659.1_gRNA_1,GGAAAGGACCTTAAACACCGGACCTGGGATTCAGTCTGTGGTTTAAGAGCTATGCTGGAA
ENSG00000267659.1_gRNA_2,GGAAAGGACCTTAAACACCGCAAACGGGGTGACCTTCCCGGTTTAAGAGCTATGCTGGAA
ENSG00000267659.1_gRNA_3,GGAAAGGACCTTAAACACCGCTGGGATTCAGTCTGTGAGGGTTTAAGAGCTATGCTGGAA
ENSG00000267659.1_gRNA_4,GGAAAGGACCTTAAACACCGTGAATCCCAGGTCACCACACGTTTAAGAGCTATGCTGGAA
ENSG00000267659.1_gRNA_5,GGAAAGGACCTTAAACACCGTCACCACACAGGAACAGGAGGTTTAAGAGCTATGCTGGAA
ENSG00000267659.1_gRNA_6,GGAAAGGACCTTAAACACCGGGCTCCTCCCCACGCAAACGGTTTAAGAGCTATGCTGGAA
ENSG00000267659.1_gRNA_7,GGAAAGGACCTTAAACACCGTGGCCTCTCCTGTTCCTGTGGTTTAAGAGCTATGCTGGAA
ENSG00000267659.1_gRNA_8,GGAAAGGACCTTAAACACCGAAGGTCACCCCGTTTGCGTGGTTTAAGAGCTATGCTGGAA
ENSG00000267659.1_gRNA_9,GGAAAGGACCTTAAACACCGACACAGGAACAGGAGAGGCCGTTTAAGAGCTATGCTGGAA
ENSG00000267659.1_gRNA_10,GGAAAGGACCTTAAACACCGGGAAGGTCACCCCGTTTGCGGTTTAAGAGCTATGCTGGAA
ENSG00000260423.1_gRNA_1,GGAAAGGACCTTAAACACCGCCCAAGGAAATGGAACAGCAGTTTAAGAGCTATGCTGGAA
ENSG00000260423.1_gRNA_2,GGAAAGGACCTTAAACACCGAAGGAAATGGAACAGCAGGGGTTTAAGAGCTATGCTGGAA
ENSG00000260423.1_gRNA_3,GGAAAGGACCTTAAACACCGTGGAACAGCAGGGAGGGGGAGTTTAAGAGCTATGCTGGAA
ENSG00000260423.1_gRNA_4,GGAAAGGACCTTAAACACCGAGCAGCAGTTATTTGAGCTGGTTTAAGAGCTATGCTGGAA
ENSG00000260423.1_gRNA_5,GGAAAGGACCTTAAACACCGAGCTTCCGTTAATTCCGTTGGTTTAAGAGCTATGCTGGAA
ENSG00000260423.1_gRNA_6,GGAAAGGACCTTAAACACCGGAGACCAGCCTAAGTGCCCAGTTTAAGAGCTATGCTGGAA
ENSG00000260423.1_gRNA_7,GGAAAGGACCTTAAACACCGTTATTTGAGCTGAGGATGCTGTTTAAGAGCTATGCTGGAA
ENSG00000260423.1_gRNA_8,GGAAAGGACCTTAAACACCGTGGATTTTCACATGAGCAGTGTTTAAGAGCTATGCTGGAA
ENSG00000260423.1_gRNA_9,GGAAAGGACCTTAAACACCGAGGAAATGGAACAGCAGGGAGTTTAAGAGCTATGCTGGAA
ENSG00000260423.1_gRNA_10,GGAAAGGACCTTAAACACCGATTCCGTTGGGGCAGGCGTGGTTTAAGAGCTATGCTGGAA
ENSG00000177640.11_gRNA_1,GGAAAGGACCTTAAACACCGGCCTGTGCTAGGGAACTCGGGTTTAAGAGCTATGCTGGAA
ENSG00000177640.11_gRNA_2,GGAAAGGACCTTAAACACCGGATGTCAAAACGCCTCGCGGGTTTAAGAGCTATGCTGGAA
ENSG00000177640.11_gRNA_3,GGAAAGGACCTTAAACACCGGCTGATGTCAAAACGCCTCGGTTTAAGAGCTATGCTGGAA
ENSG00000177640.11_gRNA_4,GGAAAGGACCTTAAACACCGCATCAGCCATAGGGAAGTCGGTTTAAGAGCTATGCTGGAA
ENSG00000177640.11_gRNA_5,GGAAAGGACCTTAAACACCGAATTAGGCTCTCCCTCCGGGGTTTAAGAGCTATGCTGGAA
ENSG00000177640.11_gRNA_6,GGAAAGGACCTTAAACACCGTGATGTCAAAACGCCTCGCGGTTTAAGAGCTATGCTGGAA
ENSG00000177640.11_gRNA_7,GGAAAGGACCTTAAACACCGAACGGAAACAGGCAGGCTCAGTTTAAGAGCTATGCTGGAA
ENSG00000177640.11_gRNA_8,GGAAAGGACCTTAAACACCGCAGGCAGTGCCCCTCCCGGAGTTTAAGAGCTATGCTGGAA
ENSG00000177640.11_gRNA_9,GGAAAGGACCTTAAACACCGGGCGTTTTGACATCAGCCATGTTTAAGAGCTATGCTGGAA
ENSG00000177640.11_gRNA_10,GGAAAGGACCTTAAACACCGGACACTTAACGGAAACAGGCGTTTAAGAGCTATGCTGGAA
XLOC_009062_gRNA_1,GGAAAGGACCTTAAACACCGGGGAGGTAATTGAATCATGGGTTTAAGAGCTATGCTGGAA
XLOC_009062_gRNA_2,GGAAAGGACCTTAAACACCGCCTGGGAAGGACTCTGTGGGGTTTAAGAGCTATGCTGGAA
XLOC_009062_gRNA_3,GGAAAGGACCTTAAACACCGAGAGTCCTTCCCAGGACACAGTTTAAGAGCTATGCTGGAA
XLOC_009062_gRNA_4,GGAAAGGACCTTAAACACCGTGTCCTGGGAAGGACTCTGTGTTTAAGAGCTATGCTGGAA
XLOC_009062_gRNA_5,GGAAAGGACCTTAAACACCGATTCAAGATGAAATTTGGGTGTTTAAGAGCTATGCTGGAA
XLOC_009062_gRNA_6,GGAAAGGACCTTAAACACCGAATCACCGTGTGTCCTGGGAGTTTAAGAGCTATGCTGGAA
XLOC_009062_gRNA_7,GGAAAGGACCTTAAACACCGAGGTAATTGAATCATGGAGGGTTTAAGAGCTATGCTGGAA
XLOC_009062_gRNA_8,GGAAAGGACCTTAAACACCGGTGTCCTGGGAAGGACTCTGGTTTAAGAGCTATGCTGGAA
XLOC_009062_gRNA_9,GGAAAGGACCTTAAACACCGAATTCAAGATGAAATTTGGGGTTTAAGAGCTATGCTGGAA
XLOC_009062_gRNA_10,GGAAAGGACCTTAAACACCGCCATAATCACCGTGTGTCCTGTTTAAGAGCTATGCTGGAA
XLOC_037362_gRNA_1,GGAAAGGACCTTAAACACCGAAGCCCCTCACTGCCCGTGGGTTTAAGAGCTATGCTGGAA
XLOC_037362_gRNA_2,GGAAAGGACCTTAAACACCGAGGTCCGGAGCCCTGCCCGGGTTTAAGAGCTATGCTGGAA
XLOC_037362_gRNA_3,GGAAAGGACCTTAAACACCGTCTAAGCCCCTCACTGCCCGGTTTAAGAGCTATGCTGGAA
XLOC_037362_gRNA_4,GGAAAGGACCTTAAACACCGCTCGTCGGGGAGGCTCGCAGGTTTAAGAGCTATGCTGGAA
XLOC_037362_gRNA_5,GGAAAGGACCTTAAACACCGCAGTGAGGGGCTTAGAACCTGTTTAAGAGCTATGCTGGAA
XLOC_037362_gRNA_6,GGAAAGGACCTTAAACACCGAGCTAAGGCCCAGTGAGAAGGTTTAAGAGCTATGCTGGAA
XLOC_037362_gRNA_7,GGAAAGGACCTTAAACACCGGTCCGGAGCCCTGCCCGGCGGTTTAAGAGCTATGCTGGAA
XLOC_037362_gRNA_8,GGAAAGGACCTTAAACACCGCCGCCGCCACGGGCAGTGAGGTTTAAGAGCTATGCTGGAA
XLOC_037362_gRNA_9,GGAAAGGACCTTAAACACCGGCTGTGCTCCACTTCTCACTGTTTAAGAGCTATGCTGGAA
XLOC_037362_gRNA_10,GGAAAGGACCTTAAACACCGGGGCGGGGGAAGCTCAGGCAGTTTAAGAGCTATGCTGGAA
ENSG00000261126.3_gRNA_1,GGAAAGGACCTTAAACACCGAGAGTCGCACACTCTTCAGAGTTTAAGAGCTATGCTGGAA
ENSG00000261126.3_gRNA_2,GGAAAGGACCTTAAACACCGAAAATACACTAGCTGGCCACGTTTAAGAGCTATGCTGGAA
ENSG00000261126.3_gRNA_3,GGAAAGGACCTTAAACACCGAGCAAAACGAATCTTTGCGTGTTTAAGAGCTATGCTGGAA
ENSG00000261126.3_gRNA_4,GGAAAGGACCTTAAACACCGGTATTTTCTAATCCATCCAAGTTTAAGAGCTATGCTGGAA
ENSG00000261126.3_gRNA_5,GGAAAGGACCTTAAACACCGAAAACGAATCTTTGCGTCGGGTTTAAGAGCTATGCTGGAA
ENSG00000261126.3_gRNA_6,GGAAAGGACCTTAAACACCGAAGTAGTAACACTTTTCCCTGTTTAAGAGCTATGCTGGAA
ENSG00000261126.3_gRNA_7,GGAAAGGACCTTAAACACCGGAAAATACACTAGCTGGCCAGTTTAAGAGCTATGCTGGAA
ENSG00000261126.3_gRNA_8,GGAAAGGACCTTAAACACCGATCCAAAGGTGAAACAGACTGTTTAAGAGCTATGCTGGAA
ENSG00000261126.3_gRNA_9,GGAAAGGACCTTAAACACCGAAGTCTGTTTCACCTTTGGAGTTTAAGAGCTATGCTGGAA
ENSG00000261126.3_gRNA_10,GGAAAGGACCTTAAACACCGTAGCTGGCCACGGGCACCAAGTTTAAGAGCTATGCTGGAA
XLOC_099636_gRNA_1,GGAAAGGACCTTAAACACCGGCGGCATCGACGCGTCTTCGGTTTAAGAGCTATGCTGGAA
XLOC_099636_gRNA_2,GGAAAGGACCTTAAACACCGCTTCGGGGCCAATGGAAGCGGTTTAAGAGCTATGCTGGAA
XLOC_099636_gRNA_3,GGAAAGGACCTTAAACACCGGAGGCTCTGGTGTTGCTGGGGTTTAAGAGCTATGCTGGAA
XLOC_099636_gRNA_4,GGAAAGGACCTTAAACACCGTAGCGAGCGCGCGTGCGCAGGTTTAAGAGCTATGCTGGAA
XLOC_099636_gRNA_5,GGAAAGGACCTTAAACACCGAGGCCCAGCGCAGAGCCTGTGTTTAAGAGCTATGCTGGAA
XLOC_099636_gRNA_6,GGAAAGGACCTTAAACACCGCTCCCAATGGGAGCCCGGAGGTTTAAGAGCTATGCTGGAA
XLOC_099636_gRNA_7,GGAAAGGACCTTAAACACCGAGCGAGGCTCTGGTGTTGCTGTTTAAGAGCTATGCTGGAA
XLOC_099636_gRNA_8,GGAAAGGACCTTAAACACCGCTCCGGGCTCCCATTGGGAGGTTTAAGAGCTATGCTGGAA
XLOC_099636_gRNA_9,GGAAAGGACCTTAAACACCGGTTGCTGGGCGGGGCCGGGAGTTTAAGAGCTATGCTGGAA
XLOC_099636_gRNA_10,GGAAAGGACCTTAAACACCGGGGCTCCCATTGGGAGAGGCGTTTAAGAGCTATGCTGGAA
ENSG00000245937.3_gRNA_1,GGAAAGGACCTTAAACACCGGCTGCAGGTCCACTGACGCGGTTTAAGAGCTATGCTGGAA
ENSG00000245937.3_gRNA_2,GGAAAGGACCTTAAACACCGGACCTGCAGCCCAGGCAACGGTTTAAGAGCTATGCTGGAA
ENSG00000245937.3_gRNA_3,GGAAAGGACCTTAAACACCGCCTCCCCTCTCTCCACCCAGGTTTAAGAGCTATGCTGGAA
ENSG00000245937.3_gRNA_4,GGAAAGGACCTTAAACACCGACTGACGCGCGGCCCCTGGGGTTTAAGAGCTATGCTGGAA
ENSG00000245937.3_gRNA_5,GGAAAGGACCTTAAACACCGGAGCATCAGCTACCGGCGTGGTTTAAGAGCTATGCTGGAA
ENSG00000245937.3_gRNA_6,GGAAAGGACCTTAAACACCGGCCGGTAGCTGATGCTCCCGGTTTAAGAGCTATGCTGGAA
ENSG00000245937.3_gRNA_7,GGAAAGGACCTTAAACACCGTACCGGCGTGAGGCGAGGCAGTTTAAGAGCTATGCTGGAA
ENSG00000245937.3_gRNA_8,GGAAAGGACCTTAAACACCGTGCCCTGCCTCGCCTCACGCGTTTAAGAGCTATGCTGGAA
ENSG00000245937.3_gRNA_9,GGAAAGGACCTTAAACACCGTCAGCTACCGGCGTGAGGCGGTTTAAGAGCTATGCTGGAA
ENSG00000245937.3_gRNA_10,GGAAAGGACCTTAAACACCGCCACCCCAGCGCCCCAGCCAGTTTAAGAGCTATGCTGGAA
ENSG00000236449.1_gRNA_1,GGAAAGGACCTTAAACACCGACAAACAACCCCAGCCATGGGTTTAAGAGCTATGCTGGAA
ENSG00000236449.1_gRNA_2,GGAAAGGACCTTAAACACCGGGCTTAGCTCTTGTCCAACAGTTTAAGAGCTATGCTGGAA
ENSG00000236449.1_gRNA_3,GGAAAGGACCTTAAACACCGTCAACAAACAACCCCAGCCAGTTTAAGAGCTATGCTGGAA
ENSG00000236449.1_gRNA_4,GGAAAGGACCTTAAACACCGTTTGAGGCAGAGCTGATCAAGTTTAAGAGCTATGCTGGAA
ENSG00000236449.1_gRNA_5,GGAAAGGACCTTAAACACCGAACAACCCCAGCCATGGAGGGTTTAAGAGCTATGCTGGAA
ENSG00000236449.1_gRNA_6,GGAAAGGACCTTAAACACCGATGGCTGGGGTTGTTTGTTGGTTTAAGAGCTATGCTGGAA
ENSG00000236449.1_gRNA_7,GGAAAGGACCTTAAACACCGCAAAGACACCGCCGCCTCCAGTTTAAGAGCTATGCTGGAA
ENSG00000236449.1_gRNA_8,GGAAAGGACCTTAAACACCGGGCCACCTAGAGGGACTCTCGTTTAAGAGCTATGCTGGAA
ENSG00000236449.1_gRNA_9,GGAAAGGACCTTAAACACCGGCGGGAGAAGCAGAGTTTTGGTTTAAGAGCTATGCTGGAA
ENSG00000236449.1_gRNA_10,GGAAAGGACCTTAAACACCGTTTTGAGGCAGAGCTGATCAGTTTAAGAGCTATGCTGGAA
XLOC_018068_gRNA_1,GGAAAGGACCTTAAACACCGACATGGGATTTCCCGCCCAGGTTTAAGAGCTATGCTGGAA
XLOC_018068_gRNA_2,GGAAAGGACCTTAAACACCGAAGTAAAATTAGAAAAACTGGTTTAAGAGCTATGCTGGAA
XLOC_018068_gRNA_3,GGAAAGGACCTTAAACACCGACAGGAGAGATATCCCGGCAGTTTAAGAGCTATGCTGGAA
XLOC_018068_gRNA_4,GGAAAGGACCTTAAACACCGAAATCCCATGTTGTGAGTGGGTTTAAGAGCTATGCTGGAA
XLOC_018068_gRNA_5,GGAAAGGACCTTAAACACCGGAAATCCCATGTTGTGAGTGGTTTAAGAGCTATGCTGGAA
XLOC_018068_gRNA_6,GGAAAGGACCTTAAACACCGCCCAGCGGAAGCTCATGCAAGTTTAAGAGCTATGCTGGAA
XLOC_018068_gRNA_7,GGAAAGGACCTTAAACACCGGTGGAGATCTATGCAAAACAGTTTAAGAGCTATGCTGGAA
XLOC_018068_gRNA_8,GGAAAGGACCTTAAACACCGCAGGAGAGATATCCCGGCAGGTTTAAGAGCTATGCTGGAA
XLOC_018068_gRNA_9,GGAAAGGACCTTAAACACCGTTGCATGAGCTTCCGCTGGGGTTTAAGAGCTATGCTGGAA
XLOC_018068_gRNA_10,GGAAAGGACCTTAAACACCGGGAAATCCCATGTTGTGAGTGTTTAAGAGCTATGCTGGAA
ENSG00000253738.1_gRNA_1,GGAAAGGACCTTAAACACCGGCGCTAGAAGAAACCTGCACGTTTAAGAGCTATGCTGGAA
ENSG00000253738.1_gRNA_2,GGAAAGGACCTTAAACACCGAAAGACGAGAAACTTAAATGGTTTAAGAGCTATGCTGGAA
ENSG00000253738.1_gRNA_3,GGAAAGGACCTTAAACACCGACCCAGCCCCGCCTTCAAGGGTTTAAGAGCTATGCTGGAA
ENSG00000253738.1_gRNA_4,GGAAAGGACCTTAAACACCGCACCCCTCAACCCTCACCCGGTTTAAGAGCTATGCTGGAA
ENSG00000253738.1_gRNA_5,GGAAAGGACCTTAAACACCGTAAGTTTCTCGTCTTTGCAGGTTTAAGAGCTATGCTGGAA
ENSG00000253738.1_gRNA_6,GGAAAGGACCTTAAACACCGTGGGTCCCAGCCGTAGCCAAGTTTAAGAGCTATGCTGGAA
ENSG00000253738.1_gRNA_7,GGAAAGGACCTTAAACACCGCCCGGGTGAGGGTTGAGGGGGTTTAAGAGCTATGCTGGAA
ENSG00000253738.1_gRNA_8,GGAAAGGACCTTAAACACCGGGTGGAAGGTGCCTACTAGCGTTTAAGAGCTATGCTGGAA
ENSG00000253738.1_gRNA_9,GGAAAGGACCTTAAACACCGTTCTTCTAGCGCGTGTGCTGGTTTAAGAGCTATGCTGGAA
ENSG00000253738.1_gRNA_10,GGAAAGGACCTTAAACACCGACCCGGGGCTCCATTGGCTAGTTTAAGAGCTATGCTGGAA
XLOC_067196_gRNA_1,GGAAAGGACCTTAAACACCGTAGAGATAAAGAGTACAGCTGTTTAAGAGCTATGCTGGAA
XLOC_067196_gRNA_2,GGAAAGGACCTTAAACACCGATTGTAATCCCCAATGTTGGGTTTAAGAGCTATGCTGGAA
XLOC_067196_gRNA_3,GGAAAGGACCTTAAACACCGTTTATAGGAAAAAAAAACACGTTTAAGAGCTATGCTGGAA
XLOC_067196_gRNA_4,GGAAAGGACCTTAAACACCGAATTCAACATGAGATTTGGGGTTTAAGAGCTATGCTGGAA
XLOC_067196_gRNA_5,GGAAAGGACCTTAAACACCGCTGGGTGCAGTGGCTCACACGTTTAAGAGCTATGCTGGAA
XLOC_067196_gRNA_6,GGAAAGGACCTTAAACACCGAGTTCCCTCCCCCAACATTGGTTTAAGAGCTATGCTGGAA
XLOC_067196_gRNA_7,GGAAAGGACCTTAAACACCGTTCAACATGAGATTTGGGTGGTTTAAGAGCTATGCTGGAA
XLOC_067196_gRNA_8,GGAAAGGACCTTAAACACCGTGAGATTTGGGTGGGGCACAGTTTAAGAGCTATGCTGGAA
XLOC_067196_gRNA_9,GGAAAGGACCTTAAACACCGTAATCCCCAATGTTGGGGGAGTTTAAGAGCTATGCTGGAA
XLOC_067196_gRNA_10,GGAAAGGACCTTAAACACCGAAGAGTACAGCTGGGTGCAGGTTTAAGAGCTATGCTGGAA
XLOC_025997_gRNA_1,GGAAAGGACCTTAAACACCGGCTGGCGAGGTCACGAGTGCGTTTAAGAGCTATGCTGGAA
XLOC_025997_gRNA_2,GGAAAGGACCTTAAACACCGCTGGCGAGGTCACGAGTGCCGTTTAAGAGCTATGCTGGAA
XLOC_025997_gRNA_3,GGAAAGGACCTTAAACACCGAGGTCACGAGTGCCGGGCTCGTTTAAGAGCTATGCTGGAA
XLOC_025997_gRNA_4,GGAAAGGACCTTAAACACCGCGGGAGCGGCGATCCGAGGCGTTTAAGAGCTATGCTGGAA
XLOC_025997_gRNA_5,GGAAAGGACCTTAAACACCGGGGGCGGGAGCGGCGATCCGGTTTAAGAGCTATGCTGGAA
XLOC_025997_gRNA_6,GGAAAGGACCTTAAACACCGTCGGATCGCCGCTCCCGCCCGTTTAAGAGCTATGCTGGAA
XLOC_025997_gRNA_7,GGAAAGGACCTTAAACACCGGGTCACGAGTGCCGGGCTCCGTTTAAGAGCTATGCTGGAA
XLOC_025997_gRNA_8,GGAAAGGACCTTAAACACCGGGGAGCGGCGATCCGAGGCCGTTTAAGAGCTATGCTGGAA
XLOC_025997_gRNA_9,GGAAAGGACCTTAAACACCGACGAGTGCCGGGCTCCGGGCGTTTAAGAGCTATGCTGGAA
XLOC_025997_gRNA_10,GGAAAGGACCTTAAACACCGCACGAGTGCCGGGCTCCGGGGTTTAAGAGCTATGCTGGAA
ENSG00000266554.1_gRNA_1,GGAAAGGACCTTAAACACCGGAGGGAGCAAGTGATCAGGGGTTTAAGAGCTATGCTGGAA
ENSG00000266554.1_gRNA_2,GGAAAGGACCTTAAACACCGTTCTCAGAGTGAAAGTCCCGGTTTAAGAGCTATGCTGGAA
ENSG00000266554.1_gRNA_3,GGAAAGGACCTTAAACACCGCTCTGAGAAATCCTTTACCGGTTTAAGAGCTATGCTGGAA
ENSG00000266554.1_gRNA_4,GGAAAGGACCTTAAACACCGGCAGTGACCACAGAAAGTGAGTTTAAGAGCTATGCTGGAA
ENSG00000266554.1_gRNA_5,GGAAAGGACCTTAAACACCGATTTCTCAGAGTGAAAGTCCGTTTAAGAGCTATGCTGGAA
ENSG00000266554.1_gRNA_6,GGAAAGGACCTTAAACACCGTTTCCTCCTGAGTCAGCCCGGTTTAAGAGCTATGCTGGAA
ENSG00000266554.1_gRNA_7,GGAAAGGACCTTAAACACCGAGGGAGCAAGTGATCAGGGAGTTTAAGAGCTATGCTGGAA
ENSG00000266554.1_gRNA_8,GGAAAGGACCTTAAACACCGGGAAACAGCTCCAATGGGAAGTTTAAGAGCTATGCTGGAA
ENSG00000266554.1_gRNA_9,GGAAAGGACCTTAAACACCGAATCCTCGGGCTGACTCAGGGTTTAAGAGCTATGCTGGAA
ENSG00000266554.1_gRNA_10,GGAAAGGACCTTAAACACCGAGGAAACAGCTCCAATGGGAGTTTAAGAGCTATGCTGGAA
XLOC_071208_gRNA_1,GGAAAGGACCTTAAACACCGTGTCTCATTTAGGACATGAGGTTTAAGAGCTATGCTGGAA
XLOC_071208_gRNA_2,GGAAAGGACCTTAAACACCGCATTTAGGACATGAGTGGCCGTTTAAGAGCTATGCTGGAA
XLOC_071208_gRNA_3,GGAAAGGACCTTAAACACCGACTCATGTCCTAAATGAGACGTTTAAGAGCTATGCTGGAA
XLOC_071208_gRNA_4,GGAAAGGACCTTAAACACCGTTAGGACATGAGTGGCCAGGGTTTAAGAGCTATGCTGGAA
XLOC_071208_gRNA_5,GGAAAGGACCTTAAACACCGTAGGACATGAGTGGCCAGGCGTTTAAGAGCTATGCTGGAA
XLOC_071208_gRNA_6,GGAAAGGACCTTAAACACCGAGGTCTCCTGAAACGTCTCCGTTTAAGAGCTATGCTGGAA
XLOC_071208_gRNA_7,GGAAAGGACCTTAAACACCGGCAGACCCTGGAGACGTTTCGTTTAAGAGCTATGCTGGAA
XLOC_071208_gRNA_8,GGAAAGGACCTTAAACACCGAAGGGCCTGTGGCACCCGCCGTTTAAGAGCTATGCTGGAA
XLOC_071208_gRNA_9,GGAAAGGACCTTAAACACCGAAACGTCTCCAGGGTCTGCTGTTTAAGAGCTATGCTGGAA
XLOC_071208_gRNA_10,GGAAAGGACCTTAAACACCGGACGTTTCAGGAGACCTGGCGTTTAAGAGCTATGCTGGAA
XLOC_019797_gRNA_1,GGAAAGGACCTTAAACACCGAGGTAGAATAGTTCCATCTGGTTTAAGAGCTATGCTGGAA
XLOC_019797_gRNA_2,GGAAAGGACCTTAAACACCGGACTAACGCCTGATGATCTGGTTTAAGAGCTATGCTGGAA
XLOC_019797_gRNA_3,GGAAAGGACCTTAAACACCGCCCTAACCTTTTTGGCACCGGTTTAAGAGCTATGCTGGAA
XLOC_019797_gRNA_4,GGAAAGGACCTTAAACACCGCCGTATTTTGAAATGTTCAGGTTTAAGAGCTATGCTGGAA
XLOC_019797_gRNA_5,GGAAAGGACCTTAAACACCGGGAAGACAACGTTCCACAGAGTTTAAGAGCTATGCTGGAA
XLOC_019797_gRNA_6,GGAAAGGACCTTAAACACCGTCTTCCACAAAACCGGTCCCGTTTAAGAGCTATGCTGGAA
XLOC_019797_gRNA_7,GGAAAGGACCTTAAACACCGCAGCGGCATTAGATTCTCATGTTTAAGAGCTATGCTGGAA
XLOC_019797_gRNA_8,GGAAAGGACCTTAAACACCGTATTTTGAAATGTTCAGGGGGTTTAAGAGCTATGCTGGAA
XLOC_019797_gRNA_9,GGAAAGGACCTTAAACACCGATTTTGAAATGTTCAGGGGAGTTTAAGAGCTATGCTGGAA
XLOC_019797_gRNA_10,GGAAAGGACCTTAAACACCGTCAGATCATCAGGCGTTAGTGTTTAAGAGCTATGCTGGAA
XLOC_004939_gRNA_1,GGAAAGGACCTTAAACACCGTGTGGAACTTCTCTAATCAGGTTTAAGAGCTATGCTGGAA
XLOC_004939_gRNA_2,GGAAAGGACCTTAAACACCGCCACATTCAGAAACCAATCAGTTTAAGAGCTATGCTGGAA
XLOC_004939_gRNA_3,GGAAAGGACCTTAAACACCGAGATACAGATAAACAGCACTGTTTAAGAGCTATGCTGGAA
XLOC_004939_gRNA_4,GGAAAGGACCTTAAACACCGAGACAGCTTCCCCTTGCAGTGTTTAAGAGCTATGCTGGAA
XLOC_004939_gRNA_5,GGAAAGGACCTTAAACACCGTGGGTTGTTGTGGCGCCGGGGTTTAAGAGCTATGCTGGAA
XLOC_004939_gRNA_6,GGAAAGGACCTTAAACACCGCCTCTTATATTACTGCCCCCGTTTAAGAGCTATGCTGGAA
XLOC_004939_gRNA_7,GGAAAGGACCTTAAACACCGCTTGCAGTAGGAAAAAGAGCGTTTAAGAGCTATGCTGGAA
XLOC_004939_gRNA_8,GGAAAGGACCTTAAACACCGGCTCTTTTTCCTACTGCAAGGTTTAAGAGCTATGCTGGAA
XLOC_004939_gRNA_9,GGAAAGGACCTTAAACACCGCCGGGGGGCAGTAATATAAGGTTTAAGAGCTATGCTGGAA
XLOC_004939_gRNA_10,GGAAAGGACCTTAAACACCGAGGTTTATTCTGGGTTGTTGGTTTAAGAGCTATGCTGGAA
XLOC_004939_gRNA_11,GGAAAGGACCTTAAACACCGCTGCTCTTTTTCCTACTGCAGTTTAAGAGCTATGCTGGAA
ENSG00000248309.1_gRNA_1,GGAAAGGACCTTAAACACCGCCTCCTCCTCCTCTTCCGAGGTTTAAGAGCTATGCTGGAA
ENSG00000248309.1_gRNA_2,GGAAAGGACCTTAAACACCGGAGGAGAAAGTGGCTCTCAGGTTTAAGAGCTATGCTGGAA
ENSG00000248309.1_gRNA_3,GGAAAGGACCTTAAACACCGAGTGGCTCTCAGCGGCCGGTGTTTAAGAGCTATGCTGGAA
ENSG00000248309.1_gRNA_4,GGAAAGGACCTTAAACACCGAGAAAGTGGCTCTCAGCGGCGTTTAAGAGCTATGCTGGAA
ENSG00000248309.1_gRNA_5,GGAAAGGACCTTAAACACCGGGAGGAGGAGGAGGAGAAAGGTTTAAGAGCTATGCTGGAA
ENSG00000248309.1_gRNA_6,GGAAAGGACCTTAAACACCGCCGAGGCCGCTCGGAAGAGGGTTTAAGAGCTATGCTGGAA
ENSG00000248309.1_gRNA_7,GGAAAGGACCTTAAACACCGGAGGAGGAGGAGGAAGAAGGGTTTAAGAGCTATGCTGGAA
ENSG00000248309.1_gRNA_8,GGAAAGGACCTTAAACACCGCTGGTTACTTTTAATCCGACGTTTAAGAGCTATGCTGGAA
ENSG00000248309.1_gRNA_9,GGAAAGGACCTTAAACACCGGGAGGAGGAAGAGAAGGAGGGTTTAAGAGCTATGCTGGAA
ENSG00000214548.10_gRNA_1,GGAAAGGACCTTAAACACCGTGAGCATCTGCTGACCAATGGTTTAAGAGCTATGCTGGAA
ENSG00000214548.10_gRNA_2,GGAAAGGACCTTAAACACCGGCCTGCCCCAGCTAGCAACAGTTTAAGAGCTATGCTGGAA
ENSG00000214548.10_gRNA_3,GGAAAGGACCTTAAACACCGGCTTAGTTCCTGGCACTCTGGTTTAAGAGCTATGCTGGAA
ENSG00000214548.10_gRNA_4,GGAAAGGACCTTAAACACCGGGTAACCACCAGCCTCAGGAGTTTAAGAGCTATGCTGGAA
ENSG00000214548.10_gRNA_5,GGAAAGGACCTTAAACACCGTGCGGCCTAGCTCATTAGCAGTTTAAGAGCTATGCTGGAA
ENSG00000214548.10_gRNA_6,GGAAAGGACCTTAAACACCGAGCTAGCAACACGGACACCAGTTTAAGAGCTATGCTGGAA
ENSG00000214548.10_gRNA_7,GGAAAGGACCTTAAACACCGAACCACCAGCCTCAGGAAGGGTTTAAGAGCTATGCTGGAA
ENSG00000214548.10_gRNA_8,GGAAAGGACCTTAAACACCGTGAGGTCCACCTCCTTCCTGGTTTAAGAGCTATGCTGGAA
ENSG00000214548.10_gRNA_9,GGAAAGGACCTTAAACACCGCAGCAGATGCTCAGCCAAGTGTTTAAGAGCTATGCTGGAA
ENSG00000214548.10_gRNA_10,GGAAAGGACCTTAAACACCGACGGACACCAAGGCAGAACCGTTTAAGAGCTATGCTGGAA
XLOC_152324_gRNA_1,GGAAAGGACCTTAAACACCGAGAAGTTTGTTTAAGTAACGGTTTAAGAGCTATGCTGGAA
XLOC_152324_gRNA_2,GGAAAGGACCTTAAACACCGTGTGAATCCCCAAGACAATGGTTTAAGAGCTATGCTGGAA
XLOC_152324_gRNA_3,GGAAAGGACCTTAAACACCGGGTTTTGTGGGCTAGACCCAGTTTAAGAGCTATGCTGGAA
XLOC_152324_gRNA_4,GGAAAGGACCTTAAACACCGCAATGGGGAAAATGTCTCCAGTTTAAGAGCTATGCTGGAA
XLOC_152324_gRNA_5,GGAAAGGACCTTAAACACCGCCCTCCCATCAAAGGTCCAGGTTTAAGAGCTATGCTGGAA
XLOC_152324_gRNA_6,GGAAAGGACCTTAAACACCGAATGTGAATCCCCAAGACAAGTTTAAGAGCTATGCTGGAA
XLOC_152324_gRNA_7,GGAAAGGACCTTAAACACCGAGAGGCCTAGGAAGAAAAGAGTTTAAGAGCTATGCTGGAA
XLOC_152324_gRNA_8,GGAAAGGACCTTAAACACCGTGGTTTTGTGGGCTAGACCCGTTTAAGAGCTATGCTGGAA
XLOC_152324_gRNA_9,GGAAAGGACCTTAAACACCGACATTTTCCCCATTGTCTTGGTTTAAGAGCTATGCTGGAA
XLOC_152324_gRNA_10,GGAAAGGACCTTAAACACCGACAATGGGGAAAATGTCTCCGTTTAAGAGCTATGCTGGAA
ENSG00000229989.3_gRNA_1,GGAAAGGACCTTAAACACCGACAGCCCATGTGAAAGACAGGTTTAAGAGCTATGCTGGAA
ENSG00000229989.3_gRNA_2,GGAAAGGACCTTAAACACCGTACAGCCCATGTGAAAGACAGTTTAAGAGCTATGCTGGAA
ENSG00000229989.3_gRNA_3,GGAAAGGACCTTAAACACCGGGACAAATAAGCTCAAGAGGGTTTAAGAGCTATGCTGGAA
ENSG00000229989.3_gRNA_4,GGAAAGGACCTTAAACACCGAGTCATTCTTCCACACATAGGTTTAAGAGCTATGCTGGAA
ENSG00000229989.3_gRNA_5,GGAAAGGACCTTAAACACCGGCTTATTTGTCCTCTATGTGGTTTAAGAGCTATGCTGGAA
ENSG00000229989.3_gRNA_6,GGAAAGGACCTTAAACACCGATGTGTGGAAGAATGACTGTGTTTAAGAGCTATGCTGGAA
ENSG00000229989.3_gRNA_7,GGAAAGGACCTTAAACACCGACTGCCCCTGTCTTTCACATGTTTAAGAGCTATGCTGGAA
ENSG00000229989.3_gRNA_8,GGAAAGGACCTTAAACACCGAGAGGACAAATAAGCTCAAGGTTTAAGAGCTATGCTGGAA
ENSG00000229989.3_gRNA_9,GGAAAGGACCTTAAACACCGCAGTTTTAACTATTCACCAAGTTTAAGAGCTATGCTGGAA
ENSG00000229989.3_gRNA_10,GGAAAGGACCTTAAACACCGTGGCCACAAAGACATAGCTTGTTTAAGAGCTATGCTGGAA
ENSG00000268621.1_gRNA_1,GGAAAGGACCTTAAACACCGTCTAGGGGAGGAATGTCACAGTTTAAGAGCTATGCTGGAA
ENSG00000268621.1_gRNA_2,GGAAAGGACCTTAAACACCGGATGGGGATCACAAGGTGCAGTTTAAGAGCTATGCTGGAA
ENSG00000268621.1_gRNA_3,GGAAAGGACCTTAAACACCGTGAGACTCATTGTCTAGGGGGTTTAAGAGCTATGCTGGAA
ENSG00000268621.1_gRNA_4,GGAAAGGACCTTAAACACCGTGGAAAATTACAGTTAAAGGGTTTAAGAGCTATGCTGGAA
ENSG00000268621.1_gRNA_5,GGAAAGGACCTTAAACACCGTCATGAGACTCATTGTCTAGGTTTAAGAGCTATGCTGGAA
ENSG00000268621.1_gRNA_6,GGAAAGGACCTTAAACACCGCAAGGTTGATGGATTAGTTGGTTTAAGAGCTATGCTGGAA
ENSG00000268621.1_gRNA_7,GGAAAGGACCTTAAACACCGGGGCAGGGATGGGGATCACAGTTTAAGAGCTATGCTGGAA
ENSG00000268621.1_gRNA_8,GGAAAGGACCTTAAACACCGCAGTTTTATAGGATTTGGGTGTTTAAGAGCTATGCTGGAA
ENSG00000268621.1_gRNA_9,GGAAAGGACCTTAAACACCGGGGATCACAAGGTGCAGGGTGTTTAAGAGCTATGCTGGAA
ENSG00000268621.1_gRNA_10,GGAAAGGACCTTAAACACCGGTGGTTATCTCTTGTGGGCAGTTTAAGAGCTATGCTGGAA
ENSG00000237222.3_gRNA_1,GGAAAGGACCTTAAACACCGGATGTGTGACTTCTGAGGTGGTTTAAGAGCTATGCTGGAA
ENSG00000237222.3_gRNA_2,GGAAAGGACCTTAAACACCGTCATTTCCACAATGTCACAGGTTTAAGAGCTATGCTGGAA
ENSG00000237222.3_gRNA_3,GGAAAGGACCTTAAACACCGATGATGATGTGTGACTTCTGGTTTAAGAGCTATGCTGGAA
ENSG00000237222.3_gRNA_4,GGAAAGGACCTTAAACACCGCAAGTGAGTCCTGTTCAGCGGTTTAAGAGCTATGCTGGAA
ENSG00000237222.3_gRNA_5,GGAAAGGACCTTAAACACCGACAAGAGGCAAAGATCACTCGTTTAAGAGCTATGCTGGAA
ENSG00000237222.3_gRNA_6,GGAAAGGACCTTAAACACCGGTGGGAGGAAATAACACAAGGTTTAAGAGCTATGCTGGAA
ENSG00000237222.3_gRNA_7,GGAAAGGACCTTAAACACCGGTATAACCACTGTGACATTGGTTTAAGAGCTATGCTGGAA
ENSG00000237222.3_gRNA_8,GGAAAGGACCTTAAACACCGAAGTGAGTCCTGTTCAGCGTGTTTAAGAGCTATGCTGGAA
ENSG00000237222.3_gRNA_9,GGAAAGGACCTTAAACACCGTGAGTCCTGTTCAGCGTGGGGTTTAAGAGCTATGCTGGAA
ENSG00000237222.3_gRNA_10,GGAAAGGACCTTAAACACCGTCCTGGATCATTCACTCAGGGTTTAAGAGCTATGCTGGAA
ENSG00000196295.7_gRNA_1,GGAAAGGACCTTAAACACCGAAATCGCCGCGTAAACGACGGTTTAAGAGCTATGCTGGAA
ENSG00000196295.7_gRNA_2,GGAAAGGACCTTAAACACCGTCATCATGCTCCGAGCCGGGGTTTAAGAGCTATGCTGGAA
ENSG00000196295.7_gRNA_3,GGAAAGGACCTTAAACACCGCGGCAGCAGCAGCAGCAGAGGTTTAAGAGCTATGCTGGAA
ENSG00000196295.7_gRNA_4,GGAAAGGACCTTAAACACCGCCTCTAAGCAGCACTGGACGGTTTAAGAGCTATGCTGGAA
ENSG00000196295.7_gRNA_5,GGAAAGGACCTTAAACACCGAAGCAGCACTGGACGCGGAGGTTTAAGAGCTATGCTGGAA
ENSG00000196295.7_gRNA_6,GGAAAGGACCTTAAACACCGGGTCGGGCTAAGAGCCGGGGGTTTAAGAGCTATGCTGGAA
ENSG00000196295.7_gRNA_7,GGAAAGGACCTTAAACACCGCTGTCCAGAGAGGGTGGCGAGTTTAAGAGCTATGCTGGAA
ENSG00000196295.7_gRNA_8,GGAAAGGACCTTAAACACCGCGGCCCTGGGCTGTCCAGAGGTTTAAGAGCTATGCTGGAA
ENSG00000196295.7_gRNA_9,GGAAAGGACCTTAAACACCGCCTGGGCTGTCCAGAGAGGGGTTTAAGAGCTATGCTGGAA
ENSG00000196295.7_gRNA_10,GGAAAGGACCTTAAACACCGAGCAGCACTGGACGCGGAGAGTTTAAGAGCTATGCTGGAA
ENSG00000229140.4_gRNA_1,GGAAAGGACCTTAAACACCGTAGTCTGGGATAAACAGGGAGTTTAAGAGCTATGCTGGAA
ENSG00000229140.4_gRNA_2,GGAAAGGACCTTAAACACCGTCCCCATCACATTCCCCAAGGTTTAAGAGCTATGCTGGAA
ENSG00000229140.4_gRNA_3,GGAAAGGACCTTAAACACCGCCCCATCACATTCCCCAAGGGTTTAAGAGCTATGCTGGAA
ENSG00000229140.4_gRNA_4,GGAAAGGACCTTAAACACCGCATCCCCATCACATTCCCCAGTTTAAGAGCTATGCTGGAA
ENSG00000229140.4_gRNA_5,GGAAAGGACCTTAAACACCGATCCCCATCACATTCCCCAAGTTTAAGAGCTATGCTGGAA
ENSG00000229140.4_gRNA_6,GGAAAGGACCTTAAACACCGCATTCCCCAAGGGGGCTGAAGTTTAAGAGCTATGCTGGAA
ENSG00000229140.4_gRNA_7,GGAAAGGACCTTAAACACCGCCCCCTTGGGGAATGTGATGGTTTAAGAGCTATGCTGGAA
ENSG00000229140.4_gRNA_8,GGAAAGGACCTTAAACACCGAATTAAAATGATGTTCATAGGTTTAAGAGCTATGCTGGAA
ENSG00000229140.4_gRNA_9,GGAAAGGACCTTAAACACCGTTAAAATGATGTTCATAGAGGTTTAAGAGCTATGCTGGAA
ENSG00000229140.4_gRNA_10,GGAAAGGACCTTAAACACCGTACTTAGATTTTGTATGCTGGTTTAAGAGCTATGCTGGAA
ENSG00000265688.1_gRNA_1,GGAAAGGACCTTAAACACCGCTGGCTGCTCTAGCGCCTGGGTTTAAGAGCTATGCTGGAA
ENSG00000265688.1_gRNA_2,GGAAAGGACCTTAAACACCGTAGAGCAGCCAGTGTTGCCAGTTTAAGAGCTATGCTGGAA
ENSG00000265688.1_gRNA_3,GGAAAGGACCTTAAACACCGCGTGGGCTCCATTCATGAAGGTTTAAGAGCTATGCTGGAA
ENSG00000265688.1_gRNA_4,GGAAAGGACCTTAAACACCGGCCAGTGTTGCCAGGGACGAGTTTAAGAGCTATGCTGGAA
ENSG00000265688.1_gRNA_5,GGAAAGGACCTTAAACACCGTCACATGATGTTTGGTCACGGTTTAAGAGCTATGCTGGAA
ENSG00000265688.1_gRNA_6,GGAAAGGACCTTAAACACCGTTGCCAGGGACGACGGCGCGGTTTAAGAGCTATGCTGGAA
ENSG00000265688.1_gRNA_7,GGAAAGGACCTTAAACACCGGGCTGCTCTAGCGCCTGGCGGTTTAAGAGCTATGCTGGAA
ENSG00000265688.1_gRNA_8,GGAAAGGACCTTAAACACCGGGCGCTTAAAGGGGAAGGCGGTTTAAGAGCTATGCTGGAA
ENSG00000265688.1_gRNA_9,GGAAAGGACCTTAAACACCGGCCGTCGTCCCTGGCAACACGTTTAAGAGCTATGCTGGAA
ENSG00000265688.1_gRNA_10,GGAAAGGACCTTAAACACCGCTAGAGCAGCCAGTGTTGCCGTTTAAGAGCTATGCTGGAA
ENSG00000245729.1_gRNA_1,GGAAAGGACCTTAAACACCGCAATAGGAATCTCGGTCCGAGTTTAAGAGCTATGCTGGAA
ENSG00000245729.1_gRNA_2,GGAAAGGACCTTAAACACCGGGGCGCGTGTGTGGAATGGGGTTTAAGAGCTATGCTGGAA
ENSG00000245729.1_gRNA_3,GGAAAGGACCTTAAACACCGCCAATAGGAATCTCGGTCCGGTTTAAGAGCTATGCTGGAA
ENSG00000245729.1_gRNA_4,GGAAAGGACCTTAAACACCGCTCCGCGCACGCGTAACACGGTTTAAGAGCTATGCTGGAA
ENSG00000245729.1_gRNA_5,GGAAAGGACCTTAAACACCGAGTGCGCATGCTCGACACCTGTTTAAGAGCTATGCTGGAA
ENSG00000245729.1_gRNA_6,GGAAAGGACCTTAAACACCGGGTGTCGAGCATGCGCACTTGTTTAAGAGCTATGCTGGAA
ENSG00000245729.1_gRNA_7,GGAAAGGACCTTAAACACCGCCTCGGACCGAGATTCCTATGTTTAAGAGCTATGCTGGAA
ENSG00000245729.1_gRNA_8,GGAAAGGACCTTAAACACCGAAGTGCGCATGCTCGACACCGTTTAAGAGCTATGCTGGAA
ENSG00000245729.1_gRNA_9,GGAAAGGACCTTAAACACCGAATCTCGGTCCGAGGGTAGCGTTTAAGAGCTATGCTGGAA
XLOC_067786_gRNA_1,GGAAAGGACCTTAAACACCGTCGCCCAGGCTGGAGTGCAGGTTTAAGAGCTATGCTGGAA
XLOC_067786_gRNA_2,GGAAAGGACCTTAAACACCGTGTAATCCCAGCACTTTGGGGTTTAAGAGCTATGCTGGAA
XLOC_067786_gRNA_3,GGAAAGGACCTTAAACACCGGCACCACTGCACTCCAGCCTGTTTAAGAGCTATGCTGGAA
XLOC_067786_gRNA_4,GGAAAGGACCTTAAACACCGTAACAGTTGGCCAGGCGCAAGTTTAAGAGCTATGCTGGAA
XLOC_067786_gRNA_5,GGAAAGGACCTTAAACACCGAAAAAAAAAATTCTAACAGTGTTTAAGAGCTATGCTGGAA
XLOC_067786_gRNA_6,GGAAAGGACCTTAAACACCGTGCCTGTAATCCCAGCACTTGTTTAAGAGCTATGCTGGAA
XLOC_067786_gRNA_7,GGAAAGGACCTTAAACACCGGGAGTCTCACTCTGTCGCCCGTTTAAGAGCTATGCTGGAA
XLOC_067786_gRNA_8,GGAAAGGACCTTAAACACCGAAAAATTCTAACAGTTGGCCGTTTAAGAGCTATGCTGGAA
XLOC_067786_gRNA_9,GGAAAGGACCTTAAACACCGCAGGCATGAGCCATTGCGCCGTTTAAGAGCTATGCTGGAA
XLOC_067786_gRNA_10,GGAAAGGACCTTAAACACCGTTTTTTTTTTTTTTTTGAGGGTTTAAGAGCTATGCTGGAA
ENSG00000260552.1_gRNA_1,GGAAAGGACCTTAAACACCGCCCGGGACCCGAGCGCACCGGTTTAAGAGCTATGCTGGAA
ENSG00000260552.1_gRNA_2,GGAAAGGACCTTAAACACCGCGGCCTGGATGGACTAGCCGGTTTAAGAGCTATGCTGGAA
ENSG00000260552.1_gRNA_3,GGAAAGGACCTTAAACACCGCCGCGGCTAGCCTACGGCTAGTTTAAGAGCTATGCTGGAA
ENSG00000260552.1_gRNA_4,GGAAAGGACCTTAAACACCGCCGTAGCCGTAGGCTAGCCGGTTTAAGAGCTATGCTGGAA
ENSG00000260552.1_gRNA_5,GGAAAGGACCTTAAACACCGTGGCCCCGGCTAGTCCATCCGTTTAAGAGCTATGCTGGAA
ENSG00000260552.1_gRNA_6,GGAAAGGACCTTAAACACCGCGGGTCCCGGGAACCCGCGAGTTTAAGAGCTATGCTGGAA
ENSG00000260552.1_gRNA_7,GGAAAGGACCTTAAACACCGCCCGGCTAGTCCATCCAGGCGTTTAAGAGCTATGCTGGAA
ENSG00000260552.1_gRNA_8,GGAAAGGACCTTAAACACCGGCGGGAGCTGTGGACCTTCGGTTTAAGAGCTATGCTGGAA
ENSG00000260552.1_gRNA_9,GGAAAGGACCTTAAACACCGCGGGGCCATGGCCGGCGCGGGTTTAAGAGCTATGCTGGAA
ENSG00000260552.1_gRNA_10,GGAAAGGACCTTAAACACCGCGGGAGCTGTGGACCTTCGCGTTTAAGAGCTATGCTGGAA
ENSG00000247809.3_gRNA_1,GGAAAGGACCTTAAACACCGGGTACTTTGAAAATCACCAGGTTTAAGAGCTATGCTGGAA
ENSG00000247809.3_gRNA_2,GGAAAGGACCTTAAACACCGGCGAGGACTCTTACACTAGGGTTTAAGAGCTATGCTGGAA
ENSG00000247809.3_gRNA_3,GGAAAGGACCTTAAACACCGTGGTACTTTGAAAATCACCAGTTTAAGAGCTATGCTGGAA
ENSG00000247809.3_gRNA_4,GGAAAGGACCTTAAACACCGAAATCAGAGCATATGCTGGGGTTTAAGAGCTATGCTGGAA
ENSG00000247809.3_gRNA_5,GGAAAGGACCTTAAACACCGAAGTTGAATTTTAGGCAGCGGTTTAAGAGCTATGCTGGAA
ENSG00000247809.3_gRNA_6,GGAAAGGACCTTAAACACCGAGCGAGGACTCTTACACTAGGTTTAAGAGCTATGCTGGAA
ENSG00000247809.3_gRNA_7,GGAAAGGACCTTAAACACCGGCTAAATCAGAGCATATGCTGTTTAAGAGCTATGCTGGAA
ENSG00000247809.3_gRNA_8,GGAAAGGACCTTAAACACCGTAGCACTGTAAATTTTTCAGGTTTAAGAGCTATGCTGGAA
ENSG00000247809.3_gRNA_9,GGAAAGGACCTTAAACACCGTTCAAAGTACCACAAGCCAGGTTTAAGAGCTATGCTGGAA
ENSG00000247809.3_gRNA_10,GGAAAGGACCTTAAACACCGAATCAGAGCATATGCTGGGAGTTTAAGAGCTATGCTGGAA
ENSG00000245522.2_gRNA_1,GGAAAGGACCTTAAACACCGTAGGACCTGTATACCTACGGGTTTAAGAGCTATGCTGGAA
ENSG00000245522.2_gRNA_2,GGAAAGGACCTTAAACACCGCCTGTATACCTACGGTGGAGGTTTAAGAGCTATGCTGGAA
ENSG00000245522.2_gRNA_3,GGAAAGGACCTTAAACACCGGGGTAGGACCTGTATACCTAGTTTAAGAGCTATGCTGGAA
ENSG00000245522.2_gRNA_4,GGAAAGGACCTTAAACACCGGAGTCTCTCCTGCCTGCTGGGTTTAAGAGCTATGCTGGAA
ENSG00000245522.2_gRNA_5,GGAAAGGACCTTAAACACCGATGGAATAAGTCCTGAGCTAGTTTAAGAGCTATGCTGGAA
ENSG00000245522.2_gRNA_6,GGAAAGGACCTTAAACACCGCCAACACTAACTGTTTGGCTGTTTAAGAGCTATGCTGGAA
ENSG00000245522.2_gRNA_7,GGAAAGGACCTTAAACACCGCCAAGCCAAACAGTTAGTGTGTTTAAGAGCTATGCTGGAA
ENSG00000245522.2_gRNA_8,GGAAAGGACCTTAAACACCGGACCTGTATACCTACGGTGGGTTTAAGAGCTATGCTGGAA
ENSG00000245522.2_gRNA_9,GGAAAGGACCTTAAACACCGCATGGAATAAGTCCTGAGCTGTTTAAGAGCTATGCTGGAA
ENSG00000245522.2_gRNA_10,GGAAAGGACCTTAAACACCGATATTCTATCAGAGTGTGCAGTTTAAGAGCTATGCTGGAA
XLOC_019913_gRNA_1,GGAAAGGACCTTAAACACCGAGATGGTAGCATGAGTCTGGGTTTAAGAGCTATGCTGGAA
XLOC_019913_gRNA_2,GGAAAGGACCTTAAACACCGACTCATGCTACCATCTCGACGTTTAAGAGCTATGCTGGAA
XLOC_019913_gRNA_3,GGAAAGGACCTTAAACACCGTGTCCGAGTAGGAGTTGGCGGTTTAAGAGCTATGCTGGAA
XLOC_019913_gRNA_4,GGAAAGGACCTTAAACACCGCGCATGCGTGATACTTGCACGTTTAAGAGCTATGCTGGAA
XLOC_019913_gRNA_5,GGAAAGGACCTTAAACACCGGAGTAGGAGTTGGCGAGGTGGTTTAAGAGCTATGCTGGAA
XLOC_019913_gRNA_6,GGAAAGGACCTTAAACACCGTTTGCTGATGCCGATCCCGGGTTTAAGAGCTATGCTGGAA
XLOC_019913_gRNA_7,GGAAAGGACCTTAAACACCGGCAAGTATCACGCATGCGCAGTTTAAGAGCTATGCTGGAA
XLOC_019913_gRNA_8,GGAAAGGACCTTAAACACCGCCTAGATGACGTGTCCGAGTGTTTAAGAGCTATGCTGGAA
XLOC_019913_gRNA_9,GGAAAGGACCTTAAACACCGTGACGTGTCCGAGTAGGAGTGTTTAAGAGCTATGCTGGAA
XLOC_019913_gRNA_10,GGAAAGGACCTTAAACACCGCTCGGACACGTCATCTAGGTGTTTAAGAGCTATGCTGGAA
ENSG00000236859.2_gRNA_1,GGAAAGGACCTTAAACACCGCAACTAACGTTCTCCGTGAGGTTTAAGAGCTATGCTGGAA
ENSG00000236859.2_gRNA_2,GGAAAGGACCTTAAACACCGGTCAACTAACGTTCTCCGTGGTTTAAGAGCTATGCTGGAA
ENSG00000236859.2_gRNA_3,GGAAAGGACCTTAAACACCGAACGTTAGTTGACCCTGATGGTTTAAGAGCTATGCTGGAA
ENSG00000236859.2_gRNA_4,GGAAAGGACCTTAAACACCGTCAACTAACGTTCTCCGTGAGTTTAAGAGCTATGCTGGAA
ENSG00000236859.2_gRNA_5,GGAAAGGACCTTAAACACCGAGAACGTTAGTTGACCCTGAGTTTAAGAGCTATGCTGGAA
ENSG00000236859.2_gRNA_6,GGAAAGGACCTTAAACACCGTGACCCTGATGGGGACCCGTGTTTAAGAGCTATGCTGGAA
ENSG00000236859.2_gRNA_7,GGAAAGGACCTTAAACACCGTACCCTACGGGTCCCCATCAGTTTAAGAGCTATGCTGGAA
ENSG00000236859.2_gRNA_8,GGAAAGGACCTTAAACACCGCGTGAGGGGCAAAGCTCCCGGTTTAAGAGCTATGCTGGAA
ENSG00000236859.2_gRNA_9,GGAAAGGACCTTAAACACCGTTCGCTGGCGTAAAGTCCCCGTTTAAGAGCTATGCTGGAA
ENSG00000236859.2_gRNA_10,GGAAAGGACCTTAAACACCGGACCCTGATGGGGACCCGTAGTTTAAGAGCTATGCTGGAA
ENSG00000234129.3_gRNA_1,GGAAAGGACCTTAAACACCGGGGGTGCGTGAGAACGCCGGGTTTAAGAGCTATGCTGGAA
ENSG00000234129.3_gRNA_2,GGAAAGGACCTTAAACACCGGGCGGTGACCGCAGCCACAGGTTTAAGAGCTATGCTGGAA
ENSG00000234129.3_gRNA_3,GGAAAGGACCTTAAACACCGGTAGGGGTGCGTGAGAACGCGTTTAAGAGCTATGCTGGAA
ENSG00000234129.3_gRNA_4,GGAAAGGACCTTAAACACCGTTTCCGTCAATCACGGAGAGGTTTAAGAGCTATGCTGGAA
ENSG00000234129.3_gRNA_5,GGAAAGGACCTTAAACACCGGCCTTCTAAAAAGGAAGTAGGTTTAAGAGCTATGCTGGAA
ENSG00000234129.3_gRNA_6,GGAAAGGACCTTAAACACCGCCGGCCTGTAACTGCTGCGGGTTTAAGAGCTATGCTGGAA
ENSG00000234129.3_gRNA_7,GGAAAGGACCTTAAACACCGCCTACTTCCTTTTTAGAAGGGTTTAAGAGCTATGCTGGAA
ENSG00000234129.3_gRNA_8,GGAAAGGACCTTAAACACCGCCCGGCCTGTAACTGCTGCGGTTTAAGAGCTATGCTGGAA
ENSG00000234129.3_gRNA_9,GGAAAGGACCTTAAACACCGAGGCGGGACTTCCGGGCACGGTTTAAGAGCTATGCTGGAA
ENSG00000234129.3_gRNA_10,GGAAAGGACCTTAAACACCGCCGCCTTCTAAAAAGGAAGTGTTTAAGAGCTATGCTGGAA
ENSG00000237298.4_gRNA_1,GGAAAGGACCTTAAACACCGAGTCCAACATCTCTTAGGGAGTTTAAGAGCTATGCTGGAA
ENSG00000237298.4_gRNA_2,GGAAAGGACCTTAAACACCGGAGTCCAACATCTCTTAGGGGTTTAAGAGCTATGCTGGAA
ENSG00000237298.4_gRNA_3,GGAAAGGACCTTAAACACCGACCTGTCACCCTAGATGTGGGTTTAAGAGCTATGCTGGAA
ENSG00000237298.4_gRNA_4,GGAAAGGACCTTAAACACCGCCACATCTAGGGTGACAGGTGTTTAAGAGCTATGCTGGAA
ENSG00000237298.4_gRNA_5,GGAAAGGACCTTAAACACCGCCAACCTGTCACCCTAGATGGTTTAAGAGCTATGCTGGAA
ENSG00000237298.4_gRNA_6,GGAAAGGACCTTAAACACCGTTCGCATCCTGAGGTACTTGGTTTAAGAGCTATGCTGGAA
ENSG00000237298.4_gRNA_7,GGAAAGGACCTTAAACACCGTGTCCCTCCCTAAGAGATGTGTTTAAGAGCTATGCTGGAA
ENSG00000237298.4_gRNA_8,GGAAAGGACCTTAAACACCGTCCGCCACATCTAGGGTGACGTTTAAGAGCTATGCTGGAA
ENSG00000237298.4_gRNA_9,GGAAAGGACCTTAAACACCGTATGAGTCCAACATCTCTTAGTTTAAGAGCTATGCTGGAA
ENSG00000237298.4_gRNA_10,GGAAAGGACCTTAAACACCGCTCATAACCTCAAGTACCTCGTTTAAGAGCTATGCTGGAA
ENSG00000241316.2_gRNA_1,GGAAAGGACCTTAAACACCGGCCTGACCCCTGCGTCCCGGGTTTAAGAGCTATGCTGGAA
ENSG00000241316.2_gRNA_2,GGAAAGGACCTTAAACACCGCCTGTGCCCCCGGGACGCAGGTTTAAGAGCTATGCTGGAA
ENSG00000241316.2_gRNA_3,GGAAAGGACCTTAAACACCGAAAGGAGGAGGAGGCAGAGGGTTTAAGAGCTATGCTGGAA
ENSG00000241316.2_gRNA_4,GGAAAGGACCTTAAACACCGTTAAGAACGCCTGTGCCCCCGTTTAAGAGCTATGCTGGAA
ENSG00000241316.2_gRNA_5,GGAAAGGACCTTAAACACCGGAGGAGAAGCGGGCGCGGGGGTTTAAGAGCTATGCTGGAA
ENSG00000241316.2_gRNA_6,GGAAAGGACCTTAAACACCGTCTTAAGGCTGCAGAGCCCTGTTTAAGAGCTATGCTGGAA
ENSG00000241316.2_gRNA_7,GGAAAGGACCTTAAACACCGGCAGCGGGAGGAGGGGTCAGGTTTAAGAGCTATGCTGGAA
ENSG00000241316.2_gRNA_8,GGAAAGGACCTTAAACACCGCTCGGCACGGGGCAGTAGGGGTTTAAGAGCTATGCTGGAA
ENSG00000241316.2_gRNA_9,GGAAAGGACCTTAAACACCGGGCCTGACCCCTGCGTCCCGGTTTAAGAGCTATGCTGGAA
ENSG00000241316.2_gRNA_10,GGAAAGGACCTTAAACACCGCTTAAGAACGCCTGTGCCCCGTTTAAGAGCTATGCTGGAA
XLOC_004766_gRNA_1,GGAAAGGACCTTAAACACCGTAATTCACCGTATTACACGAGTTTAAGAGCTATGCTGGAA
XLOC_004766_gRNA_2,GGAAAGGACCTTAAACACCGCCAGTGCCATCCATTTTCAGGTTTAAGAGCTATGCTGGAA
XLOC_004766_gRNA_3,GGAAAGGACCTTAAACACCGGGGGAACCCTGACTAATACAGTTTAAGAGCTATGCTGGAA
XLOC_004766_gRNA_4,GGAAAGGACCTTAAACACCGCTAATTCACCGTATTACACGGTTTAAGAGCTATGCTGGAA
XLOC_004766_gRNA_5,GGAAAGGACCTTAAACACCGTGTAATACGGTGAATTAGAGGTTTAAGAGCTATGCTGGAA
XLOC_004766_gRNA_6,GGAAAGGACCTTAAACACCGATTACACGAGGGCTGCATACGTTTAAGAGCTATGCTGGAA
XLOC_004766_gRNA_7,GGAAAGGACCTTAAACACCGTATGCAGCCCTCGTGTAATAGTTTAAGAGCTATGCTGGAA
XLOC_004766_gRNA_8,GGAAAGGACCTTAAACACCGCTAAATTGATTTCTAAGAGTGTTTAAGAGCTATGCTGGAA
XLOC_004766_gRNA_9,GGAAAGGACCTTAAACACCGTACAGGCAAGACAAAGTATAGTTTAAGAGCTATGCTGGAA
ENSG00000272142.1_gRNA_1,GGAAAGGACCTTAAACACCGCCGAGACAAAGATAGTCATGGTTTAAGAGCTATGCTGGAA
ENSG00000272142.1_gRNA_2,GGAAAGGACCTTAAACACCGTAGAGTGTGAGAGAGAAGAGGTTTAAGAGCTATGCTGGAA
ENSG00000272142.1_gRNA_3,GGAAAGGACCTTAAACACCGAGTGTGAGAGAGAAGAGTGGGTTTAAGAGCTATGCTGGAA
ENSG00000272142.1_gRNA_4,GGAAAGGACCTTAAACACCGACACTCTATATCTAAGCTGTGTTTAAGAGCTATGCTGGAA
ENSG00000272142.1_gRNA_5,GGAAAGGACCTTAAACACCGTCCAGAAGCATAAGCCTGCAGTTTAAGAGCTATGCTGGAA
ENSG00000272142.1_gRNA_6,GGAAAGGACCTTAAACACCGTGAGAGAGAAGAGTGGAGGCGTTTAAGAGCTATGCTGGAA
ENSG00000272142.1_gRNA_7,GGAAAGGACCTTAAACACCGTAGAACTTACCGAAAAAAAAGTTTAAGAGCTATGCTGGAA
ENSG00000272142.1_gRNA_8,GGAAAGGACCTTAAACACCGTCCATGCAGGCTTATGCTTCGTTTAAGAGCTATGCTGGAA
ENSG00000272142.1_gRNA_9,GGAAAGGACCTTAAACACCGAAGAGTGGAGGCTGGTTCTCGTTTAAGAGCTATGCTGGAA
ENSG00000272142.1_gRNA_10,GGAAAGGACCTTAAACACCGCACTCTATTCCTTTTTTTTTGTTTAAGAGCTATGCTGGAA
XLOC_106941_gRNA_1,GGAAAGGACCTTAAACACCGTAAGTGATACTAATTTTGAGGTTTAAGAGCTATGCTGGAA
XLOC_106941_gRNA_2,GGAAAGGACCTTAAACACCGTGGCTACAGAACCTGGCTCAGTTTAAGAGCTATGCTGGAA
XLOC_106941_gRNA_3,GGAAAGGACCTTAAACACCGACTTAATGGAATGTTTATGTGTTTAAGAGCTATGCTGGAA
XLOC_106941_gRNA_4,GGAAAGGACCTTAAACACCGGTGTGTAAAAACCTTGAGCCGTTTAAGAGCTATGCTGGAA
XLOC_106941_gRNA_5,GGAAAGGACCTTAAACACCGCAGTTACTGGCTACAGAACCGTTTAAGAGCTATGCTGGAA
XLOC_106941_gRNA_6,GGAAAGGACCTTAAACACCGTCTGTAGCCAGTAACTGATTGTTTAAGAGCTATGCTGGAA
XLOC_106941_gRNA_7,GGAAAGGACCTTAAACACCGCAAATGATGACAACATTTCCGTTTAAGAGCTATGCTGGAA
XLOC_106941_gRNA_8,GGAAAGGACCTTAAACACCGGATATTTCCTAATCAGTTACGTTTAAGAGCTATGCTGGAA
XLOC_106941_gRNA_9,GGAAAGGACCTTAAACACCGTCAAAATTAGTATCACTTAAGTTTAAGAGCTATGCTGGAA
XLOC_051428_gRNA_1,GGAAAGGACCTTAAACACCGCGGTCGCTCCAGCTGCAGCGGTTTAAGAGCTATGCTGGAA
XLOC_051428_gRNA_2,GGAAAGGACCTTAAACACCGCTCCTCCTCCCCGGTCTGCGGTTTAAGAGCTATGCTGGAA
XLOC_051428_gRNA_3,GGAAAGGACCTTAAACACCGTCGCTCCAGCTGCAGCGTGGGTTTAAGAGCTATGCTGGAA
XLOC_051428_gRNA_4,GGAAAGGACCTTAAACACCGACCGGGGAGGAGGAGGAGGAGTTTAAGAGCTATGCTGGAA
XLOC_051428_gRNA_5,GGAAAGGACCTTAAACACCGTGCAGCGTGGCGGGGCTGCGGTTTAAGAGCTATGCTGGAA
XLOC_051428_gRNA_6,GGAAAGGACCTTAAACACCGTGCAGCTGGAGCGACCGCCGGTTTAAGAGCTATGCTGGAA
XLOC_051428_gRNA_7,GGAAAGGACCTTAAACACCGGCCGGCCCCGCAGACCGGGGGTTTAAGAGCTATGCTGGAA
XLOC_051428_gRNA_8,GGAAAGGACCTTAAACACCGCCCCTCCTCCTCCTCCTCCCGTTTAAGAGCTATGCTGGAA
XLOC_051428_gRNA_9,GGAAAGGACCTTAAACACCGGGAGGAGGGGAAGCCGGAGAGTTTAAGAGCTATGCTGGAA
XLOC_051428_gRNA_10,GGAAAGGACCTTAAACACCGGCTCCAGCTGCAGCGTGGCGGTTTAAGAGCTATGCTGGAA
ENSG00000213742.2_gRNA_1,GGAAAGGACCTTAAACACCGACTGCCCAGAGAGACGTGGGGTTTAAGAGCTATGCTGGAA
ENSG00000213742.2_gRNA_2,GGAAAGGACCTTAAACACCGCGGGATCTCACTTTTCTCGGGTTTAAGAGCTATGCTGGAA
ENSG00000213742.2_gRNA_3,GGAAAGGACCTTAAACACCGGAGATCCCGCGAGACTCCCAGTTTAAGAGCTATGCTGGAA
ENSG00000213742.2_gRNA_4,GGAAAGGACCTTAAACACCGCGGACTGCCCAGAGAGACGTGTTTAAGAGCTATGCTGGAA
ENSG00000213742.2_gRNA_5,GGAAAGGACCTTAAACACCGGAGATGGTCTGGTGACTTCGGTTTAAGAGCTATGCTGGAA
ENSG00000213742.2_gRNA_6,GGAAAGGACCTTAAACACCGGCAGGGAATGAGACAGATCGGTTTAAGAGCTATGCTGGAA
ENSG00000213742.2_gRNA_7,GGAAAGGACCTTAAACACCGGAAGTCACCAGACCATCTCCGTTTAAGAGCTATGCTGGAA
ENSG00000213742.2_gRNA_8,GGAAAGGACCTTAAACACCGCAGGGAATGAGACAGATCGCGTTTAAGAGCTATGCTGGAA
ENSG00000213742.2_gRNA_9,GGAAAGGACCTTAAACACCGCACCAGACCATCTCCCGGCGGTTTAAGAGCTATGCTGGAA
ENSG00000213742.2_gRNA_10,GGAAAGGACCTTAAACACCGTCACTTTTCTCGGCGGCGCAGTTTAAGAGCTATGCTGGAA
ENSG00000238113.2_gRNA_1,GGAAAGGACCTTAAACACCGAGGCTCTGCTCAGGTAGACAGTTTAAGAGCTATGCTGGAA
ENSG00000238113.2_gRNA_2,GGAAAGGACCTTAAACACCGACAGCGACAGAGCCTTGGAGGTTTAAGAGCTATGCTGGAA
ENSG00000238113.2_gRNA_3,GGAAAGGACCTTAAACACCGCACCACAGTAGAGCGCGAGGGTTTAAGAGCTATGCTGGAA
ENSG00000238113.2_gRNA_4,GGAAAGGACCTTAAACACCGTAGAGAAAGGGAGAGGGTGAGTTTAAGAGCTATGCTGGAA
ENSG00000238113.2_gRNA_5,GGAAAGGACCTTAAACACCGCAGCGACAGAGCCTTGGAGAGTTTAAGAGCTATGCTGGAA
ENSG00000238113.2_gRNA_6,GGAAAGGACCTTAAACACCGGAGCACCACAGTAGAGCGCGGTTTAAGAGCTATGCTGGAA
ENSG00000238113.2_gRNA_7,GGAAAGGACCTTAAACACCGGGGAAGTAGAGAAAGGGAGAGTTTAAGAGCTATGCTGGAA
ENSG00000238113.2_gRNA_8,GGAAAGGACCTTAAACACCGACAGTAGAGCGCGAGGTGGAGTTTAAGAGCTATGCTGGAA
ENSG00000238113.2_gRNA_9,GGAAAGGACCTTAAACACCGCAGTAGAGCGCGAGGTGGAGGTTTAAGAGCTATGCTGGAA
ENSG00000238113.2_gRNA_10,GGAAAGGACCTTAAACACCGAGAGAGAGAGACAGAAAAGGGTTTAAGAGCTATGCTGGAA
ENSG00000253929.1_gRNA_1,GGAAAGGACCTTAAACACCGAAGGTGGAGAAAGGTCAGAGGTTTAAGAGCTATGCTGGAA
ENSG00000253929.1_gRNA_2,GGAAAGGACCTTAAACACCGTATTGATGCAGTGTCCAAGGGTTTAAGAGCTATGCTGGAA
ENSG00000253929.1_gRNA_3,GGAAAGGACCTTAAACACCGGCAGGAGATTGGAGGAAGAGGTTTAAGAGCTATGCTGGAA
ENSG00000253929.1_gRNA_4,GGAAAGGACCTTAAACACCGCTTCCTCCAATCTCCTGCAGGTTTAAGAGCTATGCTGGAA
ENSG00000253929.1_gRNA_5,GGAAAGGACCTTAAACACCGAACTATTGATGCAGTGTCCAGTTTAAGAGCTATGCTGGAA
ENSG00000253929.1_gRNA_6,GGAAAGGACCTTAAACACCGGCAGTGTCCAAGGTGGAGAAGTTTAAGAGCTATGCTGGAA
ENSG00000253929.1_gRNA_7,GGAAAGGACCTTAAACACCGTCAATAGTTTCCATGCACTCGTTTAAGAGCTATGCTGGAA
ENSG00000253929.1_gRNA_8,GGAAAGGACCTTAAACACCGCAACCTTAAACCTGAGTGCAGTTTAAGAGCTATGCTGGAA
ENSG00000253929.1_gRNA_9,GGAAAGGACCTTAAACACCGACTCTGACCTTTCTCCACCTGTTTAAGAGCTATGCTGGAA
ENSG00000253929.1_gRNA_10,GGAAAGGACCTTAAACACCGTGCTAAATAAGCACCTCTGCGTTTAAGAGCTATGCTGGAA
XLOC_023528_gRNA_1,GGAAAGGACCTTAAACACCGAACCAAATCACTGTTAGCCAGTTTAAGAGCTATGCTGGAA
XLOC_023528_gRNA_2,GGAAAGGACCTTAAACACCGTTTATAGAGATCATATGGCAGTTTAAGAGCTATGCTGGAA
XLOC_023528_gRNA_3,GGAAAGGACCTTAAACACCGTAGCCAGGGCACAGGACCAGGTTTAAGAGCTATGCTGGAA
XLOC_023528_gRNA_4,GGAAAGGACCTTAAACACCGATCACTGTTAGCCAGGGCACGTTTAAGAGCTATGCTGGAA
XLOC_023528_gRNA_5,GGAAAGGACCTTAAACACCGATTCATTATCCATGAGCCTCGTTTAAGAGCTATGCTGGAA
XLOC_023528_gRNA_6,GGAAAGGACCTTAAACACCGCACAGGACCAGAGGCGCCGGGTTTAAGAGCTATGCTGGAA
XLOC_023528_gRNA_7,GGAAAGGACCTTAAACACCGAAACCAAATCACTGTTAGCCGTTTAAGAGCTATGCTGGAA
XLOC_023528_gRNA_8,GGAAAGGACCTTAAACACCGCCAGAGGCGCCGGAGGCTCAGTTTAAGAGCTATGCTGGAA
XLOC_023528_gRNA_9,GGAAAGGACCTTAAACACCGAGTCTATTGTCACATGCATTGTTTAAGAGCTATGCTGGAA
XLOC_023528_gRNA_10,GGAAAGGACCTTAAACACCGCCATGAGCCTCCGGCGCCTCGTTTAAGAGCTATGCTGGAA
XLOC_052318_gRNA_1,GGAAAGGACCTTAAACACCGCCAGCACAGCTGATTACTCTGTTTAAGAGCTATGCTGGAA
XLOC_052318_gRNA_2,GGAAAGGACCTTAAACACCGAGAGTTAAAGGGAAAGTCACGTTTAAGAGCTATGCTGGAA
XLOC_052318_gRNA_3,GGAAAGGACCTTAAACACCGCTGCAATAAGCTGCTAAACAGTTTAAGAGCTATGCTGGAA
XLOC_052318_gRNA_4,GGAAAGGACCTTAAACACCGAGAGACAAAAAGAAAGCCACGTTTAAGAGCTATGCTGGAA
XLOC_052318_gRNA_5,GGAAAGGACCTTAAACACCGCCGAGAGTAATCAGCTGTGCGTTTAAGAGCTATGCTGGAA
XLOC_052318_gRNA_6,GGAAAGGACCTTAAACACCGGCTGAAAGTGAAATCTTCTCGTTTAAGAGCTATGCTGGAA
XLOC_052318_gRNA_7,GGAAAGGACCTTAAACACCGTTTCACTTTCAGCTCAGCTCGTTTAAGAGCTATGCTGGAA
XLOC_052318_gRNA_8,GGAAAGGACCTTAAACACCGAAAGTGAAAACAGAGTTAAAGTTTAAGAGCTATGCTGGAA
XLOC_052318_gRNA_9,GGAAAGGACCTTAAACACCGCAAAGTGAAAACAGAGTTAAGTTTAAGAGCTATGCTGGAA
XLOC_052318_gRNA_10,GGAAAGGACCTTAAACACCGTCTGCAATAAGCTGCTAAACGTTTAAGAGCTATGCTGGAA
ENSG00000204934.6_gRNA_1,GGAAAGGACCTTAAACACCGTGGAGAAACAAGAATCAGGTGTTTAAGAGCTATGCTGGAA
ENSG00000204934.6_gRNA_2,GGAAAGGACCTTAAACACCGCTGGAGAAACAAGAATCAGGGTTTAAGAGCTATGCTGGAA
ENSG00000204934.6_gRNA_3,GGAAAGGACCTTAAACACCGAGAAACAAGAATCAGGTGGGGTTTAAGAGCTATGCTGGAA
ENSG00000204934.6_gRNA_4,GGAAAGGACCTTAAACACCGGTGATGAAAAGATTACTGTTGTTTAAGAGCTATGCTGGAA
ENSG00000204934.6_gRNA_5,GGAAAGGACCTTAAACACCGGGGGCAGGGGACCTGCACACGTTTAAGAGCTATGCTGGAA
ENSG00000204934.6_gRNA_6,GGAAAGGACCTTAAACACCGCTGCACACAGGCAGAGGCCAGTTTAAGAGCTATGCTGGAA
ENSG00000204934.6_gRNA_7,GGAAAGGACCTTAAACACCGCCACTGGAGAAACAAGAATCGTTTAAGAGCTATGCTGGAA
ENSG00000204934.6_gRNA_8,GGAAAGGACCTTAAACACCGAAACAAGAATCAGGTGGGCGGTTTAAGAGCTATGCTGGAA
ENSG00000204934.6_gRNA_9,GGAAAGGACCTTAAACACCGGGGGACCTGCACACAGGCAGGTTTAAGAGCTATGCTGGAA
ENSG00000229852.2_gRNA_1,GGAAAGGACCTTAAACACCGTCTGTGTAGGAGACAGCCTGGTTTAAGAGCTATGCTGGAA
ENSG00000229852.2_gRNA_2,GGAAAGGACCTTAAACACCGTGTCTCCTACACAGAGCAGGGTTTAAGAGCTATGCTGGAA
ENSG00000229852.2_gRNA_3,GGAAAGGACCTTAAACACCGTCCTACACAGAGCAGGCGGGGTTTAAGAGCTATGCTGGAA
ENSG00000229852.2_gRNA_4,GGAAAGGACCTTAAACACCGACACAGAGCAGGCGGGAGGAGTTTAAGAGCTATGCTGGAA
ENSG00000229852.2_gRNA_5,GGAAAGGACCTTAAACACCGGTCTCCTACACAGAGCAGGCGTTTAAGAGCTATGCTGGAA
ENSG00000229852.2_gRNA_6,GGAAAGGACCTTAAACACCGTCCTCCCGCCTGCTCTGTGTGTTTAAGAGCTATGCTGGAA
ENSG00000229852.2_gRNA_7,GGAAAGGACCTTAAACACCGGGCTGTCTCCTACACAGAGCGTTTAAGAGCTATGCTGGAA
ENSG00000229852.2_gRNA_8,GGAAAGGACCTTAAACACCGAGGGGTCCCGGCTCGCGCCGGTTTAAGAGCTATGCTGGAA
ENSG00000229852.2_gRNA_9,GGAAAGGACCTTAAACACCGGGAAGTGGCGGCGACCCCGCGTTTAAGAGCTATGCTGGAA
ENSG00000229852.2_gRNA_10,GGAAAGGACCTTAAACACCGGCAGGCGGGAGGAGGGCTCTGTTTAAGAGCTATGCTGGAA
ENSG00000223797.1_gRNA_1,GGAAAGGACCTTAAACACCGAAGGAAACAAGACTTGCTTGGTTTAAGAGCTATGCTGGAA
ENSG00000223797.1_gRNA_2,GGAAAGGACCTTAAACACCGAGCACGCGCAGATCTCTGGTGTTTAAGAGCTATGCTGGAA
ENSG00000223797.1_gRNA_3,GGAAAGGACCTTAAACACCGTCTCCGTGATTGGACGAGCAGTTTAAGAGCTATGCTGGAA
ENSG00000223797.1_gRNA_4,GGAAAGGACCTTAAACACCGATGAACAGGATAACTGCTAGGTTTAAGAGCTATGCTGGAA
ENSG00000223797.1_gRNA_5,GGAAAGGACCTTAAACACCGCGCGCAGATCTCTGGTTGGTGTTTAAGAGCTATGCTGGAA
ENSG00000223797.1_gRNA_6,GGAAAGGACCTTAAACACCGGGGCGCCTGCGACCTTCCGAGTTTAAGAGCTATGCTGGAA
ENSG00000223797.1_gRNA_7,GGAAAGGACCTTAAACACCGCAAGTCTTGTTTCCTTCGGAGTTTAAGAGCTATGCTGGAA
ENSG00000223797.1_gRNA_8,GGAAAGGACCTTAAACACCGGCAGGCGCCCAGGAATGAACGTTTAAGAGCTATGCTGGAA
ENSG00000223797.1_gRNA_9,GGAAAGGACCTTAAACACCGTCGGAAGGTCGCAGGCGCCCGTTTAAGAGCTATGCTGGAA
ENSG00000223797.1_gRNA_10,GGAAAGGACCTTAAACACCGTGTTTCCTTCGGAAGGTCGCGTTTAAGAGCTATGCTGGAA
ENSG00000253379.1_gRNA_1,GGAAAGGACCTTAAACACCGTCTGTGTACTTGGTGCCCTGGTTTAAGAGCTATGCTGGAA
ENSG00000253379.1_gRNA_2,GGAAAGGACCTTAAACACCGGGAAGATGCCACAGCCCAGGGTTTAAGAGCTATGCTGGAA
ENSG00000253379.1_gRNA_3,GGAAAGGACCTTAAACACCGTCCGATTTAGAAAACCAATGGTTTAAGAGCTATGCTGGAA
ENSG00000253379.1_gRNA_4,GGAAAGGACCTTAAACACCGCGGAAGATGCCACAGCCCAGGTTTAAGAGCTATGCTGGAA
ENSG00000253379.1_gRNA_5,GGAAAGGACCTTAAACACCGGATGTGTATGTTGGAAGTGCGTTTAAGAGCTATGCTGGAA
ENSG00000253379.1_gRNA_6,GGAAAGGACCTTAAACACCGTTCTTCAGGAGCCACCCCCTGTTTAAGAGCTATGCTGGAA
ENSG00000253379.1_gRNA_7,GGAAAGGACCTTAAACACCGCTTCCAACATACACATCTTGGTTTAAGAGCTATGCTGGAA
ENSG00000253379.1_gRNA_8,GGAAAGGACCTTAAACACCGAGATGCCACAGCCCAGGGGGGTTTAAGAGCTATGCTGGAA
ENSG00000253379.1_gRNA_9,GGAAAGGACCTTAAACACCGTCGGAAGATGCCACAGCCCAGTTTAAGAGCTATGCTGGAA
ENSG00000253379.1_gRNA_10,GGAAAGGACCTTAAACACCGAAACCTCAAGATGTGTATGTGTTTAAGAGCTATGCTGGAA
ENSG00000254635.1_gRNA_1,GGAAAGGACCTTAAACACCGCTATCCCTAAACGGGAACGGGTTTAAGAGCTATGCTGGAA
ENSG00000254635.1_gRNA_2,GGAAAGGACCTTAAACACCGCCTTCCGGAAGAGGACGGTGGTTTAAGAGCTATGCTGGAA
ENSG00000254635.1_gRNA_3,GGAAAGGACCTTAAACACCGAGACTATCCCTAAACGGGAAGTTTAAGAGCTATGCTGGAA
ENSG00000254635.1_gRNA_4,GGAAAGGACCTTAAACACCGCTGCTCGAGGCTGATCTCAGGTTTAAGAGCTATGCTGGAA
ENSG00000254635.1_gRNA_5,GGAAAGGACCTTAAACACCGAGCCGCCTTCCGGAAGAGGAGTTTAAGAGCTATGCTGGAA
ENSG00000254635.1_gRNA_6,GGAAAGGACCTTAAACACCGGTTTAGGGATAGTCTCGCTCGTTTAAGAGCTATGCTGGAA
ENSG00000254635.1_gRNA_7,GGAAAGGACCTTAAACACCGCACCGTCCTCTTCCGGAAGGGTTTAAGAGCTATGCTGGAA
ENSG00000254635.1_gRNA_8,GGAAAGGACCTTAAACACCGACTCGCGAGTGAGGAAAAGAGTTTAAGAGCTATGCTGGAA
ENSG00000254635.1_gRNA_9,GGAAAGGACCTTAAACACCGCCCCACCGTCCTCTTCCGGAGTTTAAGAGCTATGCTGGAA
ENSG00000254635.1_gRNA_10,GGAAAGGACCTTAAACACCGCGGTGGCCGACTCGCGAGTGGTTTAAGAGCTATGCTGGAA
XLOC_037360_gRNA_1,GGAAAGGACCTTAAACACCGAAAATATACAAATAATTGGGGTTTAAGAGCTATGCTGGAA
XLOC_037360_gRNA_2,GGAAAGGACCTTAAACACCGTAAAATATACAAATAATTGGGTTTAAGAGCTATGCTGGAA
XLOC_037360_gRNA_3,GGAAAGGACCTTAAACACCGTGGCTGAATAGGAACAGCTCGTTTAAGAGCTATGCTGGAA
XLOC_037360_gRNA_4,GGAAAGGACCTTAAACACCGACAAGAGATAGGAAATATGCGTTTAAGAGCTATGCTGGAA
XLOC_037360_gRNA_5,GGAAAGGACCTTAAACACCGGCGTGAGCGACGCAGAAGACGTTTAAGAGCTATGCTGGAA
XLOC_037360_gRNA_6,GGAAAGGACCTTAAACACCGAGCGTGAGCGACGCAGAAGAGTTTAAGAGCTATGCTGGAA
XLOC_037360_gRNA_7,GGAAAGGACCTTAAACACCGTCACGCTGGGAGCTGTAGACGTTTAAGAGCTATGCTGGAA
XLOC_037360_gRNA_8,GGAAAGGACCTTAAACACCGATATACAAATAATTGGGGGGGTTTAAGAGCTATGCTGGAA
XLOC_037360_gRNA_9,GGAAAGGACCTTAAACACCGGATTTCTGCATTTCCATCTGGTTTAAGAGCTATGCTGGAA
XLOC_037360_gRNA_10,GGAAAGGACCTTAAACACCGATTGGGGGGAGGAGCCAAGAGTTTAAGAGCTATGCTGGAA
ENSG00000235590.3_gRNA_1,GGAAAGGACCTTAAACACCGGTGGTTAAGCCGTCTTGCGTGTTTAAGAGCTATGCTGGAA
ENSG00000235590.3_gRNA_2,GGAAAGGACCTTAAACACCGAGTGGTTAAGCCGTCTTGCGGTTTAAGAGCTATGCTGGAA
ENSG00000235590.3_gRNA_3,GGAAAGGACCTTAAACACCGCCAATGGCTGACCCGGCGCTGTTTAAGAGCTATGCTGGAA
ENSG00000235590.3_gRNA_4,GGAAAGGACCTTAAACACCGCCCAATGGCTGACCCGGCGCGTTTAAGAGCTATGCTGGAA
ENSG00000235590.3_gRNA_5,GGAAAGGACCTTAAACACCGCCAACTACACCCACGCAAGAGTTTAAGAGCTATGCTGGAA
ENSG00000235590.3_gRNA_6,GGAAAGGACCTTAAACACCGCCGTCTTGCGTGGGTGTAGTGTTTAAGAGCTATGCTGGAA
ENSG00000235590.3_gRNA_7,GGAAAGGACCTTAAACACCGCCCAGCGCCGGGTCAGCCATGTTTAAGAGCTATGCTGGAA
ENSG00000235590.3_gRNA_8,GGAAAGGACCTTAAACACCGCATCCACTGAATGGCCCAACGTTTAAGAGCTATGCTGGAA
ENSG00000235590.3_gRNA_9,GGAAAGGACCTTAAACACCGCAATGGCTGACCCGGCGCTGGTTTAAGAGCTATGCTGGAA
ENSG00000235590.3_gRNA_10,GGAAAGGACCTTAAACACCGGACCCAGTTGGGCCATTCAGGTTTAAGAGCTATGCTGGAA
ENSG00000232677.2_gRNA_1,GGAAAGGACCTTAAACACCGCATCTGATCACGTTTCCCATGTTTAAGAGCTATGCTGGAA
ENSG00000232677.2_gRNA_2,GGAAAGGACCTTAAACACCGGCCAGGCTTCCGGAAATGGGGTTTAAGAGCTATGCTGGAA
ENSG00000232677.2_gRNA_3,GGAAAGGACCTTAAACACCGCCAGGCTTCCGGAAATGGGAGTTTAAGAGCTATGCTGGAA
ENSG00000232677.2_gRNA_4,GGAAAGGACCTTAAACACCGTTCCAGGCAACACAGAAGAAGTTTAAGAGCTATGCTGGAA
ENSG00000232677.2_gRNA_5,GGAAAGGACCTTAAACACCGTAGACGGAGATTTCAGCCAAGTTTAAGAGCTATGCTGGAA
ENSG00000232677.2_gRNA_6,GGAAAGGACCTTAAACACCGGAGGGAACCTGCACATCCATGTTTAAGAGCTATGCTGGAA
ENSG00000232677.2_gRNA_7,GGAAAGGACCTTAAACACCGAAACGTGATCAGATGTTACTGTTTAAGAGCTATGCTGGAA
ENSG00000232677.2_gRNA_8,GGAAAGGACCTTAAACACCGATTTCAGCCAATGGATGTGCGTTTAAGAGCTATGCTGGAA
ENSG00000232677.2_gRNA_9,GGAAAGGACCTTAAACACCGCTCAGTCAGCCTCAAATAGAGTTTAAGAGCTATGCTGGAA
ENSG00000232677.2_gRNA_10,GGAAAGGACCTTAAACACCGTAGGCAGACAGTCCGTTTCCGTTTAAGAGCTATGCTGGAA
XLOC_135336_gRNA_1,GGAAAGGACCTTAAACACCGAAAGTATTATCAGAAGCTAAGTTTAAGAGCTATGCTGGAA
XLOC_135336_gRNA_2,GGAAAGGACCTTAAACACCGTTTGAAGGAGAACTTTGAGTGTTTAAGAGCTATGCTGGAA
XLOC_135336_gRNA_3,GGAAAGGACCTTAAACACCGATACGCTATTTAAAAGCATAGTTTAAGAGCTATGCTGGAA
XLOC_135336_gRNA_4,GGAAAGGACCTTAAACACCGTTGGCTTTTAAAACACCGTAGTTTAAGAGCTATGCTGGAA
XLOC_135336_gRNA_5,GGAAAGGACCTTAAACACCGAATAGCGTATCTTAGCCATAGTTTAAGAGCTATGCTGGAA
XLOC_135336_gRNA_6,GGAAAGGACCTTAAACACCGCATAGTAACTGGTCATTAGTGTTTAAGAGCTATGCTGGAA
XLOC_135336_gRNA_7,GGAAAGGACCTTAAACACCGTCATAGTAACTGGTCATTAGGTTTAAGAGCTATGCTGGAA
XLOC_135336_gRNA_8,GGAAAGGACCTTAAACACCGAAGTATTATCAGAAGCTAAAGTTTAAGAGCTATGCTGGAA
XLOC_135336_gRNA_9,GGAAAGGACCTTAAACACCGGTTATTATATTCATAGTAACGTTTAAGAGCTATGCTGGAA
XLOC_135336_gRNA_10,GGAAAGGACCTTAAACACCGAGTTTCTTGATAATATTTGAGTTTAAGAGCTATGCTGGAA
ENSG00000203721.1_gRNA_1,GGAAAGGACCTTAAACACCGAGCAGGGTTAGAGAACAGAGGTTTAAGAGCTATGCTGGAA
ENSG00000203721.1_gRNA_2,GGAAAGGACCTTAAACACCGAGGGTTAGAGAACAGAGAGGGTTTAAGAGCTATGCTGGAA
ENSG00000203721.1_gRNA_3,GGAAAGGACCTTAAACACCGTAGAGAGAGAAGAATGATGGGTTTAAGAGCTATGCTGGAA
ENSG00000203721.1_gRNA_4,GGAAAGGACCTTAAACACCGAGAGAATTAAGAACAACCTAGTTTAAGAGCTATGCTGGAA
ENSG00000203721.1_gRNA_5,GGAAAGGACCTTAAACACCGCCCTAGAGAGAGAAGAATGAGTTTAAGAGCTATGCTGGAA
ENSG00000203721.1_gRNA_6,GGAAAGGACCTTAAACACCGTAAAATATCCAAATATTCACGTTTAAGAGCTATGCTGGAA
ENSG00000203721.1_gRNA_7,GGAAAGGACCTTAAACACCGAAGAATGATGGTGGAAAGCAGTTTAAGAGCTATGCTGGAA
ENSG00000203721.1_gRNA_8,GGAAAGGACCTTAAACACCGAAGGTAAATTTTTAACAAGAGTTTAAGAGCTATGCTGGAA
ENSG00000203721.1_gRNA_9,GGAAAGGACCTTAAACACCGCCATCATTCTTCTCTCTCTAGTTTAAGAGCTATGCTGGAA
ENSG00000203721.1_gRNA_10,GGAAAGGACCTTAAACACCGTGTTTATTCAGAAGAGATTCGTTTAAGAGCTATGCTGGAA
ENSG00000265933.1_gRNA_1,GGAAAGGACCTTAAACACCGGGAGCCGGAAGAGAGAACGGGTTTAAGAGCTATGCTGGAA
ENSG00000265933.1_gRNA_2,GGAAAGGACCTTAAACACCGGAAGACCTCAGCCCGAGCTGGTTTAAGAGCTATGCTGGAA
ENSG00000265933.1_gRNA_3,GGAAAGGACCTTAAACACCGAGCCGGAAGAGAGAACGGCGGTTTAAGAGCTATGCTGGAA
ENSG00000265933.1_gRNA_4,GGAAAGGACCTTAAACACCGAGAGTAGACCCGCTGCGAAGGTTTAAGAGCTATGCTGGAA
ENSG00000265933.1_gRNA_5,GGAAAGGACCTTAAACACCGGAACCACCACTTCCACAGCCGTTTAAGAGCTATGCTGGAA
ENSG00000265933.1_gRNA_6,GGAAAGGACCTTAAACACCGACGGCCCCACCCCTTCGCAGGTTTAAGAGCTATGCTGGAA
ENSG00000265933.1_gRNA_7,GGAAAGGACCTTAAACACCGCAGAGTAGACCCGCTGCGAAGTTTAAGAGCTATGCTGGAA
ENSG00000265933.1_gRNA_8,GGAAAGGACCTTAAACACCGGGAAGTGGTGGTTCTTGGGGGTTTAAGAGCTATGCTGGAA
ENSG00000265933.1_gRNA_9,GGAAAGGACCTTAAACACCGGCAGAGTAGACCCGCTGCGAGTTTAAGAGCTATGCTGGAA
ENSG00000265933.1_gRNA_10,GGAAAGGACCTTAAACACCGGTAGACCCGCTGCGAAGGGGGTTTAAGAGCTATGCTGGAA
ENSG00000234377.3_gRNA_1,GGAAAGGACCTTAAACACCGCAAGGGGAAAGGTTGCAGCGGTTTAAGAGCTATGCTGGAA
ENSG00000234377.3_gRNA_2,GGAAAGGACCTTAAACACCGCATCAGTAGTAGTTGCCCGAGTTTAAGAGCTATGCTGGAA
ENSG00000234377.3_gRNA_3,GGAAAGGACCTTAAACACCGAAGGCGCGGGAGGAGTCTGGGTTTAAGAGCTATGCTGGAA
ENSG00000234377.3_gRNA_4,GGAAAGGACCTTAAACACCGGCATCAGTAGTAGTTGCCCGGTTTAAGAGCTATGCTGGAA
ENSG00000234377.3_gRNA_5,GGAAAGGACCTTAAACACCGCTGGCGGTGATTGATGGGAAGTTTAAGAGCTATGCTGGAA
ENSG00000234377.3_gRNA_6,GGAAAGGACCTTAAACACCGCTGTCCAGGCATCGCCCAAGGTTTAAGAGCTATGCTGGAA
ENSG00000234377.3_gRNA_7,GGAAAGGACCTTAAACACCGGCTGTCCAGGCATCGCCCAAGTTTAAGAGCTATGCTGGAA
ENSG00000234377.3_gRNA_8,GGAAAGGACCTTAAACACCGCAGTAGTAGTTGCCCGAGGGGTTTAAGAGCTATGCTGGAA
ENSG00000234377.3_gRNA_9,GGAAAGGACCTTAAACACCGGTCCGGGGACAGGTCCCAAAGTTTAAGAGCTATGCTGGAA
ENSG00000234377.3_gRNA_10,GGAAAGGACCTTAAACACCGAGCCTTTTGGGACCTGTCCCGTTTAAGAGCTATGCTGGAA
XLOC_023788_gRNA_1,GGAAAGGACCTTAAACACCGCGCTCCTCCAGAAACCTCCGGTTTAAGAGCTATGCTGGAA
XLOC_023788_gRNA_2,GGAAAGGACCTTAAACACCGTGGAGAGGTATTGGCAACACGTTTAAGAGCTATGCTGGAA
XLOC_023788_gRNA_3,GGAAAGGACCTTAAACACCGGGGACCCACACCTGCCCAGGGTTTAAGAGCTATGCTGGAA
XLOC_023788_gRNA_4,GGAAAGGACCTTAAACACCGCGGAGGTTTCTGGAGGAGCGGTTTAAGAGCTATGCTGGAA
XLOC_023788_gRNA_5,GGAAAGGACCTTAAACACCGCTGTTGCAGCAGTAAAGGGCGTTTAAGAGCTATGCTGGAA
XLOC_023788_gRNA_6,GGAAAGGACCTTAAACACCGCAGAAATCTGTCTTTCGGGAGTTTAAGAGCTATGCTGGAA
XLOC_023788_gRNA_7,GGAAAGGACCTTAAACACCGGCGTCCGCGGAGGTTTCTGGGTTTAAGAGCTATGCTGGAA
XLOC_023788_gRNA_8,GGAAAGGACCTTAAACACCGATACCTCTCCACCGCCACCTGTTTAAGAGCTATGCTGGAA
XLOC_023788_gRNA_9,GGAAAGGACCTTAAACACCGCCCTTTACTGCTGCAACAGTGTTTAAGAGCTATGCTGGAA
XLOC_023788_gRNA_10,GGAAAGGACCTTAAACACCGACCCACACCTGCCCAGGTGGGTTTAAGAGCTATGCTGGAA
XLOC_108774_gRNA_1,GGAAAGGACCTTAAACACCGAATAGCTCAATGTATGAAGAGTTTAAGAGCTATGCTGGAA
XLOC_108774_gRNA_2,GGAAAGGACCTTAAACACCGTCTTCATGAACTTTCACTCTGTTTAAGAGCTATGCTGGAA
XLOC_108774_gRNA_3,GGAAAGGACCTTAAACACCGTCATTAATCTTCAGTCATATGTTTAAGAGCTATGCTGGAA
XLOC_108774_gRNA_4,GGAAAGGACCTTAAACACCGTCAGTCATATGGGTAAGAACGTTTAAGAGCTATGCTGGAA
XLOC_108774_gRNA_5,GGAAAGGACCTTAAACACCGATAAATATTATTTAACAGGAGTTTAAGAGCTATGCTGGAA
XLOC_108774_gRNA_6,GGAAAGGACCTTAAACACCGGAACTTTCACTCTAGGAAATGTTTAAGAGCTATGCTGGAA
XLOC_108774_gRNA_7,GGAAAGGACCTTAAACACCGTGAACTTTCACTCTAGGAAAGTTTAAGAGCTATGCTGGAA
XLOC_108774_gRNA_8,GGAAAGGACCTTAAACACCGATATTTATAATTATTTTAACGTTTAAGAGCTATGCTGGAA
XLOC_108774_gRNA_9,GGAAAGGACCTTAAACACCGAATTATAAATATTATTTAACGTTTAAGAGCTATGCTGGAA
XLOC_108774_gRNA_10,GGAAAGGACCTTAAACACCGGAGAAAGATTAAGTCATTTTGTTTAAGAGCTATGCTGGAA
ENSG00000254813.1_gRNA_1,GGAAAGGACCTTAAACACCGCTTCCCACCTCGGTCCATGAGTTTAAGAGCTATGCTGGAA
ENSG00000254813.1_gRNA_2,GGAAAGGACCTTAAACACCGCCACTTACTCTGCTTTGGGGGTTTAAGAGCTATGCTGGAA
ENSG00000254813.1_gRNA_3,GGAAAGGACCTTAAACACCGACTTCCCACCTCGGTCCATGGTTTAAGAGCTATGCTGGAA
ENSG00000254813.1_gRNA_4,GGAAAGGACCTTAAACACCGAGAGTAAGTGGTTTCCTGGTGTTTAAGAGCTATGCTGGAA
ENSG00000254813.1_gRNA_5,GGAAAGGACCTTAAACACCGTTTGCTTCCCTCATGGACCGGTTTAAGAGCTATGCTGGAA
ENSG00000254813.1_gRNA_6,GGAAAGGACCTTAAACACCGAAACCACTTACTCTGCTTTGGTTTAAGAGCTATGCTGGAA
ENSG00000254813.1_gRNA_7,GGAAAGGACCTTAAACACCGGTTAGTGCAGGACTGGGCGTGTTTAAGAGCTATGCTGGAA
ENSG00000254813.1_gRNA_8,GGAAAGGACCTTAAACACCGCCTCCCCAAAGCAGAGTAAGGTTTAAGAGCTATGCTGGAA
ENSG00000254813.1_gRNA_9,GGAAAGGACCTTAAACACCGCATGGACCGAGGTGGGAAGTGTTTAAGAGCTATGCTGGAA
XLOC_030781_gRNA_1,GGAAAGGACCTTAAACACCGAAAGAAAAGGAGGAAATGAGGTTTAAGAGCTATGCTGGAA
XLOC_030781_gRNA_2,GGAAAGGACCTTAAACACCGAAGAAAAGGAGGAAATGAGAGTTTAAGAGCTATGCTGGAA
XLOC_030781_gRNA_3,GGAAAGGACCTTAAACACCGGGAAAGAAAGAAAGAAAAGGGTTTAAGAGCTATGCTGGAA
XLOC_030781_gRNA_4,GGAAAGGACCTTAAACACCGAAAGGAGGAAATGAGAGGGAGTTTAAGAGCTATGCTGGAA
XLOC_030781_gRNA_5,GGAAAGGACCTTAAACACCGAAGAAAGTGAGAAAGGAAGGGTTTAAGAGCTATGCTGGAA
XLOC_030781_gRNA_6,GGAAAGGACCTTAAACACCGGGAGGAAATGAGAGGGAGGGGTTTAAGAGCTATGCTGGAA
XLOC_030781_gRNA_7,GGAAAGGACCTTAAACACCGGAGAAAGGAAGGAGGAAGGGGTTTAAGAGCTATGCTGGAA
XLOC_030781_gRNA_8,GGAAAGGACCTTAAACACCGAAAAGGAGGAAATGAGAGGGGTTTAAGAGCTATGCTGGAA
XLOC_030781_gRNA_9,GGAAAGGACCTTAAACACCGAAGTGAGAAAGGAAGGAGGAGTTTAAGAGCTATGCTGGAA
XLOC_030781_gRNA_10,GGAAAGGACCTTAAACACCGAGAGAGAAAGAAAGTGAGAAGTTTAAGAGCTATGCTGGAA
ENSG00000213904.4_gRNA_1,GGAAAGGACCTTAAACACCGAATCCTGGTCCACTCCGCAGGTTTAAGAGCTATGCTGGAA
ENSG00000213904.4_gRNA_2,GGAAAGGACCTTAAACACCGCCGCTCGGGCCTCTGCGGAGGTTTAAGAGCTATGCTGGAA
ENSG00000213904.4_gRNA_3,GGAAAGGACCTTAAACACCGCCAATAGACCCGGAACCTGAGTTTAAGAGCTATGCTGGAA
ENSG00000213904.4_gRNA_4,GGAAAGGACCTTAAACACCGCCACTCCGCAGAGGCCCGAGGTTTAAGAGCTATGCTGGAA
ENSG00000213904.4_gRNA_5,GGAAAGGACCTTAAACACCGCGAGCCCGCTCGGGCCTCTGGTTTAAGAGCTATGCTGGAA
ENSG00000213904.4_gRNA_6,GGAAAGGACCTTAAACACCGGCCAATAGACCCGGAACCTGGTTTAAGAGCTATGCTGGAA
ENSG00000213904.4_gRNA_7,GGAAAGGACCTTAAACACCGAGTCAGTCGGCCAATAGACCGTTTAAGAGCTATGCTGGAA
ENSG00000213904.4_gRNA_8,GGAAAGGACCTTAAACACCGAGACCCGGAACCTGAGGGATGTTTAAGAGCTATGCTGGAA
ENSG00000213904.4_gRNA_9,GGAAAGGACCTTAAACACCGGACCAGGATTCCGATCCCTCGTTTAAGAGCTATGCTGGAA
ENSG00000213904.4_gRNA_10,GGAAAGGACCTTAAACACCGCTCTGCCAGGCCCAGTCAGTGTTTAAGAGCTATGCTGGAA
ENSG00000218537.1_gRNA_1,GGAAAGGACCTTAAACACCGCAAATTCAAAGCATGCCCAGGTTTAAGAGCTATGCTGGAA
ENSG00000218537.1_gRNA_2,GGAAAGGACCTTAAACACCGTTTGAGAAAGGATTACCCTGGTTTAAGAGCTATGCTGGAA
ENSG00000218537.1_gRNA_3,GGAAAGGACCTTAAACACCGAACGCAGCCATGATGAACGAGTTTAAGAGCTATGCTGGAA
ENSG00000218537.1_gRNA_4,GGAAAGGACCTTAAACACCGTAGATCACTGCATCCAGACAGTTTAAGAGCTATGCTGGAA
ENSG00000218537.1_gRNA_5,GGAAAGGACCTTAAACACCGTGTGGAGGGAGGCAACAGGAGTTTAAGAGCTATGCTGGAA
ENSG00000218537.1_gRNA_6,GGAAAGGACCTTAAACACCGAAGGATTACCCTGTGGAGGGGTTTAAGAGCTATGCTGGAA
ENSG00000218537.1_gRNA_7,GGAAAGGACCTTAAACACCGGAGAAAGGATTACCCTGTGGGTTTAAGAGCTATGCTGGAA
ENSG00000218537.1_gRNA_8,GGAAAGGACCTTAAACACCGCTGTGGAGGGAGGCAACAGGGTTTAAGAGCTATGCTGGAA
ENSG00000218537.1_gRNA_9,GGAAAGGACCTTAAACACCGACTGGATCCCTCGTTCATCAGTTTAAGAGCTATGCTGGAA
ENSG00000218537.1_gRNA_10,GGAAAGGACCTTAAACACCGAGAAAGGATTACCCTGTGGAGTTTAAGAGCTATGCTGGAA
ENSG00000245067.2_gRNA_1,GGAAAGGACCTTAAACACCGAGCGAAGGGCACATCCGACGGTTTAAGAGCTATGCTGGAA
ENSG00000245067.2_gRNA_2,GGAAAGGACCTTAAACACCGATCCGACGGGGCGTCCGCGGGTTTAAGAGCTATGCTGGAA
ENSG00000245067.2_gRNA_3,GGAAAGGACCTTAAACACCGCAGCGAAGGGCACATCCGACGTTTAAGAGCTATGCTGGAA
ENSG00000245067.2_gRNA_4,GGAAAGGACCTTAAACACCGCACATCCGACGGGGCGTCCGGTTTAAGAGCTATGCTGGAA
ENSG00000245067.2_gRNA_5,GGAAAGGACCTTAAACACCGCGTCGGATGTGCCCTTCGCTGTTTAAGAGCTATGCTGGAA
ENSG00000245067.2_gRNA_6,GGAAAGGACCTTAAACACCGCCGTCGGATGTGCCCTTCGCGTTTAAGAGCTATGCTGGAA
ENSG00000245067.2_gRNA_7,GGAAAGGACCTTAAACACCGGCTCACTGCGATTCCCCCGCGTTTAAGAGCTATGCTGGAA
ENSG00000245067.2_gRNA_8,GGAAAGGACCTTAAACACCGTGCTCACTGCGATTCCCCCGGTTTAAGAGCTATGCTGGAA
ENSG00000245067.2_gRNA_9,GGAAAGGACCTTAAACACCGCCAGCGAAGGGCACATCCGAGTTTAAGAGCTATGCTGGAA
ENSG00000245067.2_gRNA_10,GGAAAGGACCTTAAACACCGGTTGGCAGCCGCGGAATGCCGTTTAAGAGCTATGCTGGAA
ENSG00000267858.1_gRNA_1,GGAAAGGACCTTAAACACCGGTCGCCGGAAGTGACCTGCAGTTTAAGAGCTATGCTGGAA
ENSG00000267858.1_gRNA_2,GGAAAGGACCTTAAACACCGTTGTATATATGTGCAGAGCGGTTTAAGAGCTATGCTGGAA
ENSG00000267858.1_gRNA_3,GGAAAGGACCTTAAACACCGTTAGTCGCCATCTTTGAGTGGTTTAAGAGCTATGCTGGAA
ENSG00000267858.1_gRNA_4,GGAAAGGACCTTAAACACCGTCATGGAGATGACGCTTCGGGTTTAAGAGCTATGCTGGAA
ENSG00000267858.1_gRNA_5,GGAAAGGACCTTAAACACCGCACTTCCGGCGACTTTCGCGGTTTAAGAGCTATGCTGGAA
ENSG00000267858.1_gRNA_6,GGAAAGGACCTTAAACACCGTCTTTGAGTGGGGCAGACGTGTTTAAGAGCTATGCTGGAA
ENSG00000267858.1_gRNA_7,GGAAAGGACCTTAAACACCGTATATGTGCAGAGCGCGGCGGTTTAAGAGCTATGCTGGAA
ENSG00000267858.1_gRNA_8,GGAAAGGACCTTAAACACCGAGTTAGTCGCCATCTTTGAGGTTTAAGAGCTATGCTGGAA
ENSG00000267858.1_gRNA_9,GGAAAGGACCTTAAACACCGACGTGGGCCGCTTTTGCTCGGTTTAAGAGCTATGCTGGAA
ENSG00000267858.1_gRNA_10,GGAAAGGACCTTAAACACCGTGTGCAGAGCGCGGCGCGGGGTTTAAGAGCTATGCTGGAA
XLOC_025972_gRNA_1,GGAAAGGACCTTAAACACCGAGGGATATCTTGTCTCCTAGGTTTAAGAGCTATGCTGGAA
XLOC_025972_gRNA_2,GGAAAGGACCTTAAACACCGAGGAGACAAGATATCCCTGGGTTTAAGAGCTATGCTGGAA
XLOC_025972_gRNA_3,GGAAAGGACCTTAAACACCGGAGACAAGATATCCCTGGTGGTTTAAGAGCTATGCTGGAA
XLOC_025972_gRNA_4,GGAAAGGACCTTAAACACCGAAGGAAGCAGCAACACTGCGGTTTAAGAGCTATGCTGGAA
XLOC_025972_gRNA_5,GGAAAGGACCTTAAACACCGGGAGACAAGATATCCCTGGTGTTTAAGAGCTATGCTGGAA
XLOC_025972_gRNA_6,GGAAAGGACCTTAAACACCGCCTCTCCTCCCACCCCACCAGTTTAAGAGCTATGCTGGAA
XLOC_025972_gRNA_7,GGAAAGGACCTTAAACACCGGGAAGGAAGCAGCAACACTGGTTTAAGAGCTATGCTGGAA
XLOC_025972_gRNA_8,GGAAAGGACCTTAAACACCGTAGAGGGGTAGCATTGGGTGGTTTAAGAGCTATGCTGGAA
XLOC_025972_gRNA_9,GGAAAGGACCTTAAACACCGGGATATCTTGTCTCCTAGAGGTTTAAGAGCTATGCTGGAA
XLOC_025972_gRNA_10,GGAAAGGACCTTAAACACCGGCCTGGAGGAGGGAGCTGGAGTTTAAGAGCTATGCTGGAA
ENSG00000260807.2_gRNA_1,GGAAAGGACCTTAAACACCGCACCCATAAAGAAAGCTCCGGTTTAAGAGCTATGCTGGAA
ENSG00000260807.2_gRNA_2,GGAAAGGACCTTAAACACCGCCGCTTAAAGAAACTTGTTGGTTTAAGAGCTATGCTGGAA
ENSG00000260807.2_gRNA_3,GGAAAGGACCTTAAACACCGACTTGTTGCGGGTCCCGCAGGTTTAAGAGCTATGCTGGAA
ENSG00000260807.2_gRNA_4,GGAAAGGACCTTAAACACCGAGCGCGCCCCGATCCCCCGGGTTTAAGAGCTATGCTGGAA
ENSG00000260807.2_gRNA_5,GGAAAGGACCTTAAACACCGCAACAAGTTTCTTTAAGCGGGTTTAAGAGCTATGCTGGAA
ENSG00000260807.2_gRNA_6,GGAAAGGACCTTAAACACCGTTCTTTAAGCGGCGGCCCCGGTTTAAGAGCTATGCTGGAA
ENSG00000260807.2_gRNA_7,GGAAAGGACCTTAAACACCGCCAATGGGTAGCCGGGCGCGGTTTAAGAGCTATGCTGGAA
ENSG00000260807.2_gRNA_8,GGAAAGGACCTTAAACACCGCAGCGGGACCCGAGCCTCGGGTTTAAGAGCTATGCTGGAA
ENSG00000260807.2_gRNA_9,GGAAAGGACCTTAAACACCGCCGAGGCTCGGGTCCCGCTGGTTTAAGAGCTATGCTGGAA
ENSG00000260807.2_gRNA_10,GGAAAGGACCTTAAACACCGCGCGCCCGGCTACCCATTGGGTTTAAGAGCTATGCTGGAA
ENSG00000245025.2_gRNA_1,GGAAAGGACCTTAAACACCGTGTAGAGGGCAGCATACGCGGTTTAAGAGCTATGCTGGAA
ENSG00000245025.2_gRNA_2,GGAAAGGACCTTAAACACCGGGCTGCGCTGAGCTGCAGGGGTTTAAGAGCTATGCTGGAA
ENSG00000245025.2_gRNA_3,GGAAAGGACCTTAAACACCGAGTGAGGCCCAGAAGCCCATGTTTAAGAGCTATGCTGGAA
ENSG00000245025.2_gRNA_4,GGAAAGGACCTTAAACACCGGCAGCCCAGGGCTCCAAGTGGTTTAAGAGCTATGCTGGAA
ENSG00000245025.2_gRNA_5,GGAAAGGACCTTAAACACCGGCTGCCCTCTACAGGCTGCTGTTTAAGAGCTATGCTGGAA
ENSG00000245025.2_gRNA_6,GGAAAGGACCTTAAACACCGGGCCCAGAAGCCCATGGGCAGTTTAAGAGCTATGCTGGAA
ENSG00000245025.2_gRNA_7,GGAAAGGACCTTAAACACCGAAGTGAGGCCCAGAAGCCCAGTTTAAGAGCTATGCTGGAA
ENSG00000245025.2_gRNA_8,GGAAAGGACCTTAAACACCGGAGGCCGAGCAGCCTGTAGAGTTTAAGAGCTATGCTGGAA
ENSG00000245025.2_gRNA_9,GGAAAGGACCTTAAACACCGGTCCCCCCAGCCCTGCCCATGTTTAAGAGCTATGCTGGAA
ENSG00000245025.2_gRNA_10,GGAAAGGACCTTAAACACCGGGCAGGGCTGGGGGGACGAAGTTTAAGAGCTATGCTGGAA
XLOC_016733_gRNA_1,GGAAAGGACCTTAAACACCGGGTGGGGGTATTCCTATCAGGTTTAAGAGCTATGCTGGAA
XLOC_016733_gRNA_2,GGAAAGGACCTTAAACACCGGACAAACGCGATAAAGCTGTGTTTAAGAGCTATGCTGGAA
XLOC_016733_gRNA_3,GGAAAGGACCTTAAACACCGAGGCCCGGCTGGCTACAGCCGTTTAAGAGCTATGCTGGAA
XLOC_016733_gRNA_4,GGAAAGGACCTTAAACACCGGAATACCCCCACCTCAGGCGGTTTAAGAGCTATGCTGGAA
XLOC_016733_gRNA_5,GGAAAGGACCTTAAACACCGGCTGGCTACAGCCCGGCTAAGTTTAAGAGCTATGCTGGAA
XLOC_016733_gRNA_6,GGAAAGGACCTTAAACACCGAGACAAACGCGATAAAGCTGGTTTAAGAGCTATGCTGGAA
XLOC_016733_gRNA_7,GGAAAGGACCTTAAACACCGGCCCGGCTAACGGCTCAGAAGTTTAAGAGCTATGCTGGAA
XLOC_016733_gRNA_8,GGAAAGGACCTTAAACACCGGTTTGTCTGGGCCACGCCTGGTTTAAGAGCTATGCTGGAA
XLOC_016733_gRNA_9,GGAAAGGACCTTAAACACCGCAGCTTGCGAAATGCAGGAAGTTTAAGAGCTATGCTGGAA
XLOC_016733_gRNA_10,GGAAAGGACCTTAAACACCGGATAGGAATACCCCCACCTCGTTTAAGAGCTATGCTGGAA
XLOC_124398_gRNA_1,GGAAAGGACCTTAAACACCGTAAAGGATACCCCCACAACTGTTTAAGAGCTATGCTGGAA
XLOC_124398_gRNA_2,GGAAAGGACCTTAAACACCGCCTTCAAAGAAAGGAATGAGGTTTAAGAGCTATGCTGGAA
XLOC_124398_gRNA_3,GGAAAGGACCTTAAACACCGAAAGGAATGAGAGGCCTATGGTTTAAGAGCTATGCTGGAA
XLOC_124398_gRNA_4,GGAAAGGACCTTAAACACCGAGGAGAAAGCCCCAAGTCCAGTTTAAGAGCTATGCTGGAA
XLOC_124398_gRNA_5,GGAAAGGACCTTAAACACCGGGGGGGCTCAGCCCTAGGCAGTTTAAGAGCTATGCTGGAA
XLOC_124398_gRNA_6,GGAAAGGACCTTAAACACCGTTTAAGGACTGCCCTGCCTAGTTTAAGAGCTATGCTGGAA
XLOC_124398_gRNA_7,GGAAAGGACCTTAAACACCGTCATTCCTTTCTTTGAAGGGGTTTAAGAGCTATGCTGGAA
XLOC_124398_gRNA_8,GGAAAGGACCTTAAACACCGCAGCTGCAGGCCCAGTTGTGGTTTAAGAGCTATGCTGGAA
XLOC_124398_gRNA_9,GGAAAGGACCTTAAACACCGAGCTGCAGGCCCAGTTGTGGGTTTAAGAGCTATGCTGGAA
XLOC_124398_gRNA_10,GGAAAGGACCTTAAACACCGTCTCATTCCTTTCTTTGAAGGTTTAAGAGCTATGCTGGAA
ENSG00000225470.2_gRNA_1,GGAAAGGACCTTAAACACCGGGCATTTAGGTAGTGCACGAGTTTAAGAGCTATGCTGGAA
ENSG00000225470.2_gRNA_2,GGAAAGGACCTTAAACACCGCAATCACTGCGTCCTTACGGGTTTAAGAGCTATGCTGGAA
ENSG00000225470.2_gRNA_3,GGAAAGGACCTTAAACACCGTAGTGGAAGACTTAAGATGGGTTTAAGAGCTATGCTGGAA
ENSG00000225470.2_gRNA_4,GGAAAGGACCTTAAACACCGGCATAGGCGGATGAAAGCCGGTTTAAGAGCTATGCTGGAA
ENSG00000225470.2_gRNA_5,GGAAAGGACCTTAAACACCGTAAGTCTTCCACTAGCCCTAGTTTAAGAGCTATGCTGGAA
ENSG00000225470.2_gRNA_6,GGAAAGGACCTTAAACACCGTTTCATCCGCCTATGCCCTAGTTTAAGAGCTATGCTGGAA
ENSG00000225470.2_gRNA_7,GGAAAGGACCTTAAACACCGGCAATCACTGCGTCCTTACGGTTTAAGAGCTATGCTGGAA
ENSG00000225470.2_gRNA_8,GGAAAGGACCTTAAACACCGTTAAGATGGCGGCGTTTGCAGTTTAAGAGCTATGCTGGAA
ENSG00000225470.2_gRNA_9,GGAAAGGACCTTAAACACCGGACGCCTTGCAACCCCCGTAGTTTAAGAGCTATGCTGGAA
ENSG00000225470.2_gRNA_10,GGAAAGGACCTTAAACACCGTTCCACTAGCCCTAGGGCATGTTTAAGAGCTATGCTGGAA
ENSG00000226869.2_gRNA_1,GGAAAGGACCTTAAACACCGTCACATGTCTGGGTTCACAGGTTTAAGAGCTATGCTGGAA
ENSG00000226869.2_gRNA_2,GGAAAGGACCTTAAACACCGCAGAAACATTGTTGAAATGGGTTTAAGAGCTATGCTGGAA
ENSG00000226869.2_gRNA_3,GGAAAGGACCTTAAACACCGACAAGAGCCAATGAAGAGCAGTTTAAGAGCTATGCTGGAA
ENSG00000226869.2_gRNA_4,GGAAAGGACCTTAAACACCGAAGTCACTTTTCGACATCTGGTTTAAGAGCTATGCTGGAA
ENSG00000226869.2_gRNA_5,GGAAAGGACCTTAAACACCGAATCAGCATATCACATGTCTGTTTAAGAGCTATGCTGGAA
ENSG00000226869.2_gRNA_6,GGAAAGGACCTTAAACACCGTGTCGAAAAGTGACTTAAGCGTTTAAGAGCTATGCTGGAA
ENSG00000226869.2_gRNA_7,GGAAAGGACCTTAAACACCGTAAGTCACTTTTCGACATCTGTTTAAGAGCTATGCTGGAA
ENSG00000226869.2_gRNA_8,GGAAAGGACCTTAAACACCGTGCCAGAAACATTGTTGAAAGTTTAAGAGCTATGCTGGAA
ENSG00000226869.2_gRNA_9,GGAAAGGACCTTAAACACCGGAATCAGCATATCACATGTCGTTTAAGAGCTATGCTGGAA
ENSG00000226869.2_gRNA_10,GGAAAGGACCTTAAACACCGAAAGTTTCCTTGCTCTTCATGTTTAAGAGCTATGCTGGAA
XLOC_044649_gRNA_1,GGAAAGGACCTTAAACACCGAGAGGCGGAAAACCACCGCGGTTTAAGAGCTATGCTGGAA
XLOC_044649_gRNA_2,GGAAAGGACCTTAAACACCGCAGCACGGAACCCAGCCTCGGTTTAAGAGCTATGCTGGAA
XLOC_044649_gRNA_3,GGAAAGGACCTTAAACACCGGGATGTGGCTCTGAGCTTCGGTTTAAGAGCTATGCTGGAA
XLOC_044649_gRNA_4,GGAAAGGACCTTAAACACCGGAGCTTCGGGGTAGTCCGCGGTTTAAGAGCTATGCTGGAA
XLOC_044649_gRNA_5,GGAAAGGACCTTAAACACCGCAGAGCCACATCCCGCGCAGGTTTAAGAGCTATGCTGGAA
XLOC_044649_gRNA_6,GGAAAGGACCTTAAACACCGGGTCGCCGCGGTCCTCTGCGGTTTAAGAGCTATGCTGGAA
XLOC_044649_gRNA_7,GGAAAGGACCTTAAACACCGCTGCGTCTGCGGCTGCACCGGTTTAAGAGCTATGCTGGAA
XLOC_044649_gRNA_8,GGAAAGGACCTTAAACACCGCCGCGGCGACCGGAAAAGCAGTTTAAGAGCTATGCTGGAA
XLOC_044649_gRNA_9,GGAAAGGACCTTAAACACCGACATCCCGCGCAGAGGACCGGTTTAAGAGCTATGCTGGAA
[truncated: 761 more rows]
